# Supplementary material for: Chemical Screening Identifies Enhancers of Mutant Oligodendrocyte Survival and Unmasks a Distinct Pathological Phase in Pelizaeus-Merzbacher Disease
Source: Stem Cell Reports. 2018 Aug 23;11(3):711–26. doi: 10.1016/j.stemcr.2018.07.015 (PMC6135742; doi:10.1016/j.stemcr.2018.07.015)
Supplement: Table S1. Jimpy Pathway Enrichment during Bulk Culture Oligodendrocyte Differentiation, Related to Figure 2 — GSEA of bulk culture RNA-seq showing enriched pathways in jimpy OPCs relative to wild-type OPCs, after 1 day of oligodendrocyte differentiation. [file mmc2.xlsx]

## Sheet: Jimpy-D1 v WT-D1 Enriched Jimpy
Table S1: Jimpy pathway enrichment during bulk culture oligodendrocyte differentiation
NAME	GS<br> follow link to MSigDB	GS DETAILS	SIZE	ES	NES	NOM p-val	FDR q-val	FWER p-val	RANK AT MAX	LEADING EDGE
HALLMARK_MYC_TARGETS_V1%MSIGDB_C2%HALLMARK_MYC_TARGETS_V1	HALLMARK_MYC_TARGETS_V1%MSIGDB_C2%HALLMARK_MYC_TARGETS_V1	Details ...	183	0.386631	6.12451	0	0	0	5868	tags=83%, list=45%, signal=149%
INFECTIOUS DISEASE%REACTOME%R-HSA-5663205.1	INFECTIOUS DISEASE%REACTOME%R-HSA-5663205.1	Details ...	252	0.317831	5.98795	0	0	0	6086	tags=78%, list=47%, signal=143%
HALLMARK_MTORC1_SIGNALING%MSIGDB_C2%HALLMARK_MTORC1_SIGNALING	HALLMARK_MTORC1_SIGNALING%MSIGDB_C2%HALLMARK_MTORC1_SIGNALING	Details ...	190	0.357134	5.68223	0	0	0	4201	tags=67%, list=32%, signal=98%
HOST INTERACTIONS OF HIV FACTORS%REACTOME%R-HSA-162909.1	HOST INTERACTIONS OF HIV FACTORS%REACTOME%R-HSA-162909.1	Details ...	106	0.440306	5.31633	0	0	0	6000	tags=90%, list=46%, signal=164%
HIV INFECTION%REACTOME DATABASE ID RELEASE 57%162906	HIV INFECTION%REACTOME DATABASE ID RELEASE 57%162906	Details ...	186	0.321515	5.1596	0	0	0	6041	tags=78%, list=46%, signal=143%
PROCESSING OF CAPPED INTRON-CONTAINING PRE-MRNA%REACTOME DATABASE ID RELEASE 57%72203	PROCESSING OF CAPPED INTRON-CONTAINING PRE-MRNA%REACTOME DATABASE ID RELEASE 57%72203	Details ...	207	0.311803	5.11736	0	0	0	6717	tags=82%, list=51%, signal=166%
RRNA PROCESSING%REACTOME%R-HSA-72312.2	RRNA PROCESSING%REACTOME%R-HSA-72312.2	Details ...	128	0.365075	4.77867	0	0	0	5583	tags=79%, list=43%, signal=136%
RRNA PROCESSING IN THE NUCLEUS AND CYTOSOL%REACTOME DATABASE ID RELEASE 57%8868773	RRNA PROCESSING IN THE NUCLEUS AND CYTOSOL%REACTOME DATABASE ID RELEASE 57%8868773	Details ...	120	0.367478	4.66909	0	0	0	5583	tags=79%, list=43%, signal=137%
MAJOR PATHWAY OF RRNA PROCESSING IN THE NUCLEOLUS AND CYTOSOL%REACTOME DATABASE ID RELEASE 57%6791226	MAJOR PATHWAY OF RRNA PROCESSING IN THE NUCLEOLUS AND CYTOSOL%REACTOME DATABASE ID RELEASE 57%6791226	Details ...	110	0.375598	4.57433	0	0	0	5583	tags=80%, list=43%, signal=139%
TRANSLATION%REACTOME DATABASE ID RELEASE 57%72766	TRANSLATION%REACTOME DATABASE ID RELEASE 57%72766	Details ...	101	0.367355	4.37636	0	0	0	5583	tags=79%, list=43%, signal=137%
CLEC7A (DECTIN-1) SIGNALING%REACTOME%R-HSA-5607764.1	CLEC7A (DECTIN-1) SIGNALING%REACTOME%R-HSA-5607764.1	Details ...	83	0.408963	4.35927	0	0	0	5549	tags=83%, list=42%, signal=144%
MRNA SPLICING%REACTOME DATABASE ID RELEASE 57%72172	MRNA SPLICING%REACTOME DATABASE ID RELEASE 57%72172	Details ...	166	0.284401	4.31007	0	0	0	6717	tags=80%, list=51%, signal=162%
INFLUENZA INFECTION%REACTOME%R-HSA-168254.1	INFLUENZA INFECTION%REACTOME%R-HSA-168254.1	Details ...	91	0.381699	4.28915	0	0	0	5956	tags=84%, list=46%, signal=152%
TRANSPORT OF MATURE MRNA DERIVED FROM AN INTRON-CONTAINING TRANSCRIPT%REACTOME%R-HSA-159236.2	TRANSPORT OF MATURE MRNA DERIVED FROM AN INTRON-CONTAINING TRANSCRIPT%REACTOME%R-HSA-159236.2	Details ...	59	0.460547	4.24987	0	0	0	6186	tags=93%, list=47%, signal=176%
PRE-MRNA SPLICING%REACTOME%R-HSA-72163.1	PRE-MRNA SPLICING%REACTOME%R-HSA-72163.1	Details ...	158	0.292946	4.23964	0	0	0	6717	tags=80%, list=51%, signal=163%
AMINO ACID AND DERIVATIVE METABOLISM%REACTOME%R-HSA-71291.3	AMINO ACID AND DERIVATIVE METABOLISM%REACTOME%R-HSA-71291.3	Details ...	207	0.25388	4.22424	0	0	0	5758	tags=69%, list=44%, signal=122%
INFLUENZA LIFE CYCLE%REACTOME DATABASE ID RELEASE 57%168255	INFLUENZA LIFE CYCLE%REACTOME DATABASE ID RELEASE 57%168255	Details ...	85	0.381653	4.16429	0	0	0	5956	tags=84%, list=46%, signal=153%
HALLMARK_UNFOLDED_PROTEIN_RESPONSE%MSIGDB_C2%HALLMARK_UNFOLDED_PROTEIN_RESPONSE	HALLMARK_UNFOLDED_PROTEIN_RESPONSE%MSIGDB_C2%HALLMARK_UNFOLDED_PROTEIN_RESPONSE	Details ...	108	0.340305	4.14699	0	0	0	5991	tags=80%, list=46%, signal=146%
TRANSPORT OF MATURE TRANSCRIPT TO CYTOPLASM%REACTOME%R-HSA-72202.1	TRANSPORT OF MATURE TRANSCRIPT TO CYTOPLASM%REACTOME%R-HSA-72202.1	Details ...	66	0.437566	4.13847	0	0	0	6186	tags=91%, list=47%, signal=172%
CDT1 ASSOCIATION WITH THE CDC6:ORC:ORIGIN COMPLEX%REACTOME%R-HSA-68827.1	CDT1 ASSOCIATION WITH THE CDC6:ORC:ORIGIN COMPLEX%REACTOME%R-HSA-68827.1	Details ...	54	0.484449	4.12061	0	0	0	5549	tags=91%, list=42%, signal=157%
HALLMARK_CHOLESTEROL_HOMEOSTASIS%MSIGDB_C2%HALLMARK_CHOLESTEROL_HOMEOSTASIS	HALLMARK_CHOLESTEROL_HOMEOSTASIS%MSIGDB_C2%HALLMARK_CHOLESTEROL_HOMEOSTASIS		63	0.443945	4.08637	0	0	0	1070	tags=52%, list=8%, signal=57%
C-TYPE LECTIN RECEPTORS (CLRS)%REACTOME%R-HSA-5621481.1	C-TYPE LECTIN RECEPTORS (CLRS)%REACTOME%R-HSA-5621481.1		96	0.358927	4.07196	0	0	0	5549	tags=78%, list=42%, signal=135%
VIF-MEDIATED DEGRADATION OF APOBEC3G%REACTOME DATABASE ID RELEASE 57%180585	VIF-MEDIATED DEGRADATION OF APOBEC3G%REACTOME DATABASE ID RELEASE 57%180585		47	0.502988	4.03848	0	0	0	5680	tags=94%, list=43%, signal=165%
CHOLESTEROL BIOSYNTHESIS%REACTOME%R-HSA-191273.3	CHOLESTEROL BIOSYNTHESIS%REACTOME%R-HSA-191273.3		20	0.769172	4.02061	0	0	0	1070	tags=85%, list=8%, signal=92%
REGULATION OF ORNITHINE DECARBOXYLASE (ODC)%REACTOME DATABASE ID RELEASE 57%350562	REGULATION OF ORNITHINE DECARBOXYLASE (ODC)%REACTOME DATABASE ID RELEASE 57%350562		48	0.493519	4.01547	0	0	0	5549	tags=92%, list=42%, signal=159%
NIK-->NONCANONICAL NF-KB SIGNALING%REACTOME%R-HSA-5676590.1	NIK-->NONCANONICAL NF-KB SIGNALING%REACTOME%R-HSA-5676590.1		54	0.465853	4.0078	0	0	0	5549	tags=89%, list=42%, signal=154%
SUPERPATHWAY OF CHOLESTEROL BIOSYNTHESIS%HUMANCYC%PWY66-5	SUPERPATHWAY OF CHOLESTEROL BIOSYNTHESIS%HUMANCYC%PWY66-5		23	0.701839	3.99581	0	0	0	1070	tags=78%, list=8%, signal=85%
REGULATION OF APOPTOSIS%REACTOME%R-HSA-169911.1	REGULATION OF APOPTOSIS%REACTOME%R-HSA-169911.1		46	0.511623	3.9865	0	0	0	5549	tags=93%, list=42%, signal=162%
DEGRADATION OF AXIN%REACTOME DATABASE ID RELEASE 57%4641257	DEGRADATION OF AXIN%REACTOME DATABASE ID RELEASE 57%4641257		50	0.476864	3.98478	0	0	0	5549	tags=90%, list=42%, signal=156%
REGULATION OF ACTIVATED PAK-2P34 BY PROTEASOME MEDIATED DEGRADATION%REACTOME%R-HSA-211733.1	REGULATION OF ACTIVATED PAK-2P34 BY PROTEASOME MEDIATED DEGRADATION%REACTOME%R-HSA-211733.1		45	0.510129	3.96512	0	0	0	5549	tags=93%, list=42%, signal=162%
BETA-CATENIN INDEPENDENT WNT SIGNALING%REACTOME%R-HSA-3858494.3	BETA-CATENIN INDEPENDENT WNT SIGNALING%REACTOME%R-HSA-3858494.3		118	0.315174	3.9629	0	0	0	5549	tags=74%, list=42%, signal=127%
DEGRADATION OF BETA-CATENIN BY THE DESTRUCTION COMPLEX%REACTOME DATABASE ID RELEASE 57%195253	DEGRADATION OF BETA-CATENIN BY THE DESTRUCTION COMPLEX%REACTOME DATABASE ID RELEASE 57%195253		74	0.401638	3.95984	0	0	0	5549	tags=82%, list=42%, signal=143%
AUTODEGRADATION OF THE E3 UBIQUITIN LIGASE COP1%REACTOME DATABASE ID RELEASE 57%349425	AUTODEGRADATION OF THE E3 UBIQUITIN LIGASE COP1%REACTOME DATABASE ID RELEASE 57%349425		47	0.470348	3.94946	0	0	0	5549	tags=89%, list=42%, signal=155%
DECTIN-1 MEDIATED NONCANONICAL NF-KB SIGNALING%REACTOME DATABASE ID RELEASE 57%5607761	DECTIN-1 MEDIATED NONCANONICAL NF-KB SIGNALING%REACTOME DATABASE ID RELEASE 57%5607761		55	0.449659	3.92461	0	0	0	5549	tags=87%, list=42%, signal=151%
CROSS-PRESENTATION OF SOLUBLE EXOGENOUS ANTIGENS (ENDOSOMES)%REACTOME DATABASE ID RELEASE 57%1236978	CROSS-PRESENTATION OF SOLUBLE EXOGENOUS ANTIGENS (ENDOSOMES)%REACTOME DATABASE ID RELEASE 57%1236978		44	0.504805	3.89066	0	0	0	5598	tags=93%, list=43%, signal=163%
UBIQUITIN-DEPENDENT DEGRADATION OF CYCLIN D1%REACTOME%R-HSA-69229.1	UBIQUITIN-DEPENDENT DEGRADATION OF CYCLIN D1%REACTOME%R-HSA-69229.1		46	0.489807	3.87582	0	0	0	5549	tags=91%, list=42%, signal=158%
UBIQUITIN-DEPENDENT DEGRADATION OF CYCLIN D%REACTOME%R-HSA-75815.1	UBIQUITIN-DEPENDENT DEGRADATION OF CYCLIN D%REACTOME%R-HSA-75815.1		46	0.489807	3.86208	0	0	0	5549	tags=91%, list=42%, signal=158%
CDK-MEDIATED PHOSPHORYLATION AND REMOVAL OF CDC6%REACTOME%R-HSA-69017.1	CDK-MEDIATED PHOSPHORYLATION AND REMOVAL OF CDC6%REACTOME%R-HSA-69017.1		46	0.489807	3.86094	0	0	0	5549	tags=91%, list=42%, signal=158%
MEMBRANE TRAFFICKING%REACTOME%R-HSA-199991.3	MEMBRANE TRAFFICKING%REACTOME%R-HSA-199991.3		401	0.16512	3.85471	0	0	0	8005	tags=77%, list=61%, signal=194%
ACTIVATION OF NF-KAPPAB IN B CELLS%REACTOME DATABASE ID RELEASE 57%1169091	ACTIVATION OF NF-KAPPAB IN B CELLS%REACTOME DATABASE ID RELEASE 57%1169091		61	0.413033	3.83495	0	0	0	5549	tags=84%, list=42%, signal=145%
INFLUENZA VIRAL RNA TRANSCRIPTION AND REPLICATION%REACTOME DATABASE ID RELEASE 57%168273	INFLUENZA VIRAL RNA TRANSCRIPTION AND REPLICATION%REACTOME DATABASE ID RELEASE 57%168273		76	0.375004	3.83242	0	0	0	5956	tags=83%, list=46%, signal=152%
AUF1 (HNRNP D0) BINDS AND DESTABILIZES MRNA%REACTOME DATABASE ID RELEASE 57%450408	AUF1 (HNRNP D0) BINDS AND DESTABILIZES MRNA%REACTOME DATABASE ID RELEASE 57%450408		49	0.474779	3.82601	0	0	0	5549	tags=90%, list=42%, signal=156%
STABILIZATION OF P53%REACTOME%R-HSA-69541.3	STABILIZATION OF P53%REACTOME%R-HSA-69541.3		50	0.456787	3.81803	0	0	0	5549	tags=88%, list=42%, signal=152%
DEGRADATION OF DVL%REACTOME%R-HSA-4641258.2	DEGRADATION OF DVL%REACTOME%R-HSA-4641258.2		51	0.44112	3.77864	0	0	0	5784	tags=88%, list=44%, signal=158%
UCH PROTEINASES%REACTOME DATABASE ID RELEASE 57%5689603	UCH PROTEINASES%REACTOME DATABASE ID RELEASE 57%5689603		84	0.346636	3.76009	0	0	0	5607	tags=77%, list=43%, signal=135%
THE ROLE OF GTSE1 IN G2 M PROGRESSION AFTER G2 CHECKPOINT%REACTOME%R-HSA-8852276.1	THE ROLE OF GTSE1 IN G2 M PROGRESSION AFTER G2 CHECKPOINT%REACTOME%R-HSA-8852276.1		54	0.428663	3.74414	0	0	0	5549	tags=85%, list=42%, signal=148%
VESICLE-MEDIATED TRANSPORT%REACTOME DATABASE ID RELEASE 57%5653656	VESICLE-MEDIATED TRANSPORT%REACTOME DATABASE ID RELEASE 57%5653656		413	0.159584	3.72594	0	0	0	8005	tags=77%, list=61%, signal=192%
METABOLISM OF POLYAMINES%REACTOME%R-HSA-351202.2	METABOLISM OF POLYAMINES%REACTOME%R-HSA-351202.2		68	0.382792	3.72067	0	0	0	5589	tags=81%, list=43%, signal=141%
ER-PHAGOSOME PATHWAY%REACTOME%R-HSA-1236974.2	ER-PHAGOSOME PATHWAY%REACTOME%R-HSA-1236974.2		65	0.392376	3.71634	0	0	0	5549	tags=82%, list=42%, signal=141%
AUTODEGRADATION OF CDH1 BY CDH1:APC C%REACTOME%R-HSA-174084.1	AUTODEGRADATION OF CDH1 BY CDH1:APC C%REACTOME%R-HSA-174084.1		58	0.421739	3.7043	0	0	0	5549	tags=84%, list=42%, signal=146%
P53-INDEPENDENT DNA DAMAGE RESPONSE%REACTOME%R-HSA-69610.1	P53-INDEPENDENT DNA DAMAGE RESPONSE%REACTOME%R-HSA-69610.1		48	0.451698	3.68606	0	0	0	5549	tags=88%, list=42%, signal=152%
FCERI MEDIATED NF-KB ACTIVATION%REACTOME DATABASE ID RELEASE 57%2871837	FCERI MEDIATED NF-KB ACTIVATION%REACTOME DATABASE ID RELEASE 57%2871837		69	0.374116	3.68559	0	0	0	5549	tags=80%, list=42%, signal=138%
HH MUTANTS THAT DON'T UNDERGO AUTOCATALYTIC PROCESSING ARE DEGRADED BY ERAD%REACTOME DATABASE ID RELEASE 57%5362768	HH MUTANTS THAT DON'T UNDERGO AUTOCATALYTIC PROCESSING ARE DEGRADED BY ERAD%REACTOME DATABASE ID RELEASE 57%5362768		50	0.43671	3.6728	0	0	0	5549	tags=86%, list=42%, signal=149%
UBIQUITIN MEDIATED DEGRADATION OF PHOSPHORYLATED CDC25A%REACTOME DATABASE ID RELEASE 57%69601	UBIQUITIN MEDIATED DEGRADATION OF PHOSPHORYLATED CDC25A%REACTOME DATABASE ID RELEASE 57%69601		48	0.451698	3.66761	0	0	0	5549	tags=88%, list=42%, signal=152%
HALLMARK_OXIDATIVE_PHOSPHORYLATION%MSIGDB_C2%HALLMARK_OXIDATIVE_PHOSPHORYLATION	HALLMARK_OXIDATIVE_PHOSPHORYLATION%MSIGDB_C2%HALLMARK_OXIDATIVE_PHOSPHORYLATION		175	0.239164	3.66635	0	0	0	7440	tags=81%, list=57%, signal=185%
ASPARAGINE N-LINKED GLYCOSYLATION%REACTOME DATABASE ID RELEASE 57%446203	ASPARAGINE N-LINKED GLYCOSYLATION%REACTOME DATABASE ID RELEASE 57%446203		230	0.208038	3.6469	0	0	0	8005	tags=82%, list=61%, signal=207%
VPU MEDIATED DEGRADATION OF CD4%REACTOME%R-HSA-180534.1	VPU MEDIATED DEGRADATION OF CD4%REACTOME%R-HSA-180534.1		46	0.467991	3.64192	0	0	0	5549	tags=89%, list=42%, signal=154%
SCF(SKP2)-MEDIATED DEGRADATION OF P27 P21%REACTOME DATABASE ID RELEASE 57%187577	SCF(SKP2)-MEDIATED DEGRADATION OF P27 P21%REACTOME DATABASE ID RELEASE 57%187577		56	0.416108	3.64018	0	0	0	5549	tags=84%, list=42%, signal=145%
HH MUTANTS ABROGATE LIGAND SECRETION%REACTOME DATABASE ID RELEASE 57%5387390	HH MUTANTS ABROGATE LIGAND SECRETION%REACTOME DATABASE ID RELEASE 57%5387390		51	0.419815	3.60024	0	0	0	5549	tags=84%, list=42%, signal=146%
P53-INDEPENDENT G1 S DNA DAMAGE CHECKPOINT%REACTOME%R-HSA-69613.1	P53-INDEPENDENT G1 S DNA DAMAGE CHECKPOINT%REACTOME%R-HSA-69613.1		48	0.451698	3.59553	0	0	0	5549	tags=88%, list=42%, signal=152%
ANTIGEN PROCESSING-CROSS PRESENTATION%REACTOME DATABASE ID RELEASE 57%1236975	ANTIGEN PROCESSING-CROSS PRESENTATION%REACTOME DATABASE ID RELEASE 57%1236975		71	0.361987	3.58472	0	0	0	5598	tags=79%, list=43%, signal=137%
APC C:CDC20 MEDIATED DEGRADATION OF SECURIN%REACTOME DATABASE ID RELEASE 57%174154	APC C:CDC20 MEDIATED DEGRADATION OF SECURIN%REACTOME DATABASE ID RELEASE 57%174154		60	0.393513	3.57417	0	0	0	5549	tags=82%, list=42%, signal=141%
REGULATION OF MRNA STABILITY BY PROTEINS THAT BIND AU-RICH ELEMENTS%REACTOME DATABASE ID RELEASE 57%450531	REGULATION OF MRNA STABILITY BY PROTEINS THAT BIND AU-RICH ELEMENTS%REACTOME DATABASE ID RELEASE 57%450531		77	0.35482	3.56508	0	0	0	5569	tags=78%, list=43%, signal=135%
ASYMMETRIC LOCALIZATION OF PCP PROTEINS%REACTOME%R-HSA-4608870.1	ASYMMETRIC LOCALIZATION OF PCP PROTEINS%REACTOME%R-HSA-4608870.1		59	0.407387	3.56332	0	0	0	5549	tags=83%, list=42%, signal=144%
PCP CE PATHWAY%REACTOME DATABASE ID RELEASE 57%4086400	PCP CE PATHWAY%REACTOME DATABASE ID RELEASE 57%4086400		83	0.336211	3.54584	0	0	0	5549	tags=76%, list=42%, signal=131%
INTERACTIONS OF REV WITH HOST CELLULAR PROTEINS%REACTOME%R-HSA-177243.1	INTERACTIONS OF REV WITH HOST CELLULAR PROTEINS%REACTOME%R-HSA-177243.1		30	0.537606	3.53968	0	0	0	4748	tags=90%, list=36%, signal=141%
SRP-DEPENDENT COTRANSLATIONAL PROTEIN TARGETING TO MEMBRANE%REACTOME DATABASE ID RELEASE 57%1799339	SRP-DEPENDENT COTRANSLATIONAL PROTEIN TARGETING TO MEMBRANE%REACTOME DATABASE ID RELEASE 57%1799339		60	0.390897	3.53572	0	0	0	5583	tags=82%, list=43%, signal=142%
DEGRADATION OF GLI2 BY THE PROTEASOME%REACTOME%R-HSA-5610783.1	DEGRADATION OF GLI2 BY THE PROTEASOME%REACTOME%R-HSA-5610783.1		53	0.406878	3.53189	0	0	0	5549	tags=83%, list=42%, signal=144%
ER TO GOLGI ANTEROGRADE TRANSPORT%REACTOME DATABASE ID RELEASE 57%199977	ER TO GOLGI ANTEROGRADE TRANSPORT%REACTOME DATABASE ID RELEASE 57%199977		103	0.2922	3.52409	0	0	0	8005	tags=90%, list=61%, signal=231%
DEGRADATION OF GLI1 BY THE PROTEASOME%REACTOME%R-HSA-5610780.1	DEGRADATION OF GLI1 BY THE PROTEASOME%REACTOME%R-HSA-5610780.1		53	0.406878	3.51571	0	0	0	5549	tags=83%, list=42%, signal=144%
GLI3 IS PROCESSED TO GLI3R BY THE PROTEASOME%REACTOME DATABASE ID RELEASE 57%5610785	GLI3 IS PROCESSED TO GLI3R BY THE PROTEASOME%REACTOME DATABASE ID RELEASE 57%5610785		54	0.410067	3.49789	0	0	0	5549	tags=83%, list=42%, signal=144%
REMOVAL OF LICENSING FACTORS FROM ORIGINS%REACTOME DATABASE ID RELEASE 57%69300	REMOVAL OF LICENSING FACTORS FROM ORIGINS%REACTOME DATABASE ID RELEASE 57%69300		68	0.356305	3.4857	0	0	0	5549	tags=78%, list=42%, signal=135%
TNFR2 NON-CANONICAL NF-KB PATHWAY%REACTOME%R-HSA-5668541.1	TNFR2 NON-CANONICAL NF-KB PATHWAY%REACTOME%R-HSA-5668541.1		66	0.362636	3.48394	0	0	0	6566	tags=86%, list=50%, signal=173%
ORC1 REMOVAL FROM CHROMATIN%REACTOME%R-HSA-68949.1	ORC1 REMOVAL FROM CHROMATIN%REACTOME%R-HSA-68949.1		66	0.36476	3.4812	0	0	0	5549	tags=79%, list=42%, signal=136%
RNA POLYMERASE II TRANSCRIPTION%REACTOME DATABASE ID RELEASE 57%73857	RNA POLYMERASE II TRANSCRIPTION%REACTOME DATABASE ID RELEASE 57%73857		111	0.27636	3.46827	0	0	0	6186	tags=75%, list=47%, signal=141%
TRANSPORT TO THE GOLGI AND SUBSEQUENT MODIFICATION%REACTOME DATABASE ID RELEASE 57%948021	TRANSPORT TO THE GOLGI AND SUBSEQUENT MODIFICATION%REACTOME DATABASE ID RELEASE 57%948021		126	0.262532	3.45076	0	0	0	8005	tags=87%, list=61%, signal=223%
SWITCHING OF ORIGINS TO A POST-REPLICATIVE STATE%REACTOME%R-HSA-69052.1	SWITCHING OF ORIGINS TO A POST-REPLICATIVE STATE%REACTOME%R-HSA-69052.1		66	0.36476	3.44964	0	0	0	5549	tags=79%, list=42%, signal=136%
TRNA PROCESSING IN THE NUCLEUS%REACTOME DATABASE ID RELEASE 57%6784531	TRNA PROCESSING IN THE NUCLEUS%REACTOME DATABASE ID RELEASE 57%6784531		50	0.411899	3.4406	0	0	0	6133	tags=88%, list=47%, signal=165%
ASSEMBLY OF THE PRE-REPLICATIVE COMPLEX%REACTOME%R-HSA-68867.1	ASSEMBLY OF THE PRE-REPLICATIVE COMPLEX%REACTOME%R-HSA-68867.1		63	0.370476	3.42791	0	0	0	5549	tags=79%, list=42%, signal=137%
MITOCHONDRIAL TRANSLATION TERMINATION%REACTOME DATABASE ID RELEASE 57%5419276	MITOCHONDRIAL TRANSLATION TERMINATION%REACTOME DATABASE ID RELEASE 57%5419276		80	0.316795	3.42786	0	0	0	8294	tags=95%, list=64%, signal=259%
VEGFA-VEGFR2 PATHWAY%REACTOME%R-HSA-4420097.2	VEGFA-VEGFR2 PATHWAY%REACTOME%R-HSA-4420097.2		220	0.201154	3.42639	0	0	0	5549	tags=62%, list=42%, signal=106%
SCF-BETA-TRCP MEDIATED DEGRADATION OF EMI1%REACTOME DATABASE ID RELEASE 57%174113	SCF-BETA-TRCP MEDIATED DEGRADATION OF EMI1%REACTOME DATABASE ID RELEASE 57%174113		50	0.416633	3.41166	0	0	0	5549	tags=84%, list=42%, signal=145%
BIOCARTA_PROTEASOME_PATHWAY%MSIGDB_C2%BIOCARTA_PROTEASOME_PATHWAY	BIOCARTA_PROTEASOME_PATHWAY%MSIGDB_C2%BIOCARTA_PROTEASOME_PATHWAY		28	0.548036	3.39357	0	0	0	5917	tags=100%, list=45%, signal=182%
HEDGEHOG LIGAND BIOGENESIS%REACTOME%R-HSA-5358346.1	HEDGEHOG LIGAND BIOGENESIS%REACTOME%R-HSA-5358346.1		55	0.394883	3.38593	0	0	0	5549	tags=82%, list=42%, signal=142%
SIGNALING BY VEGF%REACTOME DATABASE ID RELEASE 57%194138	SIGNALING BY VEGF%REACTOME DATABASE ID RELEASE 57%194138		226	0.19343	3.37007	0	0	0	5549	tags=62%, list=42%, signal=105%
TRANSPORT OF THE SLBP INDEPENDENT MATURE MRNA%REACTOME%R-HSA-159227.1	TRANSPORT OF THE SLBP INDEPENDENT MATURE MRNA%REACTOME%R-HSA-159227.1		29	0.510525	3.36722	0	0	0	5956	tags=97%, list=46%, signal=177%
MITOCHONDRIAL TRANSLATION ELONGATION%REACTOME%R-HSA-5389840.1	MITOCHONDRIAL TRANSLATION ELONGATION%REACTOME%R-HSA-5389840.1		80	0.316795	3.35994	0	0	0	8294	tags=95%, list=64%, signal=259%
NUCLEAR IMPORT OF REV PROTEIN%REACTOME DATABASE ID RELEASE 57%180746	NUCLEAR IMPORT OF REV PROTEIN%REACTOME DATABASE ID RELEASE 57%180746		28	0.530365	3.34622	0	0	0	4748	tags=89%, list=36%, signal=140%
P53-DEPENDENT G1 S DNA DAMAGE CHECKPOINT%REACTOME DATABASE ID RELEASE 57%69580	P53-DEPENDENT G1 S DNA DAMAGE CHECKPOINT%REACTOME DATABASE ID RELEASE 57%69580		59	0.373335	3.34343	0	0	0	5549	tags=80%, list=42%, signal=138%
APC C:CDH1 MEDIATED DEGRADATION OF CDC20 AND OTHER APC C:CDH1 TARGETED PROTEINS IN LATE MITOSIS EARLY G1%REACTOME%R-HSA-174178.1	APC C:CDH1 MEDIATED DEGRADATION OF CDC20 AND OTHER APC C:CDH1 TARGETED PROTEINS IN LATE MITOSIS EARLY G1%REACTOME%R-HSA-174178.1		65	0.361453	3.34249	0	0	0	5549	tags=78%, list=42%, signal=136%
G1 S DNA DAMAGE CHECKPOINTS%REACTOME DATABASE ID RELEASE 57%69615	G1 S DNA DAMAGE CHECKPOINTS%REACTOME DATABASE ID RELEASE 57%69615		61	0.363622	3.33921	0	0	0	5549	tags=79%, list=42%, signal=136%
CDC20:PHOSPHO-APC C MEDIATED DEGRADATION OF CYCLIN A%REACTOME%R-HSA-174184.1	CDC20:PHOSPHO-APC C MEDIATED DEGRADATION OF CYCLIN A%REACTOME%R-HSA-174184.1		65	0.345991	3.33369	0	0	0	5549	tags=77%, list=42%, signal=133%
REGULATION OF DNA REPLICATION%REACTOME DATABASE ID RELEASE 57%69304	REGULATION OF DNA REPLICATION%REACTOME DATABASE ID RELEASE 57%69304		71	0.337436	3.32929	0	0	0	5549	tags=76%, list=42%, signal=132%
SELENOAMINO ACID METABOLISM%REACTOME%R-HSA-2408522.1	SELENOAMINO ACID METABOLISM%REACTOME%R-HSA-2408522.1		59	0.363336	3.3243	0	0	0	5679	tags=80%, list=43%, signal=140%
CELLULAR RESPONSE TO HEAT STRESS%REACTOME%R-HSA-3371556.1	CELLULAR RESPONSE TO HEAT STRESS%REACTOME%R-HSA-3371556.1		77	0.318378	3.3104	0	0	0	7399	tags=88%, list=57%, signal=203%
HIV LIFE CYCLE%REACTOME%R-HSA-162587.1	HIV LIFE CYCLE%REACTOME%R-HSA-162587.1		117	0.266247	3.30888	0	0	0	6041	tags=73%, list=46%, signal=134%
RRNA MODIFICATION IN THE NUCLEUS AND CYTOSOL%REACTOME DATABASE ID RELEASE 57%6790901	RRNA MODIFICATION IN THE NUCLEUS AND CYTOSOL%REACTOME DATABASE ID RELEASE 57%6790901		50	0.400999	3.30634	0	0	0	5230	tags=80%, list=40%, signal=133%
INTERACTIONS OF VPR WITH HOST CELLULAR PROTEINS%REACTOME%R-HSA-176033.1	INTERACTIONS OF VPR WITH HOST CELLULAR PROTEINS%REACTOME%R-HSA-176033.1		30	0.50834	3.30404	0	0	0	6000	tags=97%, list=46%, signal=178%
TRANSPORT OF THE SLBP DEPENDANT MATURE MRNA%REACTOME%R-HSA-159230.1	TRANSPORT OF THE SLBP DEPENDANT MATURE MRNA%REACTOME%R-HSA-159230.1		30	0.511717	3.30308	0	0	0	5956	tags=97%, list=46%, signal=177%
LATE PHASE OF HIV LIFE CYCLE%REACTOME%R-HSA-162599.1	LATE PHASE OF HIV LIFE CYCLE%REACTOME%R-HSA-162599.1		106	0.276282	3.30289	0	0	0	8864	tags=95%, list=68%, signal=294%
REV-MEDIATED NUCLEAR EXPORT OF HIV RNA%REACTOME DATABASE ID RELEASE 57%165054	REV-MEDIATED NUCLEAR EXPORT OF HIV RNA%REACTOME DATABASE ID RELEASE 57%165054		28	0.530365	3.29248	0	0	0	4748	tags=89%, list=36%, signal=140%
CAP-DEPENDENT TRANSLATION INITIATION%REACTOME DATABASE ID RELEASE 57%72737	CAP-DEPENDENT TRANSLATION INITIATION%REACTOME DATABASE ID RELEASE 57%72737		66	0.346915	3.2918	0	0	0	5583	tags=77%, list=43%, signal=134%
EUKARYOTIC TRANSLATION INITIATION%REACTOME%R-HSA-72613.1	EUKARYOTIC TRANSLATION INITIATION%REACTOME%R-HSA-72613.1		66	0.346915	3.28824	0	0	0	5583	tags=77%, list=43%, signal=134%
CLEAVAGE OF GROWING TRANSCRIPT IN THE TERMINATION REGION%REACTOME DATABASE ID RELEASE 57%109688	CLEAVAGE OF GROWING TRANSCRIPT IN THE TERMINATION REGION%REACTOME DATABASE ID RELEASE 57%109688		51	0.390534	3.28688	0	0	0	6186	tags=86%, list=47%, signal=163%
CYCLIN E ASSOCIATED EVENTS DURING G1 S TRANSITION%REACTOME DATABASE ID RELEASE 57%69202	CYCLIN E ASSOCIATED EVENTS DURING G1 S TRANSITION%REACTOME DATABASE ID RELEASE 57%69202		65	0.345991	3.28652	0	0	0	5549	tags=77%, list=42%, signal=133%
HOST INTERACTIONS WITH INFLUENZA FACTORS%REACTOME DATABASE ID RELEASE 57%168253	HOST INTERACTIONS WITH INFLUENZA FACTORS%REACTOME DATABASE ID RELEASE 57%168253		32	0.494128	3.28648	0	0	0	4989	tags=88%, list=38%, signal=141%
POST-ELONGATION PROCESSING OF THE TRANSCRIPT%REACTOME%R-HSA-76044.1	POST-ELONGATION PROCESSING OF THE TRANSCRIPT%REACTOME%R-HSA-76044.1		51	0.390534	3.28223	0	0	0	6186	tags=86%, list=47%, signal=163%
DEUBIQUITINATION%REACTOME%R-HSA-5688426.1	DEUBIQUITINATION%REACTOME%R-HSA-5688426.1		225	0.189229	3.28048	0	0	0	6393	tags=68%, list=49%, signal=130%
NEP NS2 INTERACTS WITH THE CELLULAR EXPORT MACHINERY%REACTOME DATABASE ID RELEASE 57%168333	NEP NS2 INTERACTS WITH THE CELLULAR EXPORT MACHINERY%REACTOME DATABASE ID RELEASE 57%168333		26	0.522025	3.27204	0	0	0	4748	tags=88%, list=36%, signal=139%
APC C:CDC20 MEDIATED DEGRADATION OF MITOTIC PROTEINS%REACTOME DATABASE ID RELEASE 57%176409	APC C:CDC20 MEDIATED DEGRADATION OF MITOTIC PROTEINS%REACTOME DATABASE ID RELEASE 57%176409		67	0.337966	3.26885	0	0	0	5549	tags=76%, list=42%, signal=132%
APC:CDC20 MEDIATED DEGRADATION OF CELL CYCLE PROTEINS PRIOR TO SATISFATION OF THE CELL CYCLE CHECKPOINT%REACTOME%R-HSA-179419.1	APC:CDC20 MEDIATED DEGRADATION OF CELL CYCLE PROTEINS PRIOR TO SATISFATION OF THE CELL CYCLE CHECKPOINT%REACTOME%R-HSA-179419.1		66	0.334303	3.26715	0	0	0	5549	tags=76%, list=42%, signal=131%
RNA POLYMERASE II TRANSCRIPTION TERMINATION%REACTOME%R-HSA-73856.1	RNA POLYMERASE II TRANSCRIPTION TERMINATION%REACTOME%R-HSA-73856.1		51	0.390534	3.26365	0	0	0	6186	tags=86%, list=47%, signal=163%
P53-DEPENDENT G1 DNA DAMAGE RESPONSE%REACTOME%R-HSA-69563.2	P53-DEPENDENT G1 DNA DAMAGE RESPONSE%REACTOME%R-HSA-69563.2		59	0.373335	3.26116	0	0	0	5549	tags=80%, list=42%, signal=138%
ISG15 ANTIVIRAL MECHANISM%REACTOME DATABASE ID RELEASE 57%1169408	ISG15 ANTIVIRAL MECHANISM%REACTOME DATABASE ID RELEASE 57%1169408		53	0.37528	3.25651	0	0	0	5960	tags=83%, list=46%, signal=152%
PID_MYC_ACTIV_PATHWAY%MSIGDB_C2%PID_MYC_ACTIV_PATHWAY	PID_MYC_ACTIV_PATHWAY%MSIGDB_C2%PID_MYC_ACTIV_PATHWAY		64	0.340648	3.25091	0	0	0	5571	tags=77%, list=43%, signal=133%
REGULATION OF HSF1-MEDIATED HEAT SHOCK RESPONSE%REACTOME DATABASE ID RELEASE 57%3371453	REGULATION OF HSF1-MEDIATED HEAT SHOCK RESPONSE%REACTOME DATABASE ID RELEASE 57%3371453		59	0.367247	3.2502	0	0	0	7399	tags=93%, list=57%, signal=214%
ANTIVIRAL MECHANISM BY IFN-STIMULATED GENES%REACTOME DATABASE ID RELEASE 57%1169410	ANTIVIRAL MECHANISM BY IFN-STIMULATED GENES%REACTOME DATABASE ID RELEASE 57%1169410		53	0.37528	3.23373	0	0	0	5960	tags=83%, list=46%, signal=152%
VPR-MEDIATED NUCLEAR IMPORT OF PICS%REACTOME%R-HSA-180910.1	VPR-MEDIATED NUCLEAR IMPORT OF PICS%REACTOME%R-HSA-180910.1		28	0.505876	3.22824	0	0	0	6000	tags=96%, list=46%, signal=178%
MRNA 3'-END PROCESSING%REACTOME%R-HSA-72187.2	MRNA 3'-END PROCESSING%REACTOME%R-HSA-72187.2		46	0.397228	3.22759	0	0	0	6186	tags=87%, list=47%, signal=165%
NS1 MEDIATED EFFECTS ON HOST PATHWAYS%REACTOME%R-HSA-168276.2	NS1 MEDIATED EFFECTS ON HOST PATHWAYS%REACTOME%R-HSA-168276.2		31	0.490048	3.21901	0	0	0	4989	tags=87%, list=38%, signal=141%
GTP HYDROLYSIS AND JOINING OF THE 60S RIBOSOMAL SUBUNIT%REACTOME%R-HSA-72706.1	GTP HYDROLYSIS AND JOINING OF THE 60S RIBOSOMAL SUBUNIT%REACTOME%R-HSA-72706.1		59	0.353694	3.20735	0	0	0	5583	tags=78%, list=43%, signal=136%
MITOCHONDRIAL TRANSLATION%REACTOME DATABASE ID RELEASE 57%5368287	MITOCHONDRIAL TRANSLATION%REACTOME DATABASE ID RELEASE 57%5368287		86	0.297043	3.20725	0	0	0	8294	tags=93%, list=64%, signal=253%
EXPORT OF VIRAL RIBONUCLEOPROTEINS FROM NUCLEUS%REACTOME DATABASE ID RELEASE 57%168274	EXPORT OF VIRAL RIBONUCLEOPROTEINS FROM NUCLEUS%REACTOME DATABASE ID RELEASE 57%168274		27	0.526348	3.20659	0	0	0	4748	tags=89%, list=36%, signal=139%
COPI-MEDIATED ANTEROGRADE TRANSPORT%REACTOME DATABASE ID RELEASE 57%6807878	COPI-MEDIATED ANTEROGRADE TRANSPORT%REACTOME DATABASE ID RELEASE 57%6807878		59	0.349023	3.2063	0	0	0	8300	tags=98%, list=64%, signal=269%
CYCLIN A:CDK2-ASSOCIATED EVENTS AT S PHASE ENTRY%REACTOME DATABASE ID RELEASE 57%69656	CYCLIN A:CDK2-ASSOCIATED EVENTS AT S PHASE ENTRY%REACTOME DATABASE ID RELEASE 57%69656		66	0.334303	3.20101	0	0	0	5549	tags=76%, list=42%, signal=131%
DOWNSTREAM TCR SIGNALING%REACTOME DATABASE ID RELEASE 57%202424	DOWNSTREAM TCR SIGNALING%REACTOME DATABASE ID RELEASE 57%202424		71	0.323275	3.19644	0	0	0	5549	tags=75%, list=42%, signal=129%
CYTOKINE SIGNALING IN IMMUNE SYSTEM%REACTOME DATABASE ID RELEASE 57%1280215	CYTOKINE SIGNALING IN IMMUNE SYSTEM%REACTOME DATABASE ID RELEASE 57%1280215		353	0.14775	3.19386	0	0	0	5114	tags=54%, list=39%, signal=86%
TGF-BETA RECEPTOR SIGNALING ACTIVATES SMADS%REACTOME DATABASE ID RELEASE 57%2173789	TGF-BETA RECEPTOR SIGNALING ACTIVATES SMADS%REACTOME DATABASE ID RELEASE 57%2173789		27	0.511937	3.18497	0	0	0	3001	tags=74%, list=23%, signal=96%
SNRNP ASSEMBLY%REACTOME DATABASE ID RELEASE 57%191859	SNRNP ASSEMBLY%REACTOME DATABASE ID RELEASE 57%191859		40	0.420353	3.18488	0	0	0	6280	tags=90%, list=48%, signal=173%
CYTOSOLIC TRNA AMINOACYLATION%REACTOME%R-HSA-379716.1	CYTOSOLIC TRNA AMINOACYLATION%REACTOME%R-HSA-379716.1		24	0.547279	3.17924	0	0	0	3748	tags=83%, list=29%, signal=117%
INNATE IMMUNE SYSTEM%REACTOME DATABASE ID RELEASE 57%168249	INNATE IMMUNE SYSTEM%REACTOME DATABASE ID RELEASE 57%168249		458	0.130049	3.17032	0	0	0	5603	tags=55%, list=43%, signal=94%
ABC TRANSPORTER DISORDERS%REACTOME DATABASE ID RELEASE 57%5619084	ABC TRANSPORTER DISORDERS%REACTOME DATABASE ID RELEASE 57%5619084		55	0.358366	3.1648	0	0	0	5549	tags=78%, list=42%, signal=135%
ACTIVATION OF APC C AND APC C:CDC20 MEDIATED DEGRADATION OF MITOTIC PROTEINS%REACTOME%R-HSA-176814.1	ACTIVATION OF APC C AND APC C:CDC20 MEDIATED DEGRADATION OF MITOTIC PROTEINS%REACTOME%R-HSA-176814.1		68	0.32674	3.1593	0	0	0	5549	tags=75%, list=42%, signal=130%
TRANSPORT OF RIBONUCLEOPROTEINS INTO THE HOST NUCLEUS%REACTOME%R-HSA-168271.1	TRANSPORT OF RIBONUCLEOPROTEINS INTO THE HOST NUCLEUS%REACTOME%R-HSA-168271.1		26	0.522025	3.15176	0	0	0	4748	tags=88%, list=36%, signal=139%
INTEGRIN SIGNALLING PATHWAY%PANTHER PATHWAY%P00034	INTEGRIN SIGNALLING PATHWAY%PANTHER PATHWAY%P00034		118	0.244495	3.15167	0	0	0	2590	tags=44%, list=20%, signal=54%
L13A-MEDIATED TRANSLATIONAL SILENCING OF CERULOPLASMIN EXPRESSION%REACTOME%R-HSA-156827.1	L13A-MEDIATED TRANSLATIONAL SILENCING OF CERULOPLASMIN EXPRESSION%REACTOME%R-HSA-156827.1		58	0.349851	3.15163	0	0	0	5583	tags=78%, list=43%, signal=135%
DOWNREGULATION OF TGF-BETA RECEPTOR SIGNALING%REACTOME%R-HSA-2173788.1	DOWNREGULATION OF TGF-BETA RECEPTOR SIGNALING%REACTOME%R-HSA-2173788.1		21	0.582114	3.14445	0	0	0	4225	tags=90%, list=32%, signal=134%
POST-ELONGATION PROCESSING OF INTRON-CONTAINING PRE-MRNA%REACTOME DATABASE ID RELEASE 57%112296	POST-ELONGATION PROCESSING OF INTRON-CONTAINING PRE-MRNA%REACTOME DATABASE ID RELEASE 57%112296		46	0.397228	3.14292	0	0	0	6186	tags=87%, list=47%, signal=165%
TRANSPORT OF MATURE MRNAS DERIVED FROM INTRONLESS TRANSCRIPTS%REACTOME%R-HSA-159234.1	TRANSPORT OF MATURE MRNAS DERIVED FROM INTRONLESS TRANSCRIPTS%REACTOME%R-HSA-159234.1		35	0.445802	3.13681	0	0	0	6133	tags=91%, list=47%, signal=172%
DEFECTIVE CFTR CAUSES CYSTIC FIBROSIS%REACTOME%R-HSA-5678895.2	DEFECTIVE CFTR CAUSES CYSTIC FIBROSIS%REACTOME%R-HSA-5678895.2		55	0.358366	3.13595	0	0	0	5549	tags=78%, list=42%, signal=135%
3' -UTR-MEDIATED TRANSLATIONAL REGULATION%REACTOME DATABASE ID RELEASE 57%157279	3' -UTR-MEDIATED TRANSLATIONAL REGULATION%REACTOME DATABASE ID RELEASE 57%157279		58	0.349851	3.12853	0	0	0	5583	tags=78%, list=43%, signal=135%
DISORDERS OF TRANSMEMBRANE TRANSPORTERS%REACTOME DATABASE ID RELEASE 57%5619115	DISORDERS OF TRANSMEMBRANE TRANSPORTERS%REACTOME DATABASE ID RELEASE 57%5619115		55	0.358366	3.12036	0	0	0	5549	tags=78%, list=42%, signal=135%
REGULATION OF RAS BY GAPS%REACTOME%R-HSA-5658442.1	REGULATION OF RAS BY GAPS%REACTOME%R-HSA-5658442.1		58	0.352466	3.10928	0	0	0	5549	tags=78%, list=42%, signal=134%
TCR SIGNALING%REACTOME%R-HSA-202403.3	TCR SIGNALING%REACTOME%R-HSA-202403.3		81	0.292904	3.10582	0	0	0	5549	tags=72%, list=42%, signal=124%
TRANSPORT OF MATURE MRNA DERIVED FROM AN INTRONLESS TRANSCRIPT%REACTOME%R-HSA-159231.1	TRANSPORT OF MATURE MRNA DERIVED FROM AN INTRONLESS TRANSCRIPT%REACTOME%R-HSA-159231.1		34	0.44324	3.10452	0	0	0	6133	tags=91%, list=47%, signal=171%
NON-CODING RNA METABOLISM%REACTOME DATABASE ID RELEASE 57%194441	NON-CODING RNA METABOLISM%REACTOME DATABASE ID RELEASE 57%194441		40	0.420353	3.08627	0	1.09837e-05	0.001	6280	tags=90%, list=48%, signal=173%
HEDGEHOG 'ON' STATE%REACTOME DATABASE ID RELEASE 57%5632684	HEDGEHOG 'ON' STATE%REACTOME DATABASE ID RELEASE 57%5632684		74	0.306505	3.07988	0	1.0909e-05	0.001	5549	tags=73%, list=42%, signal=126%
MITOCHONDRIAL TRANSLATION INITIATION%REACTOME%R-HSA-5368286.1	MITOCHONDRIAL TRANSLATION INITIATION%REACTOME%R-HSA-5368286.1		80	0.291641	3.07643	0	1.08352e-05	0.001	8294	tags=93%, list=64%, signal=252%
VALIDATED TARGETS OF C-MYC TRANSCRIPTIONAL ACTIVATION%PATHWAY INTERACTION DATABASE NCI-NATURE CURATED DATA%VALIDATED TARGETS OF C-MYC TRANSCRIPTIONAL ACTIVATION	VALIDATED TARGETS OF C-MYC TRANSCRIPTIONAL ACTIVATION%PATHWAY INTERACTION DATABASE NCI-NATURE CURATED DATA%VALIDATED TARGETS OF C-MYC TRANSCRIPTIONAL ACTIVATION		63	0.336884	3.07225	0	1.07625e-05	0.001	5571	tags=76%, list=43%, signal=132%
MAPK6 MAPK4 SIGNALING%REACTOME DATABASE ID RELEASE 57%5687128	MAPK6 MAPK4 SIGNALING%REACTOME DATABASE ID RELEASE 57%5687128		75	0.310153	3.06774	0	1.06908e-05	0.001	5549	tags=73%, list=42%, signal=127%
UB-SPECIFIC PROCESSING PROTEASES%REACTOME DATABASE ID RELEASE 57%5689880	UB-SPECIFIC PROCESSING PROTEASES%REACTOME DATABASE ID RELEASE 57%5689880		162	0.208009	3.06043	0	1.062e-05	0.001	6184	tags=68%, list=47%, signal=127%
PROGRAMMED CELL DEATH%REACTOME%R-HSA-5357801.1	PROGRAMMED CELL DEATH%REACTOME%R-HSA-5357801.1		129	0.226911	3.05555	0	1.05501e-05	0.001	5569	tags=65%, list=43%, signal=112%
HEXOSE UPTAKE%REACTOME DATABASE ID RELEASE 57%189200	HEXOSE UPTAKE%REACTOME DATABASE ID RELEASE 57%189200		32	0.448591	3.05027	0	1.04812e-05	0.001	4766	tags=81%, list=36%, signal=128%
VEGFR2 MEDIATED CELL PROLIFERATION%REACTOME DATABASE ID RELEASE 57%5218921	VEGFR2 MEDIATED CELL PROLIFERATION%REACTOME DATABASE ID RELEASE 57%5218921		163	0.204576	3.04736	0	1.04131e-05	0.001	4812	tags=57%, list=37%, signal=89%
CLASS I MHC MEDIATED ANTIGEN PROCESSING & PRESENTATION%REACTOME%R-HSA-983169.2	CLASS I MHC MEDIATED ANTIGEN PROCESSING & PRESENTATION%REACTOME%R-HSA-983169.2		293	0.151189	3.03769	0	1.97739e-05	0.002	6716	tags=66%, list=51%, signal=133%
REGULATION OF APC C ACTIVATORS BETWEEN G1 S AND EARLY ANAPHASE%REACTOME DATABASE ID RELEASE 57%176408	REGULATION OF APC C ACTIVATORS BETWEEN G1 S AND EARLY ANAPHASE%REACTOME DATABASE ID RELEASE 57%176408		72	0.298908	3.03423	0	1.96472e-05	0.002	5549	tags=72%, list=42%, signal=125%
NONSENSE MEDIATED DECAY (NMD) ENHANCED BY THE EXON JUNCTION COMPLEX (EJC)%REACTOME DATABASE ID RELEASE 57%975957	NONSENSE MEDIATED DECAY (NMD) ENHANCED BY THE EXON JUNCTION COMPLEX (EJC)%REACTOME DATABASE ID RELEASE 57%975957		59	0.336827	3.03408	0	1.9522e-05	0.002	6245	tags=81%, list=48%, signal=155%
FRS-MEDIATED FGFR1 SIGNALING%REACTOME%R-HSA-5654693.1	FRS-MEDIATED FGFR1 SIGNALING%REACTOME%R-HSA-5654693.1		155	0.203257	3.02816	0	1.93985e-05	0.002	5549	tags=63%, list=42%, signal=108%
SIGNALING BY WNT%REACTOME DATABASE ID RELEASE 57%195721	SIGNALING BY WNT%REACTOME DATABASE ID RELEASE 57%195721		231	0.16958	3.01597	0	1.92765e-05	0.002	5569	tags=59%, list=43%, signal=102%
NONSENSE-MEDIATED DECAY (NMD)%REACTOME%R-HSA-927802.2	NONSENSE-MEDIATED DECAY (NMD)%REACTOME%R-HSA-927802.2		59	0.336827	3.01513	0	1.9156e-05	0.002	6245	tags=81%, list=48%, signal=155%
SYNTHESIS OF DNA%REACTOME%R-HSA-69239.1	SYNTHESIS OF DNA%REACTOME%R-HSA-69239.1		95	0.261148	2.99215	0	1.9037e-05	0.002	5549	tags=68%, list=42%, signal=118%
TRNA PROCESSING%REACTOME%R-HSA-72306.4	TRNA PROCESSING%REACTOME%R-HSA-72306.4		84	0.282136	2.98981	0	1.89195e-05	0.002	6133	tags=75%, list=47%, signal=140%
FRS-MEDIATED FGFR2 SIGNALING%REACTOME DATABASE ID RELEASE 57%5654700	FRS-MEDIATED FGFR2 SIGNALING%REACTOME DATABASE ID RELEASE 57%5654700		155	0.203257	2.97753	0	1.88034e-05	0.002	5549	tags=63%, list=42%, signal=108%
FORMATION OF A POOL OF FREE 40S SUBUNITS%REACTOME DATABASE ID RELEASE 57%72689	FORMATION OF A POOL OF FREE 40S SUBUNITS%REACTOME DATABASE ID RELEASE 57%72689		48	0.365445	2.9744	0	1.86888e-05	0.002	5583	tags=79%, list=43%, signal=138%
RAF MAP KINASE CASCADE%REACTOME DATABASE ID RELEASE 57%5673001	RAF MAP KINASE CASCADE%REACTOME DATABASE ID RELEASE 57%5673001		154	0.200783	2.95577	0	1.85755e-05	0.002	5549	tags=62%, list=42%, signal=107%
DNA REPLICATION PRE-INITIATION%REACTOME DATABASE ID RELEASE 57%69002	DNA REPLICATION PRE-INITIATION%REACTOME DATABASE ID RELEASE 57%69002		79	0.285627	2.95356	0	1.84636e-05	0.002	5549	tags=71%, list=42%, signal=123%
M G1 TRANSITION%REACTOME DATABASE ID RELEASE 57%68874	M G1 TRANSITION%REACTOME DATABASE ID RELEASE 57%68874		79	0.285627	2.95244	0	1.8353e-05	0.002	5549	tags=71%, list=42%, signal=123%
REGULATION OF GLUCOKINASE BY GLUCOKINASE REGULATORY PROTEIN%REACTOME DATABASE ID RELEASE 57%170822	REGULATION OF GLUCOKINASE BY GLUCOKINASE REGULATORY PROTEIN%REACTOME DATABASE ID RELEASE 57%170822		24	0.512312	2.94179	0	1.82438e-05	0.002	4748	tags=88%, list=36%, signal=137%
APOPTOSIS%REACTOME%R-HSA-109581.2	APOPTOSIS%REACTOME%R-HSA-109581.2		128	0.224141	2.94015	0	1.81359e-05	0.002	5569	tags=65%, list=43%, signal=112%
FRS-MEDIATED FGFR4 SIGNALING%REACTOME%R-HSA-5654712.1	FRS-MEDIATED FGFR4 SIGNALING%REACTOME%R-HSA-5654712.1		155	0.203257	2.93771	0	1.80292e-05	0.002	5549	tags=63%, list=42%, signal=108%
GLUCOSE TRANSPORT%REACTOME%R-HSA-70153.1	GLUCOSE TRANSPORT%REACTOME%R-HSA-70153.1		31	0.442494	2.92821	0	2.66465e-05	0.003	4766	tags=81%, list=36%, signal=127%
FORMATION OF TUBULIN FOLDING INTERMEDIATES BY CCT TRIC%REACTOME DATABASE ID RELEASE 57%389960	FORMATION OF TUBULIN FOLDING INTERMEDIATES BY CCT TRIC%REACTOME DATABASE ID RELEASE 57%389960		16	0.606352	2.92808	0	2.64916e-05	0.003	2701	tags=81%, list=21%, signal=102%
MAPK1 MAPK3 SIGNALING%REACTOME DATABASE ID RELEASE 57%5684996	MAPK1 MAPK3 SIGNALING%REACTOME DATABASE ID RELEASE 57%5684996		158	0.197683	2.91493	0	3.50505e-05	0.004	5549	tags=62%, list=42%, signal=107%
UNFOLDED PROTEIN RESPONSE (UPR)%REACTOME DATABASE ID RELEASE 57%381119	UNFOLDED PROTEIN RESPONSE (UPR)%REACTOME DATABASE ID RELEASE 57%381119		76	0.280665	2.91453	0	3.48491e-05	0.004	5978	tags=74%, list=46%, signal=135%
TRNA AMINOACYLATION%REACTOME DATABASE ID RELEASE 57%379724	TRNA AMINOACYLATION%REACTOME DATABASE ID RELEASE 57%379724		42	0.375897	2.90333	0	3.46499e-05	0.004	5367	tags=79%, list=41%, signal=133%
EUKARYOTIC TRANSLATION TERMINATION%REACTOME DATABASE ID RELEASE 57%72764	EUKARYOTIC TRANSLATION TERMINATION%REACTOME DATABASE ID RELEASE 57%72764		41	0.378501	2.90166	0	3.44531e-05	0.004	5583	tags=80%, list=43%, signal=140%
FRS-MEDIATED FGFR3 SIGNALING%REACTOME%R-HSA-5654706.1	FRS-MEDIATED FGFR3 SIGNALING%REACTOME%R-HSA-5654706.1		155	0.203257	2.89972	0	3.42584e-05	0.004	5549	tags=63%, list=42%, signal=108%
RESPIRATORY ELECTRON TRANSPORT, ATP SYNTHESIS BY CHEMIOSMOTIC COUPLING, AND HEAT PRODUCTION BY UNCOUPLING PROTEINS.%REACTOME DATABASE ID RELEASE 57%163200	RESPIRATORY ELECTRON TRANSPORT, ATP SYNTHESIS BY CHEMIOSMOTIC COUPLING, AND HEAT PRODUCTION BY UNCOUPLING PROTEINS.%REACTOME DATABASE ID RELEASE 57%163200		82	0.276261	2.89907	0	3.4066e-05	0.004	7881	tags=88%, list=60%, signal=220%
SUMOYLATION OF DNA DAMAGE RESPONSE AND REPAIR PROTEINS%REACTOME DATABASE ID RELEASE 57%3108214	SUMOYLATION OF DNA DAMAGE RESPONSE AND REPAIR PROTEINS%REACTOME DATABASE ID RELEASE 57%3108214		64	0.305671	2.89566	0	3.38756e-05	0.004	7454	tags=88%, list=57%, signal=203%
SOS-MEDIATED SIGNALLING%REACTOME%R-HSA-112412.1	SOS-MEDIATED SIGNALLING%REACTOME%R-HSA-112412.1		154	0.200783	2.89038	0	3.36874e-05	0.004	5549	tags=62%, list=42%, signal=107%
SHC1 EVENTS IN ERBB4 SIGNALING%REACTOME%R-HSA-1250347.1	SHC1 EVENTS IN ERBB4 SIGNALING%REACTOME%R-HSA-1250347.1		154	0.200783	2.88815	0	3.35013e-05	0.004	5549	tags=62%, list=42%, signal=107%
SIGNALLING TO RAS%REACTOME DATABASE ID RELEASE 57%167044	SIGNALLING TO RAS%REACTOME DATABASE ID RELEASE 57%167044		162	0.200988	2.884	0	3.33173e-05	0.004	5549	tags=62%, list=42%, signal=107%
G2 M TRANSITION%REACTOME DATABASE ID RELEASE 57%69275	G2 M TRANSITION%REACTOME DATABASE ID RELEASE 57%69275		154	0.19541	2.88009	0	3.31352e-05	0.004	6636	tags=70%, list=51%, signal=141%
SHC1 EVENTS IN EGFR SIGNALING%REACTOME%R-HSA-180336.1	SHC1 EVENTS IN EGFR SIGNALING%REACTOME%R-HSA-180336.1		154	0.200783	2.8794	0	3.29551e-05	0.004	5549	tags=62%, list=42%, signal=107%
GRB2 EVENTS IN EGFR SIGNALING%REACTOME DATABASE ID RELEASE 57%179812	GRB2 EVENTS IN EGFR SIGNALING%REACTOME DATABASE ID RELEASE 57%179812		154	0.200783	2.8753	0	3.2777e-05	0.004	5549	tags=62%, list=42%, signal=107%
SUMOYLATION OF RNA BINDING PROTEINS%REACTOME%R-HSA-4570464.2	SUMOYLATION OF RNA BINDING PROTEINS%REACTOME%R-HSA-4570464.2		38	0.387106	2.8747	0	3.26008e-05	0.004	5956	tags=84%, list=46%, signal=154%
SIGNALLING TO ERKS%REACTOME DATABASE ID RELEASE 57%187687	SIGNALLING TO ERKS%REACTOME DATABASE ID RELEASE 57%187687		168	0.190585	2.86222	0	3.24264e-05	0.004	5549	tags=61%, list=42%, signal=105%
HALLMARK_MYC_TARGETS_V2%MSIGDB_C2%HALLMARK_MYC_TARGETS_V2	HALLMARK_MYC_TARGETS_V2%MSIGDB_C2%HALLMARK_MYC_TARGETS_V2		56	0.323708	2.84514	0	4.8342e-05	0.006	3952	tags=63%, list=30%, signal=89%
PROLONGED ERK ACTIVATION EVENTS%REACTOME%R-HSA-169893.1	PROLONGED ERK ACTIVATION EVENTS%REACTOME%R-HSA-169893.1		159	0.193749	2.84504	0	4.80862e-05	0.006	5549	tags=62%, list=42%, signal=106%
G1 S TRANSITION%REACTOME DATABASE ID RELEASE 57%69206	G1 S TRANSITION%REACTOME DATABASE ID RELEASE 57%69206		108	0.227535	2.84478	0	4.78331e-05	0.006	5154	tags=62%, list=39%, signal=102%
FRS2-MEDIATED ACTIVATION%REACTOME DATABASE ID RELEASE 57%170968	FRS2-MEDIATED ACTIVATION%REACTOME DATABASE ID RELEASE 57%170968		157	0.19522	2.83908	0	4.75827e-05	0.006	5549	tags=62%, list=42%, signal=106%
IRS-RELATED EVENTS TRIGGERED BY IGF1R%REACTOME DATABASE ID RELEASE 57%2428928	IRS-RELATED EVENTS TRIGGERED BY IGF1R%REACTOME DATABASE ID RELEASE 57%2428928		196	0.171643	2.83455	0	4.73349e-05	0.006	5587	tags=60%, list=43%, signal=103%
SIGNALING BY INSULIN RECEPTOR%REACTOME%R-HSA-74752.1	SIGNALING BY INSULIN RECEPTOR%REACTOME%R-HSA-74752.1		214	0.168345	2.8323	0	4.70896e-05	0.006	5587	tags=59%, list=43%, signal=102%
SIGNALING BY LEPTIN%REACTOME DATABASE ID RELEASE 57%2586552	SIGNALING BY LEPTIN%REACTOME DATABASE ID RELEASE 57%2586552		159	0.193749	2.83096	0	4.68469e-05	0.006	5549	tags=62%, list=42%, signal=106%
SUMOYLATION%REACTOME DATABASE ID RELEASE 57%2990846	SUMOYLATION%REACTOME DATABASE ID RELEASE 57%2990846		89	0.258073	2.8259	0	4.66066e-05	0.006	6043	tags=72%, list=46%, signal=133%
ARMS-MEDIATED ACTIVATION%REACTOME%R-HSA-170984.1	ARMS-MEDIATED ACTIVATION%REACTOME%R-HSA-170984.1		156	0.199213	2.82527	0	4.63688e-05	0.006	5549	tags=62%, list=42%, signal=107%
IRS-MEDIATED SIGNALLING%REACTOME%R-HSA-112399.1	IRS-MEDIATED SIGNALLING%REACTOME%R-HSA-112399.1		195	0.174738	2.82303	0	4.61335e-05	0.006	5587	tags=60%, list=43%, signal=103%
SIGNALLING TO P38 VIA RIT AND RIN%REACTOME DATABASE ID RELEASE 57%187706	SIGNALLING TO P38 VIA RIT AND RIN%REACTOME DATABASE ID RELEASE 57%187706		155	0.196728	2.81505	0	4.59005e-05	0.006	5549	tags=62%, list=42%, signal=106%
REGULATION OF CHOLESTEROL BIOSYNTHESIS BY SREBP (SREBF)%REACTOME DATABASE ID RELEASE 57%1655829	REGULATION OF CHOLESTEROL BIOSYNTHESIS BY SREBP (SREBF)%REACTOME DATABASE ID RELEASE 57%1655829		49	0.344186	2.8126	0	4.56698e-05	0.006	1651	tags=47%, list=13%, signal=54%
REGULATION OF MITOTIC CELL CYCLE%REACTOME DATABASE ID RELEASE 57%453276	REGULATION OF MITOTIC CELL CYCLE%REACTOME DATABASE ID RELEASE 57%453276		78	0.268952	2.81108	0	4.54415e-05	0.006	5549	tags=69%, list=42%, signal=120%
SIGNALING BY TYPE 1 INSULIN-LIKE GROWTH FACTOR 1 RECEPTOR (IGF1R)%REACTOME DATABASE ID RELEASE 57%2404192	SIGNALING BY TYPE 1 INSULIN-LIKE GROWTH FACTOR 1 RECEPTOR (IGF1R)%REACTOME DATABASE ID RELEASE 57%2404192		196	0.171643	2.80738	0	5.28233e-05	0.007	5587	tags=60%, list=43%, signal=103%
RESPIRATORY ELECTRON TRANSPORT%REACTOME%R-HSA-611105.2	RESPIRATORY ELECTRON TRANSPORT%REACTOME%R-HSA-611105.2		70	0.283713	2.7989	0	5.25618e-05	0.007	7881	tags=89%, list=60%, signal=222%
VIRAL MRNA TRANSLATION%REACTOME%R-HSA-192823.1	VIRAL MRNA TRANSLATION%REACTOME%R-HSA-192823.1		37	0.384335	2.79756	0	5.23028e-05	0.007	5583	tags=81%, list=43%, signal=141%
COOPERATION OF PREFOLDIN AND TRIC CCT IN ACTIN AND TUBULIN FOLDING%REACTOME DATABASE ID RELEASE 57%389958	COOPERATION OF PREFOLDIN AND TRIC CCT IN ACTIN AND TUBULIN FOLDING%REACTOME DATABASE ID RELEASE 57%389958		22	0.500167	2.79554	0	5.20464e-05	0.007	2976	tags=73%, list=23%, signal=94%
IGF1R SIGNALING CASCADE%REACTOME%R-HSA-2428924.1	IGF1R SIGNALING CASCADE%REACTOME%R-HSA-2428924.1		196	0.171643	2.79551	0	5.17926e-05	0.007	5587	tags=60%, list=43%, signal=103%
ABC-FAMILY PROTEINS MEDIATED TRANSPORT%REACTOME DATABASE ID RELEASE 57%382556	ABC-FAMILY PROTEINS MEDIATED TRANSPORT%REACTOME DATABASE ID RELEASE 57%382556		83	0.257834	2.79198	0	5.88101e-05	0.008	5622	tags=69%, list=43%, signal=120%
DNA REPLICATION%REACTOME%R-HSA-69306.1	DNA REPLICATION%REACTOME%R-HSA-69306.1		102	0.233727	2.78657	0	6.57692e-05	0.009	5549	tags=66%, list=42%, signal=113%
VIRAL MESSENGER RNA SYNTHESIS%REACTOME%R-HSA-168325.1	VIRAL MESSENGER RNA SYNTHESIS%REACTOME%R-HSA-168325.1		37	0.394541	2.78465	0	6.5453e-05	0.009	6509	tags=89%, list=50%, signal=177%
TRNA CHARGING%HUMANCYC%TRNA-CHARGING-PWY	TRNA CHARGING%HUMANCYC%TRNA-CHARGING-PWY		37	0.394993	2.77569	0	6.51398e-05	0.009	7915	tags=100%, list=61%, signal=253%
SELENOCYSTEINE SYNTHESIS%REACTOME%R-HSA-2408557.1	SELENOCYSTEINE SYNTHESIS%REACTOME%R-HSA-2408557.1		40	0.373579	2.77441	0	6.48296e-05	0.009	5583	tags=80%, list=43%, signal=139%
DOWNSTREAM SIGNALING EVENTS OF B CELL RECEPTOR (BCR)%REACTOME DATABASE ID RELEASE 57%1168372	DOWNSTREAM SIGNALING EVENTS OF B CELL RECEPTOR (BCR)%REACTOME DATABASE ID RELEASE 57%1168372		138	0.203489	2.76886	0	6.45224e-05	0.009	5603	tags=63%, list=43%, signal=109%
EUKARYOTIC TRANSLATION ELONGATION%REACTOME DATABASE ID RELEASE 57%156842	EUKARYOTIC TRANSLATION ELONGATION%REACTOME DATABASE ID RELEASE 57%156842		39	0.368407	2.76264	0	6.4218e-05	0.009	5583	tags=79%, list=43%, signal=138%
ACTIVATION OF GENE EXPRESSION BY SREBF (SREBP)%REACTOME DATABASE ID RELEASE 57%2426168	ACTIVATION OF GENE EXPRESSION BY SREBF (SREBP)%REACTOME DATABASE ID RELEASE 57%2426168		36	0.389853	2.75952	0	6.39166e-05	0.009	726	tags=44%, list=6%, signal=47%
ANTIGEN PROCESSING: UBIQUITINATION & PROTEASOME DEGRADATION%REACTOME DATABASE ID RELEASE 57%983168	ANTIGEN PROCESSING: UBIQUITINATION & PROTEASOME DEGRADATION%REACTOME DATABASE ID RELEASE 57%983168		256	0.148754	2.75583	0	7.07731e-05	0.01	6716	tags=66%, list=51%, signal=133%
MITOTIC G2-G2 M PHASES%REACTOME DATABASE ID RELEASE 57%453274	MITOTIC G2-G2 M PHASES%REACTOME DATABASE ID RELEASE 57%453274		156	0.192828	2.74853	0	9.95192e-05	0.014	6636	tags=70%, list=51%, signal=140%
HALLMARK_PI3K_AKT_MTOR_SIGNALING%MSIGDB_C2%HALLMARK_PI3K_AKT_MTOR_SIGNALING	HALLMARK_PI3K_AKT_MTOR_SIGNALING%MSIGDB_C2%HALLMARK_PI3K_AKT_MTOR_SIGNALING		90	0.244213	2.74693	0	9.90584e-05	0.014	6554	tags=74%, list=50%, signal=148%
APC C-MEDIATED DEGRADATION OF CELL CYCLE PROTEINS%REACTOME%R-HSA-174143.1	APC C-MEDIATED DEGRADATION OF CELL CYCLE PROTEINS%REACTOME%R-HSA-174143.1		78	0.268952	2.74517	0	9.86019e-05	0.014	5549	tags=69%, list=42%, signal=120%
INSULIN RECEPTOR SIGNALLING CASCADE%REACTOME DATABASE ID RELEASE 57%74751	INSULIN RECEPTOR SIGNALLING CASCADE%REACTOME DATABASE ID RELEASE 57%74751		197	0.16858	2.73433	0	9.81497e-05	0.014	5587	tags=59%, list=43%, signal=102%
FCERI MEDIATED MAPK ACTIVATION%REACTOME DATABASE ID RELEASE 57%2871796	FCERI MEDIATED MAPK ACTIVATION%REACTOME DATABASE ID RELEASE 57%2871796		171	0.183581	2.73406	0	9.77015e-05	0.014	4812	tags=55%, list=37%, signal=86%
MAPK FAMILY SIGNALING CASCADES%REACTOME DATABASE ID RELEASE 57%5683057	MAPK FAMILY SIGNALING CASCADES%REACTOME DATABASE ID RELEASE 57%5683057		188	0.174856	2.7298	0	0.000104311	0.015	4834	tags=54%, list=37%, signal=85%
REGULATION OF ACTIN DYNAMICS FOR PHAGOCYTIC CUP FORMATION%REACTOME%R-HSA-2029482.1	REGULATION OF ACTIN DYNAMICS FOR PHAGOCYTIC CUP FORMATION%REACTOME%R-HSA-2029482.1		46	0.347195	2.72171	0	0.000117352	0.017	3998	tags=65%, list=31%, signal=94%
TNFALPHA%IOB%TNFALPHA	TNFALPHA%IOB%TNFALPHA		185	0.174432	2.71809	0	0.000123612	0.018	8060	tags=79%, list=62%, signal=203%
NONSENSE MEDIATED DECAY (NMD) INDEPENDENT OF THE EXON JUNCTION COMPLEX (EJC)%REACTOME%R-HSA-975956.1	NONSENSE MEDIATED DECAY (NMD) INDEPENDENT OF THE EXON JUNCTION COMPLEX (EJC)%REACTOME%R-HSA-975956.1		43	0.350581	2.71135	0	0.000123058	0.018	5762	tags=79%, list=44%, signal=141%
THE CITRIC ACID (TCA) CYCLE AND RESPIRATORY ELECTRON TRANSPORT%REACTOME%R-HSA-1428517.1	THE CITRIC ACID (TCA) CYCLE AND RESPIRATORY ELECTRON TRANSPORT%REACTOME%R-HSA-1428517.1		119	0.214032	2.67955	0	0.000170875	0.025	8204	tags=84%, list=63%, signal=224%
INTERLEUKIN-2 SIGNALING%REACTOME DATABASE ID RELEASE 57%451927	INTERLEUKIN-2 SIGNALING%REACTOME DATABASE ID RELEASE 57%451927		165	0.179189	2.66439	0	0.000190336	0.028	4812	tags=55%, list=37%, signal=85%
NUCLEOTIDE EXCISION REPAIR%REACTOME DATABASE ID RELEASE 57%5696398	NUCLEOTIDE EXCISION REPAIR%REACTOME DATABASE ID RELEASE 57%5696398		100	0.225108	2.66154	0	0.000196198	0.029	7399	tags=79%, list=57%, signal=181%
MITOTIC METAPHASE AND ANAPHASE%REACTOME DATABASE ID RELEASE 57%2555396	MITOTIC METAPHASE AND ANAPHASE%REACTOME DATABASE ID RELEASE 57%2555396		156	0.179749	2.66024	0	0.000195334	0.029	5549	tags=60%, list=42%, signal=104%
INTERLEUKIN RECEPTOR SHC SIGNALING%REACTOME%R-HSA-912526.3	INTERLEUKIN RECEPTOR SHC SIGNALING%REACTOME%R-HSA-912526.3		162	0.183124	2.65021	0.00201207	0.000220649	0.033	4812	tags=55%, list=37%, signal=86%
INTERLEUKIN-3, 5 AND GM-CSF SIGNALING%REACTOME DATABASE ID RELEASE 57%512988	INTERLEUKIN-3, 5 AND GM-CSF SIGNALING%REACTOME DATABASE ID RELEASE 57%512988		174	0.17352	2.64596	0	0.000232942	0.035	5569	tags=60%, list=43%, signal=103%
PREFOLDIN MEDIATED TRANSFER OF SUBSTRATE TO CCT TRIC%REACTOME%R-HSA-389957.1	PREFOLDIN MEDIATED TRANSFER OF SUBSTRATE TO CCT TRIC%REACTOME%R-HSA-389957.1		21	0.487121	2.6421	0	0.000238283	0.036	2976	tags=71%, list=23%, signal=92%
MITOTIC ANAPHASE%REACTOME%R-HSA-68882.1	MITOTIC ANAPHASE%REACTOME%R-HSA-68882.1		155	0.18367	2.63314	0	0.000269952	0.041	5549	tags=61%, list=42%, signal=104%
P53 PATHWAY%PATHWAY INTERACTION DATABASE NCI-NATURE CURATED DATA%P53 PATHWAY	P53 PATHWAY%PATHWAY INTERACTION DATABASE NCI-NATURE CURATED DATA%P53 PATHWAY		52	0.304907	2.63205	0	0.000268788	0.041	7837	tags=90%, list=60%, signal=225%
SIGNALING BY EGFR%REACTOME%R-HSA-177929.1	SIGNALING BY EGFR%REACTOME%R-HSA-177929.1		246	0.146911	2.62737	0	0.000274154	0.042	5549	tags=57%, list=42%, signal=97%
NUCLEOTIDE METABOLISM%REACTOME%R-HSA-15869.3	NUCLEOTIDE METABOLISM%REACTOME%R-HSA-15869.3		68	0.263262	2.62184	0	0.00029234	0.045	4069	tags=57%, list=31%, signal=83%
RIBOSOMAL SCANNING AND START CODON RECOGNITION%REACTOME DATABASE ID RELEASE 57%72702	RIBOSOMAL SCANNING AND START CODON RECOGNITION%REACTOME DATABASE ID RELEASE 57%72702		41	0.349691	2.61674	0	0.000303908	0.047	5321	tags=76%, list=41%, signal=127%
PID_P53_REGULATION_PATHWAY%MSIGDB_C2%PID_P53_REGULATION_PATHWAY	PID_P53_REGULATION_PATHWAY%MSIGDB_C2%PID_P53_REGULATION_PATHWAY		52	0.304907	2.6078	0	0.000309143	0.048	7837	tags=90%, list=60%, signal=225%
S PHASE%REACTOME DATABASE ID RELEASE 57%69242	S PHASE%REACTOME DATABASE ID RELEASE 57%69242		122	0.199856	2.60102	0	0.000320979	0.05	5549	tags=62%, list=42%, signal=107%
BIOCARTA_ARAP_PATHWAY%MSIGDB_C2%BIOCARTA_ARAP_PATHWAY	BIOCARTA_ARAP_PATHWAY%MSIGDB_C2%BIOCARTA_ARAP_PATHWAY		16	0.538198	2.59445	0	0.000338984	0.053	3590	tags=81%, list=27%, signal=112%
SUMO E3 LIGASES SUMOYLATE TARGET PROTEINS%REACTOME%R-HSA-3108232.3	SUMO E3 LIGASES SUMOYLATE TARGET PROTEINS%REACTOME%R-HSA-3108232.3		84	0.241248	2.5935	0	0.000337566	0.053	7130	tags=79%, list=55%, signal=172%
SIGNALING BY NGF%REACTOME DATABASE ID RELEASE 57%166520	SIGNALING BY NGF%REACTOME DATABASE ID RELEASE 57%166520		334	0.120687	2.5918	0	0.000342195	0.054	6479	tags=61%, list=50%, signal=119%
COPII (COAT PROTEIN 2) MEDIATED VESICLE TRANSPORT%REACTOME%R-HSA-204005.3	COPII (COAT PROTEIN 2) MEDIATED VESICLE TRANSPORT%REACTOME%R-HSA-204005.3		56	0.290911	2.59099	0	0.000340775	0.054	6011	tags=75%, list=46%, signal=138%
NGF SIGNALLING VIA TRKA FROM THE PLASMA MEMBRANE%REACTOME%R-HSA-187037.1	NGF SIGNALLING VIA TRKA FROM THE PLASMA MEMBRANE%REACTOME%R-HSA-187037.1		266	0.134162	2.56003	0	0.000433478	0.067	5549	tags=56%, list=42%, signal=95%
CLATHRIN-MEDIATED ENDOCYTOSIS%REACTOME%R-HSA-8856828.1	CLATHRIN-MEDIATED ENDOCYTOSIS%REACTOME%R-HSA-8856828.1		104	0.213343	2.55931	0	0.000431694	0.067	5523	tags=63%, list=42%, signal=109%
SEPARATION OF SISTER CHROMATIDS%REACTOME%R-HSA-2467813.1	SEPARATION OF SISTER CHROMATIDS%REACTOME%R-HSA-2467813.1		147	0.182535	2.55504	0	0.000467325	0.073	5549	tags=61%, list=42%, signal=104%
PEPTIDE CHAIN ELONGATION%REACTOME%R-HSA-156902.1	PEPTIDE CHAIN ELONGATION%REACTOME%R-HSA-156902.1		36	0.351181	2.55054	0	0.00049021	0.076	5583	tags=78%, list=43%, signal=135%
DAP12 SIGNALING%REACTOME DATABASE ID RELEASE 57%2424491	DAP12 SIGNALING%REACTOME DATABASE ID RELEASE 57%2424491		233	0.144293	2.54948	0.00195312	0.000488217	0.076	5603	tags=57%, list=43%, signal=98%
SUMOYLATION OF DNA REPLICATION PROTEINS%REACTOME%R-HSA-4615885.2	SUMOYLATION OF DNA REPLICATION PROTEINS%REACTOME%R-HSA-4615885.2		37	0.349019	2.54351	0.00197239	0.000504602	0.079	4984	tags=73%, list=38%, signal=118%
DAP12 INTERACTIONS%REACTOME%R-HSA-2172127.1	DAP12 INTERACTIONS%REACTOME%R-HSA-2172127.1		233	0.144293	2.54118	0	0.000514584	0.081	5603	tags=57%, list=43%, signal=98%
FC EPSILON RECEPTOR (FCERI) SIGNALING%REACTOME%R-HSA-2454202.1	FC EPSILON RECEPTOR (FCERI) SIGNALING%REACTOME%R-HSA-2454202.1		252	0.141256	2.53451	0	0.00056027	0.089	5549	tags=56%, list=42%, signal=96%
ORGANELLE BIOGENESIS AND MAINTENANCE%REACTOME%R-HSA-1852241.2	ORGANELLE BIOGENESIS AND MAINTENANCE%REACTOME%R-HSA-1852241.2		291	0.130978	2.51788	0	0.000686399	0.109	8604	tags=79%, list=66%, signal=226%
SIGNALING BY FGFR2%REACTOME%R-HSA-5654738.2	SIGNALING BY FGFR2%REACTOME%R-HSA-5654738.2		254	0.13406	2.51611	0	0.000696164	0.111	6509	tags=63%, list=50%, signal=123%
TRANSLATION INITIATION COMPLEX FORMATION%REACTOME DATABASE ID RELEASE 57%72649	TRANSLATION INITIATION COMPLEX FORMATION%REACTOME DATABASE ID RELEASE 57%72649		41	0.325224	2.5093	0	0.000747431	0.119	5321	tags=73%, list=41%, signal=123%
U12 DEPENDENT SPLICING%REACTOME DATABASE ID RELEASE 57%72165	U12 DEPENDENT SPLICING%REACTOME DATABASE ID RELEASE 57%72165		46	0.314791	2.50367	0	0.000780801	0.125	6691	tags=83%, list=51%, signal=169%
SIGNALING BY INTERLEUKINS%REACTOME%R-HSA-449147.5	SIGNALING BY INTERLEUKINS%REACTOME%R-HSA-449147.5		242	0.138048	2.49619	0	0.000849523	0.135	5569	tags=56%, list=43%, signal=96%
GASTRIN-CREB SIGNALLING PATHWAY VIA PKC AND MAPK%REACTOME%R-HSA-881907.1	GASTRIN-CREB SIGNALLING PATHWAY VIA PKC AND MAPK%REACTOME%R-HSA-881907.1		238	0.139477	2.4923	0	0.000893742	0.141	5015	tags=52%, list=38%, signal=83%
DOWNSTREAM SIGNALING OF ACTIVATED FGFR4%REACTOME DATABASE ID RELEASE 57%5654716	DOWNSTREAM SIGNALING OF ACTIVATED FGFR4%REACTOME DATABASE ID RELEASE 57%5654716		227	0.141647	2.49013	0.00197628	0.000907494	0.144	5603	tags=57%, list=43%, signal=98%
FORMATION OF THE TERNARY COMPLEX, AND SUBSEQUENTLY, THE 43S COMPLEX%REACTOME DATABASE ID RELEASE 57%72695	FORMATION OF THE TERNARY COMPLEX, AND SUBSEQUENTLY, THE 43S COMPLEX%REACTOME DATABASE ID RELEASE 57%72695		34	0.358134	2.48538	0	0.000927495	0.148	5321	tags=76%, list=41%, signal=129%
B CELL ACTIVATION%REACTOME%R-HSA-983705.1	B CELL ACTIVATION%REACTOME%R-HSA-983705.1		155	0.172956	2.48512	0	0.000929674	0.149	5603	tags=60%, list=43%, signal=104%
RHO GTPASES ACTIVATE WASPS AND WAVES%REACTOME DATABASE ID RELEASE 57%5663213	RHO GTPASES ACTIVATE WASPS AND WAVES%REACTOME DATABASE ID RELEASE 57%5663213		30	0.37516	2.47292	0	0.000997278	0.159	3382	tags=63%, list=26%, signal=85%
DOWNSTREAM SIGNALING OF ACTIVATED FGFR2%REACTOME%R-HSA-5654696.1	DOWNSTREAM SIGNALING OF ACTIVATED FGFR2%REACTOME%R-HSA-5654696.1		227	0.141647	2.4703	0	0.000999224	0.16	5603	tags=57%, list=43%, signal=98%
DNA DAMAGE RECOGNITION IN GG-NER%REACTOME%R-HSA-5696394.1	DNA DAMAGE RECOGNITION IN GG-NER%REACTOME%R-HSA-5696394.1		33	0.359384	2.43345	0.00207039	0.00121589	0.192	5607	tags=79%, list=43%, signal=138%
CYTOSKELETAL REGULATION BY RHO GTPASE%PANTHER PATHWAY%P00016	CYTOSKELETAL REGULATION BY RHO GTPASE%PANTHER PATHWAY%P00016		46	0.297673	2.43332	0	0.00121125	0.192	2939	tags=52%, list=23%, signal=67%
TRANSCRIPTIONAL REGULATION BY TP53%REACTOME DATABASE ID RELEASE 57%3700989	TRANSCRIPTIONAL REGULATION BY TP53%REACTOME DATABASE ID RELEASE 57%3700989		277	0.127807	2.43302	0	0.00120664	0.192	7842	tags=73%, list=60%, signal=178%
DOWNSTREAM SIGNAL TRANSDUCTION%REACTOME%R-HSA-186763.1	DOWNSTREAM SIGNAL TRANSDUCTION%REACTOME%R-HSA-186763.1		237	0.138824	2.42975	0	0.00123645	0.196	5603	tags=57%, list=43%, signal=97%
DOWNSTREAM SIGNALING OF ACTIVATED FGFR3%REACTOME DATABASE ID RELEASE 57%5654708	DOWNSTREAM SIGNALING OF ACTIVATED FGFR3%REACTOME DATABASE ID RELEASE 57%5654708		227	0.141647	2.42868	0	0.00125479	0.199	5603	tags=57%, list=43%, signal=98%
TRANSCRIPTION REGULATION BY BZIP TRANSCRIPTION FACTOR%PANTHER PATHWAY%P00055	TRANSCRIPTION REGULATION BY BZIP TRANSCRIPTION FACTOR%PANTHER PATHWAY%P00055		39	0.324505	2.42269	0	0.00129555	0.206	7829	tags=92%, list=60%, signal=230%
COMPLEX I BIOGENESIS%REACTOME DATABASE ID RELEASE 57%6799198	COMPLEX I BIOGENESIS%REACTOME DATABASE ID RELEASE 57%6799198		41	0.324325	2.4171	0	0.00137676	0.217	7881	tags=93%, list=60%, signal=233%
DISEASES OF SIGNAL TRANSDUCTION%REACTOME%R-HSA-5663202.3	DISEASES OF SIGNAL TRANSDUCTION%REACTOME%R-HSA-5663202.3		222	0.139791	2.4117	0	0.00141111	0.221	7264	tags=69%, list=56%, signal=154%
ACTIVATION OF THE MRNA UPON BINDING OF THE CAP-BINDING COMPLEX AND EIFS, AND SUBSEQUENT BINDING TO 43S%REACTOME DATABASE ID RELEASE 57%72662	ACTIVATION OF THE MRNA UPON BINDING OF THE CAP-BINDING COMPLEX AND EIFS, AND SUBSEQUENT BINDING TO 43S%REACTOME DATABASE ID RELEASE 57%72662		42	0.331658	2.40644	0.00196078	0.00147325	0.231	5321	tags=74%, list=41%, signal=124%
SIGNALING BY SCF-KIT%REACTOME%R-HSA-1433557.1	SIGNALING BY SCF-KIT%REACTOME%R-HSA-1433557.1		220	0.136845	2.39227	0	0.0017091	0.263	5603	tags=56%, list=43%, signal=97%
TCF DEPENDENT SIGNALING IN RESPONSE TO WNT%REACTOME DATABASE ID RELEASE 57%201681	TCF DEPENDENT SIGNALING IN RESPONSE TO WNT%REACTOME DATABASE ID RELEASE 57%201681		158	0.1641	2.38873	0	0.00174707	0.27	5569	tags=59%, list=43%, signal=101%
TGF-BETA RECEPTOR SIGNALING%PATHWAY INTERACTION DATABASE NCI-NATURE CURATED DATA%TGF-BETA RECEPTOR SIGNALING	TGF-BETA RECEPTOR SIGNALING%PATHWAY INTERACTION DATABASE NCI-NATURE CURATED DATA%TGF-BETA RECEPTOR SIGNALING		46	0.293156	2.38557	0	0.00177932	0.275	5553	tags=72%, list=43%, signal=124%
HEDGEHOG 'OFF' STATE%REACTOME%R-HSA-5610787.1	HEDGEHOG 'OFF' STATE%REACTOME%R-HSA-5610787.1		88	0.214522	2.365	0	0.0020118	0.302	6566	tags=72%, list=50%, signal=143%
PID_VEGFR1_2_PATHWAY%MSIGDB_C2%PID_VEGFR1_2_PATHWAY	PID_VEGFR1_2_PATHWAY%MSIGDB_C2%PID_VEGFR1_2_PATHWAY		58	0.265028	2.36338	0.00198413	0.00202644	0.305	5560	tags=69%, list=43%, signal=120%
REGULATION OF TP53 ACTIVITY%REACTOME%R-HSA-5633007.1	REGULATION OF TP53 ACTIVITY%REACTOME%R-HSA-5633007.1		130	0.179166	2.36207	0	0.00202991	0.306	7829	tags=78%, list=60%, signal=192%
FCGAMMA RECEPTOR (FCGR) DEPENDENT PHAGOCYTOSIS%REACTOME DATABASE ID RELEASE 57%2029480	FCGAMMA RECEPTOR (FCGR) DEPENDENT PHAGOCYTOSIS%REACTOME DATABASE ID RELEASE 57%2029480		65	0.248883	2.3618	0	0.00203913	0.308	3998	tags=55%, list=31%, signal=79%
DOWNSTREAM SIGNALING OF ACTIVATED FGFR1%REACTOME DATABASE ID RELEASE 57%5654687	DOWNSTREAM SIGNALING OF ACTIVATED FGFR1%REACTOME DATABASE ID RELEASE 57%5654687		230	0.134135	2.35911	0	0.00205383	0.312	5603	tags=56%, list=43%, signal=96%
NUCLEAR PORE COMPLEX (NPC) DISASSEMBLY%REACTOME%R-HSA-3301854.2	NUCLEAR PORE COMPLEX (NPC) DISASSEMBLY%REACTOME%R-HSA-3301854.2		29	0.361311	2.3582	0.00191205	0.00207379	0.314	4748	tags=72%, list=36%, signal=114%
MITOCHONDRIAL PROTEIN IMPORT%REACTOME DATABASE ID RELEASE 57%1268020	MITOCHONDRIAL PROTEIN IMPORT%REACTOME DATABASE ID RELEASE 57%1268020		45	0.295078	2.34772	0	0.00220243	0.332	4575	tags=64%, list=35%, signal=99%
SIGNALING BY FGFR4%REACTOME%R-HSA-5654743.2	SIGNALING BY FGFR4%REACTOME%R-HSA-5654743.2		230	0.134135	2.34423	0	0.00227548	0.344	5603	tags=56%, list=43%, signal=96%
RET SIGNALING%REACTOME%R-HSA-8853659.1	RET SIGNALING%REACTOME%R-HSA-8853659.1		174	0.151773	2.33987	0	0.00231588	0.348	5549	tags=57%, list=42%, signal=99%
NCAM SIGNALING FOR NEURITE OUT-GROWTH%REACTOME DATABASE ID RELEASE 57%375165	NCAM SIGNALING FOR NEURITE OUT-GROWTH%REACTOME DATABASE ID RELEASE 57%375165		174	0.15072	2.33894	0.00206186	0.00232407	0.351	4812	tags=52%, list=37%, signal=81%
PID_HDAC_CLASSI_PATHWAY%MSIGDB_C2%PID_HDAC_CLASSI_PATHWAY	PID_HDAC_CLASSI_PATHWAY%MSIGDB_C2%PID_HDAC_CLASSI_PATHWAY		57	0.26223	2.33673	0.00420168	0.00234757	0.355	7358	tags=82%, list=56%, signal=188%
SIGNALING BY ERBB4%REACTOME DATABASE ID RELEASE 57%1236394	SIGNALING BY ERBB4%REACTOME DATABASE ID RELEASE 57%1236394		222	0.136283	2.33368	0	0.00240883	0.362	5603	tags=56%, list=43%, signal=97%
TNFALPHA%NETPATH%TNFALPHA	TNFALPHA%NETPATH%TNFALPHA		236	0.132306	2.33144	0	0.00242129	0.365	8374	tags=77%, list=64%, signal=211%
SIGNALING BY FGFR%REACTOME DATABASE ID RELEASE 57%190236	SIGNALING BY FGFR%REACTOME DATABASE ID RELEASE 57%190236		259	0.125645	2.31109	0	0.00282608	0.412	6509	tags=62%, list=50%, signal=121%
GLOBAL GENOME NUCLEOTIDE EXCISION REPAIR (GG-NER)%REACTOME DATABASE ID RELEASE 57%5696399	GLOBAL GENOME NUCLEOTIDE EXCISION REPAIR (GG-NER)%REACTOME DATABASE ID RELEASE 57%5696399		77	0.226708	2.31049	0.00200803	0.00281623	0.412	6045	tags=69%, list=46%, signal=127%
HALLMARK_PROTEIN_SECRETION%MSIGDB_C2%HALLMARK_PROTEIN_SECRETION	HALLMARK_PROTEIN_SECRETION%MSIGDB_C2%HALLMARK_PROTEIN_SECRETION		84	0.217592	2.31048	0	0.00280646	0.412	7126	tags=76%, list=55%, signal=167%
PID_TGFBR_PATHWAY%MSIGDB_C2%PID_TGFBR_PATHWAY	PID_TGFBR_PATHWAY%MSIGDB_C2%PID_TGFBR_PATHWAY		50	0.275788	2.30673	0	0.00283392	0.416	5553	tags=70%, list=43%, signal=121%
PERK REGULATES GENE EXPRESSION%REACTOME DATABASE ID RELEASE 57%381042	PERK REGULATES GENE EXPRESSION%REACTOME DATABASE ID RELEASE 57%381042		23	0.400429	2.30216	0.00198807	0.00291854	0.428	3296	tags=65%, list=25%, signal=87%
SIGNALING BY FGFR3%REACTOME%R-HSA-5654741.2	SIGNALING BY FGFR3%REACTOME%R-HSA-5654741.2		231	0.131674	2.29476	0.00202429	0.00305947	0.446	5603	tags=56%, list=43%, signal=96%
CELLULAR RESPONSES TO STRESS%REACTOME%R-HSA-2262752.2	CELLULAR RESPONSES TO STRESS%REACTOME%R-HSA-2262752.2		291	0.1177	2.29308	0.00202429	0.00310144	0.455	7113	tags=66%, list=54%, signal=142%
MITOTIC G1-G1 S PHASES%REACTOME DATABASE ID RELEASE 57%453279	MITOTIC G1-G1 S PHASES%REACTOME DATABASE ID RELEASE 57%453279		131	0.179604	2.29195	0	0.00310111	0.457	5154	tags=57%, list=39%, signal=94%
PARKINSON DISEASE%PANTHER PATHWAY%P00049	PARKINSON DISEASE%PANTHER PATHWAY%P00049		70	0.232344	2.2861	0.00194175	0.00321392	0.469	6496	tags=73%, list=50%, signal=144%
BIOCARTA_P53HYPOXIA_PATHWAY%MSIGDB_C2%BIOCARTA_P53HYPOXIA_PATHWAY	BIOCARTA_P53HYPOXIA_PATHWAY%MSIGDB_C2%BIOCARTA_P53HYPOXIA_PATHWAY		20	0.421319	2.28578	0.00193798	0.00320831	0.47	2341	tags=60%, list=18%, signal=73%
SIG_REGULATION_OF_THE_ACTIN_CYTOSKELETON_BY_RHO_GTPASES%MSIGDB_C2%SIG_REGULATION_OF_THE_ACTIN_CYTOSKELETON_BY_RHO_GTPASES	SIG_REGULATION_OF_THE_ACTIN_CYTOSKELETON_BY_RHO_GTPASES%MSIGDB_C2%SIG_REGULATION_OF_THE_ACTIN_CYTOSKELETON_BY_RHO_GTPASES		26	0.367359	2.26527	0	0.00372665	0.522	5257	tags=77%, list=40%, signal=128%
SIGNALING EVENTS MEDIATED BY VEGFR1 AND VEGFR2%PATHWAY INTERACTION DATABASE NCI-NATURE CURATED DATA%SIGNALING EVENTS MEDIATED BY VEGFR1 AND VEGFR2	SIGNALING EVENTS MEDIATED BY VEGFR1 AND VEGFR2%PATHWAY INTERACTION DATABASE NCI-NATURE CURATED DATA%SIGNALING EVENTS MEDIATED BY VEGFR1 AND VEGFR2		54	0.260458	2.24603	0.00382409	0.00426125	0.578	5560	tags=69%, list=43%, signal=119%
SIGNALING BY HEDGEHOG%REACTOME DATABASE ID RELEASE 57%5358351	SIGNALING BY HEDGEHOG%REACTOME DATABASE ID RELEASE 57%5358351		118	0.17503	2.24143	0.00203666	0.00440372	0.59	6588	tags=68%, list=50%, signal=136%
CARGO RECOGNITION FOR CLATHRIN-MEDIATED ENDOCYTOSIS%REACTOME%R-HSA-8856825.1	CARGO RECOGNITION FOR CLATHRIN-MEDIATED ENDOCYTOSIS%REACTOME%R-HSA-8856825.1		66	0.229705	2.23791	0	0.00450525	0.601	5523	tags=65%, list=42%, signal=112%
COPI-DEPENDENT GOLGI-TO-ER RETROGRADE TRAFFIC%REACTOME%R-HSA-6811434.1	COPI-DEPENDENT GOLGI-TO-ER RETROGRADE TRAFFIC%REACTOME%R-HSA-6811434.1		66	0.227511	2.23767	0	0.00450009	0.603	4760	tags=59%, list=36%, signal=93%
M PHASE%REACTOME%R-HSA-68886.1	M PHASE%REACTOME%R-HSA-68886.1		232	0.124667	2.22902	0	0.00473166	0.624	5549	tags=55%, list=42%, signal=93%
SIGNALING EVENTS MEDIATED BY HDAC CLASS I%PATHWAY INTERACTION DATABASE NCI-NATURE CURATED DATA%SIGNALING EVENTS MEDIATED BY HDAC CLASS I	SIGNALING EVENTS MEDIATED BY HDAC CLASS I%PATHWAY INTERACTION DATABASE NCI-NATURE CURATED DATA%SIGNALING EVENTS MEDIATED BY HDAC CLASS I		58	0.24797	2.22593	0.00392157	0.00482182	0.63	7358	tags=81%, list=56%, signal=185%
BIOCARTA_CHREBP2_PATHWAY%MSIGDB_C2%BIOCARTA_CHREBP2_PATHWAY	BIOCARTA_CHREBP2_PATHWAY%MSIGDB_C2%BIOCARTA_CHREBP2_PATHWAY		35	0.317214	2.22533	0.00199203	0.00482096	0.631	5569	tags=74%, list=43%, signal=129%
INTEGRIN ALPHAIIB BETA3 SIGNALING%REACTOME%R-HSA-354192.1	INTEGRIN ALPHAIIB BETA3 SIGNALING%REACTOME%R-HSA-354192.1		19	0.4282	2.2229	0	0.00487048	0.636	4038	tags=74%, list=31%, signal=107%
SIGNALING BY PDGF%REACTOME DATABASE ID RELEASE 57%186797	SIGNALING BY PDGF%REACTOME DATABASE ID RELEASE 57%186797		249	0.123579	2.21969	0.00197239	0.00496827	0.646	5549	tags=55%, list=42%, signal=93%
INTERFERON SIGNALING%REACTOME DATABASE ID RELEASE 57%913531	INTERFERON SIGNALING%REACTOME DATABASE ID RELEASE 57%913531		107	0.183041	2.2172	0.00211416	0.00502182	0.651	6172	tags=65%, list=47%, signal=123%
RESPONSE TO ELEVATED PLATELET CYTOSOLIC CA2+%REACTOME DATABASE ID RELEASE 57%76005	RESPONSE TO ELEVATED PLATELET CYTOSOLIC CA2+%REACTOME DATABASE ID RELEASE 57%76005		79	0.210398	2.20461	0	0.00549153	0.691	2062	tags=37%, list=16%, signal=43%
INFLAMMATION MEDIATED BY CHEMOKINE AND CYTOKINE SIGNALING PATHWAY%PANTHER PATHWAY%P00031	INFLAMMATION MEDIATED BY CHEMOKINE AND CYTOKINE SIGNALING PATHWAY%PANTHER PATHWAY%P00031		110	0.182169	2.19776	0	0.00568012	0.7	5001	tags=56%, list=38%, signal=91%
NUCLEAR ENVELOPE BREAKDOWN%REACTOME DATABASE ID RELEASE 57%2980766	NUCLEAR ENVELOPE BREAKDOWN%REACTOME DATABASE ID RELEASE 57%2980766		41	0.295836	2.19344	0	0.00581913	0.707	4748	tags=66%, list=36%, signal=103%
PURINE METABOLISM%REACTOME DATABASE ID RELEASE 57%73847	PURINE METABOLISM%REACTOME DATABASE ID RELEASE 57%73847		27	0.355764	2.18911	0.00211864	0.00597615	0.714	4069	tags=67%, list=31%, signal=97%
REGULATION OF TP53 ACTIVITY THROUGH ACETYLATION%REACTOME DATABASE ID RELEASE 57%6804758	REGULATION OF TP53 ACTIVITY THROUGH ACETYLATION%REACTOME DATABASE ID RELEASE 57%6804758		21	0.394133	2.18225	0.00204918	0.00622712	0.731	7298	tags=95%, list=56%, signal=216%
BIOCARTA_VEGF_PATHWAY%MSIGDB_C2%BIOCARTA_VEGF_PATHWAY	BIOCARTA_VEGF_PATHWAY%MSIGDB_C2%BIOCARTA_VEGF_PATHWAY		23	0.380052	2.17543	0.00192678	0.00653583	0.751	2426	tags=57%, list=19%, signal=69%
CHAPERONIN-MEDIATED PROTEIN FOLDING%REACTOME%R-HSA-390466.3	CHAPERONIN-MEDIATED PROTEIN FOLDING%REACTOME%R-HSA-390466.3		73	0.213278	2.17173	0	0.00666046	0.757	3133	tags=45%, list=24%, signal=59%
RNA POLYMERASE II PRE-TRANSCRIPTION EVENTS%REACTOME DATABASE ID RELEASE 57%674695	RNA POLYMERASE II PRE-TRANSCRIPTION EVENTS%REACTOME DATABASE ID RELEASE 57%674695		60	0.238974	2.16031	0.00201207	0.00713389	0.779	8864	tags=92%, list=68%, signal=284%
SIGNALING BY FGFR1%REACTOME DATABASE ID RELEASE 57%5654736	SIGNALING BY FGFR1%REACTOME DATABASE ID RELEASE 57%5654736		234	0.124415	2.15665	0	0.00728509	0.786	5603	tags=55%, list=43%, signal=95%
INTRA-GOLGI AND RETROGRADE GOLGI-TO-ER TRAFFIC%REACTOME%R-HSA-6811442.1	INTRA-GOLGI AND RETROGRADE GOLGI-TO-ER TRAFFIC%REACTOME%R-HSA-6811442.1		152	0.152033	2.14869	0	0.00766551	0.807	8433	tags=80%, list=65%, signal=222%
PROTEIN FOLDING%REACTOME%R-HSA-391251.1	PROTEIN FOLDING%REACTOME%R-HSA-391251.1		79	0.204304	2.14182	0	0.008004	0.819	3133	tags=44%, list=24%, signal=58%
PLATELET ACTIVATION, SIGNALING AND AGGREGATION%REACTOME DATABASE ID RELEASE 57%76002	PLATELET ACTIVATION, SIGNALING AND AGGREGATION%REACTOME DATABASE ID RELEASE 57%76002		173	0.136111	2.13588	0	0.00832516	0.827	2095	tags=29%, list=16%, signal=35%
ARF6 TRAFFICKING EVENTS%PATHWAY INTERACTION DATABASE NCI-NATURE CURATED DATA%ARF6 TRAFFICKING EVENTS	ARF6 TRAFFICKING EVENTS%PATHWAY INTERACTION DATABASE NCI-NATURE CURATED DATA%ARF6 TRAFFICKING EVENTS		38	0.29333	2.13491	0.00202429	0.00832743	0.829	4084	tags=61%, list=31%, signal=88%
UBIQUITIN PROTEASOME PATHWAY%PANTHER PATHWAY%P00060	UBIQUITIN PROTEASOME PATHWAY%PANTHER PATHWAY%P00060		38	0.295261	2.13269	0	0.00841131	0.833	7152	tags=84%, list=55%, signal=186%
GOLGI-TO-ER RETROGRADE TRANSPORT%REACTOME DATABASE ID RELEASE 57%8856688	GOLGI-TO-ER RETROGRADE TRANSPORT%REACTOME DATABASE ID RELEASE 57%8856688		93	0.185157	2.13131	0.0040568	0.00848927	0.836	4760	tags=55%, list=36%, signal=86%
PID_ARF6_TRAFFICKING_PATHWAY%MSIGDB_C2%PID_ARF6_TRAFFICKING_PATHWAY	PID_ARF6_TRAFFICKING_PATHWAY%MSIGDB_C2%PID_ARF6_TRAFFICKING_PATHWAY		39	0.277786	2.12365	0.0038835	0.00889783	0.85	4084	tags=59%, list=31%, signal=86%
CARBOHYDRATE METABOLISM%REACTOME%R-HSA-71387.5	CARBOHYDRATE METABOLISM%REACTOME%R-HSA-71387.5		212	0.125825	2.12266	0.00389864	0.00890784	0.851	4974	tags=50%, list=38%, signal=80%
FATTY ACYL-COA BIOSYNTHESIS%REACTOME DATABASE ID RELEASE 57%75105	FATTY ACYL-COA BIOSYNTHESIS%REACTOME DATABASE ID RELEASE 57%75105		33	0.311421	2.11096	0.00826446	0.009573	0.869	2670	tags=52%, list=20%, signal=65%
TRANSCRIPTION-COUPLED NUCLEOTIDE EXCISION REPAIR (TC-NER)%REACTOME DATABASE ID RELEASE 57%6781827	TRANSCRIPTION-COUPLED NUCLEOTIDE EXCISION REPAIR (TC-NER)%REACTOME DATABASE ID RELEASE 57%6781827		71	0.215846	2.10088	0.00968992	0.0101035	0.875	8232	tags=85%, list=63%, signal=227%
RNA POLYMERASE II TRANSCRIBES SNRNA GENES%REACTOME DATABASE ID RELEASE 57%6807505	RNA POLYMERASE II TRANSCRIBES SNRNA GENES%REACTOME DATABASE ID RELEASE 57%6807505		62	0.224104	2.08936	0.0021322	0.0108571	0.892	7829	tags=82%, list=60%, signal=204%
BIOCARTA_EIF_PATHWAY%MSIGDB_C2%BIOCARTA_EIF_PATHWAY	BIOCARTA_EIF_PATHWAY%MSIGDB_C2%BIOCARTA_EIF_PATHWAY		16	0.431041	2.089	0.00199203	0.0108378	0.892	2539	tags=63%, list=19%, signal=77%
IRE1ALPHA ACTIVATES CHAPERONES%REACTOME%R-HSA-381070.1	IRE1ALPHA ACTIVATES CHAPERONES%REACTOME%R-HSA-381070.1		50	0.243859	2.07822	0.0020284	0.0115853	0.905	9364	tags=96%, list=72%, signal=338%
TRANSLOCATION OF GLUT4 TO THE PLASMA MEMBRANE%REACTOME%R-HSA-1445148.1	TRANSLOCATION OF GLUT4 TO THE PLASMA MEMBRANE%REACTOME%R-HSA-1445148.1		44	0.261098	2.07653	0.00379507	0.0116708	0.909	7286	tags=82%, list=56%, signal=184%
POST-CHAPERONIN TUBULIN FOLDING PATHWAY%REACTOME%R-HSA-389977.1	POST-CHAPERONIN TUBULIN FOLDING PATHWAY%REACTOME%R-HSA-389977.1		15	0.434573	2.07518	0.00396825	0.0117695	0.913	2166	tags=60%, list=17%, signal=72%
HALLMARK_DNA_REPAIR%MSIGDB_C2%HALLMARK_DNA_REPAIR	HALLMARK_DNA_REPAIR%MSIGDB_C2%HALLMARK_DNA_REPAIR		136	0.149107	2.05977	0.00776699	0.0128569	0.936	8059	tags=76%, list=62%, signal=198%
PDGFR-BETA SIGNALING PATHWAY%PATHWAY INTERACTION DATABASE NCI-NATURE CURATED DATA%PDGFR-BETA SIGNALING PATHWAY	PDGFR-BETA SIGNALING PATHWAY%PATHWAY INTERACTION DATABASE NCI-NATURE CURATED DATA%PDGFR-BETA SIGNALING PATHWAY		108	0.170624	2.05943	0.006	0.0128271	0.937	4440	tags=51%, list=34%, signal=77%
ARF1 PATHWAY%PATHWAY INTERACTION DATABASE NCI-NATURE CURATED DATA%ARF1 PATHWAY	ARF1 PATHWAY%PATHWAY INTERACTION DATABASE NCI-NATURE CURATED DATA%ARF1 PATHWAY		18	0.401506	2.05441	0	0.0131506	0.941	7097	tags=94%, list=54%, signal=207%
INTEGRATION OF ENERGY METABOLISM%REACTOME%R-HSA-163685.1	INTEGRATION OF ENERGY METABOLISM%REACTOME%R-HSA-163685.1		81	0.194932	2.05103	0.0121704	0.0133935	0.948	5047	tags=58%, list=39%, signal=94%
TRANSCRIPTION OF THE HIV GENOME%REACTOME DATABASE ID RELEASE 57%167172	TRANSCRIPTION OF THE HIV GENOME%REACTOME DATABASE ID RELEASE 57%167172		56	0.232923	2.048	0.00389864	0.0135573	0.951	8864	tags=91%, list=68%, signal=282%
RNA POLYMERASE I TRANSCRIPTION INITIATION%REACTOME%R-HSA-73762.1	RNA POLYMERASE I TRANSCRIPTION INITIATION%REACTOME%R-HSA-73762.1		44	0.259226	2.04391	0	0.0138832	0.955	7904	tags=86%, list=61%, signal=218%
REGULATION OF TP53 DEGRADATION%REACTOME DATABASE ID RELEASE 57%6804757	REGULATION OF TP53 DEGRADATION%REACTOME DATABASE ID RELEASE 57%6804757		32	0.301495	2.03533	0.0019084	0.0145692	0.958	5458	tags=72%, list=42%, signal=123%
HUNTINGTON DISEASE%PANTHER PATHWAY%P00029	HUNTINGTON DISEASE%PANTHER PATHWAY%P00029		86	0.1841	2.03288	0.00568182	0.0147674	0.958	7937	tags=79%, list=61%, signal=200%
REGULATION OF TP53 EXPRESSION AND DEGRADATION%REACTOME%R-HSA-6806003.1	REGULATION OF TP53 EXPRESSION AND DEGRADATION%REACTOME%R-HSA-6806003.1		32	0.301495	2.03245	0.00207039	0.0147781	0.958	5458	tags=72%, list=42%, signal=123%
PLATELET DEGRANULATION%REACTOME%R-HSA-114608.2	PLATELET DEGRANULATION%REACTOME%R-HSA-114608.2		76	0.198455	2.02919	0.00404858	0.0150381	0.96	2062	tags=36%, list=16%, signal=42%
P53 PATHWAY BY GLUCOSE DEPRIVATION%PANTHER PATHWAY%P04397	P53 PATHWAY BY GLUCOSE DEPRIVATION%PANTHER PATHWAY%P04397		17	0.406962	2.02583	0.0019802	0.0152133	0.961	7751	tags=100%, list=59%, signal=246%
CELL CYCLE, MITOTIC%REACTOME DATABASE ID RELEASE 57%69278	CELL CYCLE, MITOTIC%REACTOME DATABASE ID RELEASE 57%69278		411	0.0882914	2.0257	0.00199601	0.0151911	0.961	5015	tags=47%, list=38%, signal=74%
GENERAL TRANSCRIPTION REGULATION%PANTHER PATHWAY%P00023	GENERAL TRANSCRIPTION REGULATION%PANTHER PATHWAY%P00023		27	0.331051	2.02555	0.00199203	0.0151647	0.961	7777	tags=93%, list=60%, signal=228%
PID_ARF_3PATHWAY%MSIGDB_C2%PID_ARF_3PATHWAY	PID_ARF_3PATHWAY%MSIGDB_C2%PID_ARF_3PATHWAY		18	0.401506	2.02492	0.00204918	0.0151512	0.961	7097	tags=94%, list=54%, signal=207%
COSTIMULATION BY THE CD28 FAMILY%REACTOME%R-HSA-388841.2	COSTIMULATION BY THE CD28 FAMILY%REACTOME%R-HSA-388841.2		37	0.279682	2.02478	0.00579151	0.0151206	0.961	5534	tags=70%, list=42%, signal=122%
PID_MYC_PATHWAY%MSIGDB_C2%PID_MYC_PATHWAY	PID_MYC_PATHWAY%MSIGDB_C2%PID_MYC_PATHWAY		23	0.348677	2.02101	0.00591716	0.0153978	0.965	6242	tags=83%, list=48%, signal=158%
MAP2K AND MAPK ACTIVATION%REACTOME DATABASE ID RELEASE 57%5674135	MAP2K AND MAPK ACTIVATION%REACTOME DATABASE ID RELEASE 57%5674135		28	0.315389	1.99271	0.00404858	0.0180527	0.982	4751	tags=68%, list=36%, signal=106%
TRANSMEMBRANE TRANSPORT OF SMALL MOLECULES%REACTOME DATABASE ID RELEASE 57%382551	TRANSMEMBRANE TRANSPORT OF SMALL MOLECULES%REACTOME DATABASE ID RELEASE 57%382551		386	0.0907647	1.99128	0.00622407	0.018167	0.983	6123	tags=56%, list=47%, signal=102%
BIOCARTA_ACTINY_PATHWAY%MSIGDB_C2%BIOCARTA_ACTINY_PATHWAY	BIOCARTA_ACTINY_PATHWAY%MSIGDB_C2%BIOCARTA_ACTINY_PATHWAY		17	0.410705	1.98929	0.00394477	0.0183332	0.984	3861	tags=71%, list=30%, signal=100%
PID_RAC1_PATHWAY%MSIGDB_C2%PID_RAC1_PATHWAY	PID_RAC1_PATHWAY%MSIGDB_C2%PID_RAC1_PATHWAY		45	0.251214	1.98422	0.00998004	0.0188454	0.985	3985	tags=56%, list=31%, signal=80%
PID_PDGFRB_PATHWAY%MSIGDB_C2%PID_PDGFRB_PATHWAY	PID_PDGFRB_PATHWAY%MSIGDB_C2%PID_PDGFRB_PATHWAY		110	0.161313	1.984	0.010395	0.018848	0.985	4440	tags=50%, list=34%, signal=75%
PID_P53_DOWNSTREAM_PATHWAY%MSIGDB_C2%PID_P53_DOWNSTREAM_PATHWAY	PID_P53_DOWNSTREAM_PATHWAY%MSIGDB_C2%PID_P53_DOWNSTREAM_PATHWAY		101	0.16815	1.97887	0.0143443	0.0193105	0.986	2475	tags=36%, list=19%, signal=44%
MAP KINASE ACTIVATION IN TLR CASCADE%REACTOME%R-HSA-450294.2	MAP KINASE ACTIVATION IN TLR CASCADE%REACTOME%R-HSA-450294.2		55	0.224697	1.97829	0.00205761	0.0193161	0.987	9187	tags=93%, list=70%, signal=311%
C-MYC PATHWAY%PATHWAY INTERACTION DATABASE NCI-NATURE CURATED DATA%C-MYC PATHWAY	C-MYC PATHWAY%PATHWAY INTERACTION DATABASE NCI-NATURE CURATED DATA%C-MYC PATHWAY		23	0.348677	1.97723	0.00201613	0.0194292	0.987	6242	tags=83%, list=48%, signal=158%
P53 PATHWAY%PANTHER PATHWAY%P00059	P53 PATHWAY%PANTHER PATHWAY%P00059		34	0.282851	1.97162	0.00407332	0.0200924	0.992	7454	tags=85%, list=57%, signal=198%
METABOLISM OF LIPIDS AND LIPOPROTEINS%REACTOME%R-HSA-556833.3	METABOLISM OF LIPIDS AND LIPOPROTEINS%REACTOME%R-HSA-556833.3		482	0.0796563	1.97134	0.0077821	0.0200925	0.992	677	tags=13%, list=5%, signal=13%
DNA REPAIR%REACTOME DATABASE ID RELEASE 57%73894	DNA REPAIR%REACTOME DATABASE ID RELEASE 57%73894		254	0.105552	1.97063	0.00808081	0.0201128	0.992	7851	tags=70%, list=60%, signal=173%
RAC1 SIGNALING PATHWAY%PATHWAY INTERACTION DATABASE NCI-NATURE CURATED DATA%RAC1 SIGNALING PATHWAY	RAC1 SIGNALING PATHWAY%PATHWAY INTERACTION DATABASE NCI-NATURE CURATED DATA%RAC1 SIGNALING PATHWAY		45	0.251214	1.97022	0.00414938	0.0200906	0.992	3985	tags=56%, list=31%, signal=80%
RETROGRADE TRANSPORT AT THE TRANS-GOLGI-NETWORK%REACTOME%R-HSA-6811440.1	RETROGRADE TRANSPORT AT THE TRANS-GOLGI-NETWORK%REACTOME%R-HSA-6811440.1		43	0.255939	1.96885	0.00793651	0.0202033	0.992	9120	tags=95%, list=70%, signal=315%
HETEROTRIMERIC G-PROTEIN SIGNALING PATHWAY-ROD OUTER SEGMENT PHOTOTRANSDUCTION%PANTHER PATHWAY%P00028	HETEROTRIMERIC G-PROTEIN SIGNALING PATHWAY-ROD OUTER SEGMENT PHOTOTRANSDUCTION%PANTHER PATHWAY%P00028		16	0.399571	1.96661	0.00779727	0.0204258	0.992	4582	tags=75%, list=35%, signal=115%
TOLL-LIKE RECEPTORS CASCADES%REACTOME%R-HSA-168898.2	TOLL-LIKE RECEPTORS CASCADES%REACTOME%R-HSA-168898.2		102	0.165123	1.95505	0.00425532	0.0217884	0.993	6566	tags=67%, list=50%, signal=133%
PLATELET AGGREGATION (PLUG FORMATION)%REACTOME%R-HSA-76009.1	PLATELET AGGREGATION (PLUG FORMATION)%REACTOME%R-HSA-76009.1		23	0.343514	1.95224	0.00819672	0.0221195	0.993	4038	tags=65%, list=31%, signal=94%
COOPERATION OF PDCL (PHLP1) AND TRIC CCT IN G-PROTEIN BETA FOLDING%REACTOME%R-HSA-6814122.1	COOPERATION OF PDCL (PHLP1) AND TRIC CCT IN G-PROTEIN BETA FOLDING%REACTOME%R-HSA-6814122.1		31	0.294943	1.94639	0.0020202	0.0228366	0.994	4582	tags=65%, list=35%, signal=99%
DIRECT P53 EFFECTORS%PATHWAY INTERACTION DATABASE NCI-NATURE CURATED DATA%DIRECT P53 EFFECTORS	DIRECT P53 EFFECTORS%PATHWAY INTERACTION DATABASE NCI-NATURE CURATED DATA%DIRECT P53 EFFECTORS		102	0.164641	1.93977	0.00195312	0.0237847	0.994	2475	tags=35%, list=19%, signal=43%
ADP SIGNALLING THROUGH P2Y PURINOCEPTOR 1%REACTOME DATABASE ID RELEASE 57%418592	ADP SIGNALLING THROUGH P2Y PURINOCEPTOR 1%REACTOME DATABASE ID RELEASE 57%418592		18	0.387875	1.93291	0.00551471	0.0247716	0.995	3647	tags=67%, list=28%, signal=92%
PID_AVB3_INTEGRIN_PATHWAY%MSIGDB_C2%PID_AVB3_INTEGRIN_PATHWAY	PID_AVB3_INTEGRIN_PATHWAY%MSIGDB_C2%PID_AVB3_INTEGRIN_PATHWAY		48	0.2316	1.93266	0.0059761	0.0247331	0.995	2155	tags=40%, list=17%, signal=47%
XBP1(S) ACTIVATES CHAPERONE GENES%REACTOME%R-HSA-381038.1	XBP1(S) ACTIVATES CHAPERONE GENES%REACTOME%R-HSA-381038.1		48	0.242148	1.93111	0.0127119	0.0249034	0.996	9364	tags=96%, list=72%, signal=337%
TOLL LIKE RECEPTOR 3 (TLR3) CASCADE%REACTOME%R-HSA-168164.1	TOLL LIKE RECEPTOR 3 (TLR3) CASCADE%REACTOME%R-HSA-168164.1		78	0.182764	1.93066	0.0161943	0.0248972	0.996	9012	tags=87%, list=69%, signal=280%
SMOOTH MUSCLE CONTRACTION%REACTOME DATABASE ID RELEASE 57%445355	SMOOTH MUSCLE CONTRACTION%REACTOME DATABASE ID RELEASE 57%445355		20	0.360429	1.92933	0.00592885	0.025018	0.996	4441	tags=70%, list=34%, signal=106%
MACROAUTOPHAGY%REACTOME DATABASE ID RELEASE 57%1632852	MACROAUTOPHAGY%REACTOME DATABASE ID RELEASE 57%1632852		52	0.225684	1.92501	0.0122699	0.0256581	0.996	9621	tags=96%, list=74%, signal=364%
BIOCARTA_RHO_PATHWAY%MSIGDB_C2%BIOCARTA_RHO_PATHWAY	BIOCARTA_RHO_PATHWAY%MSIGDB_C2%BIOCARTA_RHO_PATHWAY		28	0.300042	1.91795	0.0059761	0.0265999	0.998	4951	tags=68%, list=38%, signal=109%
TCR%NETPATH%TCR	TCR%NETPATH%TCR		185	0.122422	1.91659	0.00663717	0.0267395	0.998	9012	tags=81%, list=69%, signal=258%
PID_P38_ALPHA_BETA_DOWNSTREAM_PATHWAY%MSIGDB_C2%PID_P38_ALPHA_BETA_DOWNSTREAM_PATHWAY	PID_P38_ALPHA_BETA_DOWNSTREAM_PATHWAY%MSIGDB_C2%PID_P38_ALPHA_BETA_DOWNSTREAM_PATHWAY		31	0.285658	1.91126	0.00383877	0.0275171	0.999	7652	tags=87%, list=59%, signal=210%
PKMTS METHYLATE HISTONE LYSINES%REACTOME%R-HSA-3214841.2	PKMTS METHYLATE HISTONE LYSINES%REACTOME%R-HSA-3214841.2		32	0.281183	1.90833	0.00779727	0.0279057	0.999	6947	tags=81%, list=53%, signal=173%
HALLMARK_APICAL_JUNCTION%MSIGDB_C2%HALLMARK_APICAL_JUNCTION	HALLMARK_APICAL_JUNCTION%MSIGDB_C2%HALLMARK_APICAL_JUNCTION		135	0.140526	1.89527	0.0136719	0.0299706	1	2923	tags=36%, list=22%, signal=46%
MITOCHONDRIAL TRNA AMINOACYLATION%REACTOME DATABASE ID RELEASE 57%379726	MITOCHONDRIAL TRNA AMINOACYLATION%REACTOME DATABASE ID RELEASE 57%379726		21	0.346813	1.88913	0.00607287	0.0308883	1	7915	tags=95%, list=61%, signal=241%
BIOCARTA_FMLP_PATHWAY%MSIGDB_C2%BIOCARTA_FMLP_PATHWAY	BIOCARTA_FMLP_PATHWAY%MSIGDB_C2%BIOCARTA_FMLP_PATHWAY		26	0.312136	1.88639	0.0176125	0.0312818	1	7986	tags=92%, list=61%, signal=237%
TRIF-MEDIATED TLR3 TLR4 SIGNALING%REACTOME DATABASE ID RELEASE 57%937061	TRIF-MEDIATED TLR3 TLR4 SIGNALING%REACTOME DATABASE ID RELEASE 57%937061		78	0.182764	1.884	0.0115607	0.0315691	1	9012	tags=87%, list=69%, signal=280%
SIGNALING EVENTS MEDIATED BY PRL%PATHWAY INTERACTION DATABASE NCI-NATURE CURATED DATA%SIGNALING EVENTS MEDIATED BY PRL	SIGNALING EVENTS MEDIATED BY PRL%PATHWAY INTERACTION DATABASE NCI-NATURE CURATED DATA%SIGNALING EVENTS MEDIATED BY PRL		22	0.330342	1.87646	0.0127119	0.0328307	1	2222	tags=50%, list=17%, signal=60%
MYD88-INDEPENDENT TLR3 TLR4 CASCADE%REACTOME%R-HSA-166166.1	MYD88-INDEPENDENT TLR3 TLR4 CASCADE%REACTOME%R-HSA-166166.1		78	0.182764	1.87624	0.0102459	0.0327803	1	9012	tags=87%, list=69%, signal=280%
TGF_BETA_RECEPTOR%NETPATH%TGF_BETA_RECEPTOR	TGF_BETA_RECEPTOR%NETPATH%TGF_BETA_RECEPTOR		200	0.118834	1.87565	0.0102459	0.0327819	1	7874	tags=72%, list=60%, signal=179%
ATF4 ACTIVATES GENES%REACTOME%R-HSA-380994.1	ATF4 ACTIVATES GENES%REACTOME%R-HSA-380994.1		20	0.355368	1.87016	0.0093985	0.0336365	1	4507	tags=70%, list=35%, signal=107%
PID_PRL_SIGNALING_EVENTS_PATHWAY%MSIGDB_C2%PID_PRL_SIGNALING_EVENTS_PATHWAY	PID_PRL_SIGNALING_EVENTS_PATHWAY%MSIGDB_C2%PID_PRL_SIGNALING_EVENTS_PATHWAY		22	0.330342	1.86099	0.0175781	0.0351277	1	2222	tags=50%, list=17%, signal=60%
RANKL%NETPATH%RANKL	RANKL%NETPATH%RANKL		69	0.189346	1.86088	0.00409836	0.0350602	1	9085	tags=88%, list=70%, signal=289%
BIOCARTA_SPPA_PATHWAY%MSIGDB_C2%BIOCARTA_SPPA_PATHWAY	BIOCARTA_SPPA_PATHWAY%MSIGDB_C2%BIOCARTA_SPPA_PATHWAY		16	0.385503	1.8564	0.0141129	0.0358578	1	3133	tags=63%, list=24%, signal=82%
TRAF6 MEDIATED INDUCTION OF PROINFLAMMATORY CYTOKINES%REACTOME%R-HSA-168180.1	TRAF6 MEDIATED INDUCTION OF PROINFLAMMATORY CYTOKINES%REACTOME%R-HSA-168180.1		63	0.202215	1.85593	0.00790514	0.0358317	1	9187	tags=90%, list=70%, signal=304%
SIG_PIP3_SIGNALING_IN_CARDIAC_MYOCTES%MSIGDB_C2%SIG_PIP3_SIGNALING_IN_CARDIAC_MYOCTES	SIG_PIP3_SIGNALING_IN_CARDIAC_MYOCTES%MSIGDB_C2%SIG_PIP3_SIGNALING_IN_CARDIAC_MYOCTES		54	0.213819	1.85234	0.011976	0.0363945	1	7134	tags=76%, list=55%, signal=167%
OPIOID SIGNALLING%REACTOME%R-HSA-111885.1	OPIOID SIGNALLING%REACTOME%R-HSA-111885.1		63	0.196089	1.84637	0.0102459	0.0374417	1	6779	tags=71%, list=52%, signal=148%
RAF ACTIVATION%REACTOME DATABASE ID RELEASE 57%5673000	RAF ACTIVATION%REACTOME DATABASE ID RELEASE 57%5673000		23	0.32174	1.8447	0.00196464	0.0376869	1	7161	tags=87%, list=55%, signal=192%
ST_P38_MAPK_PATHWAY%MSIGDB_C2%ST_P38_MAPK_PATHWAY	ST_P38_MAPK_PATHWAY%MSIGDB_C2%ST_P38_MAPK_PATHWAY		33	0.266712	1.82709	0.0219124	0.0412425	1	7210	tags=82%, list=55%, signal=182%
HALLMARK_GLYCOLYSIS%MSIGDB_C2%HALLMARK_GLYCOLYSIS	HALLMARK_GLYCOLYSIS%MSIGDB_C2%HALLMARK_GLYCOLYSIS		166	0.119876	1.82325	0.0141988	0.0419938	1	1915	tags=27%, list=15%, signal=31%
PID_INTEGRIN_A4B1_PATHWAY%MSIGDB_C2%PID_INTEGRIN_A4B1_PATHWAY	PID_INTEGRIN_A4B1_PATHWAY%MSIGDB_C2%PID_INTEGRIN_A4B1_PATHWAY		27	0.296859	1.82314	0.00817996	0.0419064	1	4353	tags=63%, list=33%, signal=94%
ENDOSOMAL SORTING COMPLEX REQUIRED FOR TRANSPORT (ESCRT)%REACTOME DATABASE ID RELEASE 57%917729	ENDOSOMAL SORTING COMPLEX REQUIRED FOR TRANSPORT (ESCRT)%REACTOME DATABASE ID RELEASE 57%917729		22	0.32505	1.82298	0.0255403	0.041827	1	8821	tags=100%, list=68%, signal=308%
ERBB1 DOWNSTREAM SIGNALING%PATHWAY INTERACTION DATABASE NCI-NATURE CURATED DATA%ERBB1 DOWNSTREAM SIGNALING	ERBB1 DOWNSTREAM SIGNALING%PATHWAY INTERACTION DATABASE NCI-NATURE CURATED DATA%ERBB1 DOWNSTREAM SIGNALING		90	0.163848	1.82245	0.00824742	0.0418335	1	7161	tags=71%, list=55%, signal=156%
TRANS-GOLGI NETWORK VESICLE BUDDING%REACTOME%R-HSA-199992.2	TRANS-GOLGI NETWORK VESICLE BUDDING%REACTOME%R-HSA-199992.2		59	0.197332	1.82179	0.0136986	0.041921	1	8944	tags=88%, list=68%, signal=278%
BIOCARTA_CHEMICAL_PATHWAY%MSIGDB_C2%BIOCARTA_CHEMICAL_PATHWAY	BIOCARTA_CHEMICAL_PATHWAY%MSIGDB_C2%BIOCARTA_CHEMICAL_PATHWAY		21	0.337146	1.82097	0.0256959	0.0419488	1	1822	tags=48%, list=14%, signal=55%
ALPHA4 BETA1 INTEGRIN SIGNALING EVENTS%PATHWAY INTERACTION DATABASE NCI-NATURE CURATED DATA%ALPHA4 BETA1 INTEGRIN SIGNALING EVENTS	ALPHA4 BETA1 INTEGRIN SIGNALING EVENTS%PATHWAY INTERACTION DATABASE NCI-NATURE CURATED DATA%ALPHA4 BETA1 INTEGRIN SIGNALING EVENTS		27	0.296859	1.82006	0.0117878	0.042113	1	4353	tags=63%, list=33%, signal=94%
DUAL INCISION IN TC-NER%REACTOME DATABASE ID RELEASE 57%6782135	DUAL INCISION IN TC-NER%REACTOME DATABASE ID RELEASE 57%6782135		59	0.203073	1.81776	0.00932836	0.0425642	1	8648	tags=86%, list=66%, signal=255%
THE ROLE OF NEF IN HIV-1 REPLICATION AND DISEASE PATHOGENESIS%REACTOME%R-HSA-164952.1	THE ROLE OF NEF IN HIV-1 REPLICATION AND DISEASE PATHOGENESIS%REACTOME%R-HSA-164952.1		18	0.357554	1.81742	0.0204082	0.0425142	1	4768	tags=72%, list=37%, signal=114%
COPI-INDEPENDENT GOLGI-TO-ER RETROGRADE TRAFFIC%REACTOME DATABASE ID RELEASE 57%6811436	COPI-INDEPENDENT GOLGI-TO-ER RETROGRADE TRAFFIC%REACTOME DATABASE ID RELEASE 57%6811436		27	0.291735	1.81489	0.0141988	0.0429458	1	7322	tags=85%, list=56%, signal=193%
TNFSF8%IOB%TNFSF8	TNFSF8%IOB%TNFSF8		15	0.383646	1.81294	0.0126316	0.0432935	1	6313	tags=87%, list=48%, signal=168%
FORMATION OF TC-NER PRE-INCISION COMPLEX%REACTOME DATABASE ID RELEASE 57%6781823	FORMATION OF TC-NER PRE-INCISION COMPLEX%REACTOME DATABASE ID RELEASE 57%6781823		46	0.231343	1.80965	0.0183299	0.0440918	1	7777	tags=83%, list=60%, signal=203%
GM-CSF%IOB%GM-CSF	GM-CSF%IOB%GM-CSF		69	0.18597	1.805	0.0163934	0.0451988	1	6479	tags=68%, list=50%, signal=134%
PID_INTEGRIN1_PATHWAY%MSIGDB_C2%PID_INTEGRIN1_PATHWAY	PID_INTEGRIN1_PATHWAY%MSIGDB_C2%PID_INTEGRIN1_PATHWAY		40	0.240591	1.79989	0.0159681	0.0462295	1	1111	tags=33%, list=9%, signal=35%
NABA_ECM_GLYCOPROTEINS%MSIGDB_C2%NABA_ECM_GLYCOPROTEINS	NABA_ECM_GLYCOPROTEINS%MSIGDB_C2%NABA_ECM_GLYCOPROTEINS		87	0.17	1.79815	0.00965251	0.0465476	1	946	tags=24%, list=7%, signal=26%
PROCESSING OF CAPPED INTRONLESS PRE-MRNA%REACTOME%R-HSA-75067.1	PROCESSING OF CAPPED INTRONLESS PRE-MRNA%REACTOME%R-HSA-75067.1		20	0.330828	1.79671	0.00773694	0.0467983	1	6133	tags=80%, list=47%, signal=151%
POST-ELONGATION PROCESSING OF INTRONLESS PRE-MRNA%REACTOME DATABASE ID RELEASE 57%112297	POST-ELONGATION PROCESSING OF INTRONLESS PRE-MRNA%REACTOME DATABASE ID RELEASE 57%112297		20	0.330828	1.79223	0.0152091	0.0477854	1	6133	tags=80%, list=47%, signal=151%
VALIDATED NUCLEAR ESTROGEN RECEPTOR ALPHA NETWORK%PATHWAY INTERACTION DATABASE NCI-NATURE CURATED DATA%VALIDATED NUCLEAR ESTROGEN RECEPTOR ALPHA NETWORK	VALIDATED NUCLEAR ESTROGEN RECEPTOR ALPHA NETWORK%PATHWAY INTERACTION DATABASE NCI-NATURE CURATED DATA%VALIDATED NUCLEAR ESTROGEN RECEPTOR ALPHA NETWORK		51	0.210492	1.79184	0.011976	0.047758	1	8016	tags=82%, list=61%, signal=212%
CITRIC ACID CYCLE (TCA CYCLE)%REACTOME%R-HSA-71403.1	CITRIC ACID CYCLE (TCA CYCLE)%REACTOME%R-HSA-71403.1		19	0.341203	1.79086	0.02	0.0478972	1	7922	tags=95%, list=61%, signal=240%
SIG_CHEMOTAXIS%MSIGDB_C2%SIG_CHEMOTAXIS	SIG_CHEMOTAXIS%MSIGDB_C2%SIG_CHEMOTAXIS		32	0.268364	1.78689	0.0261044	0.0488233	1	7114	tags=81%, list=54%, signal=178%
BETA1 INTEGRIN CELL SURFACE INTERACTIONS%PATHWAY INTERACTION DATABASE NCI-NATURE CURATED DATA%BETA1 INTEGRIN CELL SURFACE INTERACTIONS	BETA1 INTEGRIN CELL SURFACE INTERACTIONS%PATHWAY INTERACTION DATABASE NCI-NATURE CURATED DATA%BETA1 INTEGRIN CELL SURFACE INTERACTIONS		40	0.240591	1.78272	0.0122449	0.049794	1	1111	tags=33%, list=9%, signal=35%
PID_ERA_GENOMIC_PATHWAY%MSIGDB_C2%PID_ERA_GENOMIC_PATHWAY	PID_ERA_GENOMIC_PATHWAY%MSIGDB_C2%PID_ERA_GENOMIC_PATHWAY		51	0.210492	1.78149	0.0193798	0.0499929	1	8016	tags=82%, list=61%, signal=212%
GAP-FILLING DNA REPAIR SYNTHESIS AND LIGATION IN TC-NER%REACTOME%R-HSA-6782210.1	GAP-FILLING DNA REPAIR SYNTHESIS AND LIGATION IN TC-NER%REACTOME%R-HSA-6782210.1		58	0.200709	1.77909	0.0219561	0.050499	1	8648	tags=86%, list=66%, signal=254%
BIOCARTA_MPR_PATHWAY%MSIGDB_C2%BIOCARTA_MPR_PATHWAY	BIOCARTA_MPR_PATHWAY%MSIGDB_C2%BIOCARTA_MPR_PATHWAY		27	0.297135	1.7786	0.0214425	0.0505125	1	3382	tags=56%, list=26%, signal=75%
TRIGLYCERIDE BIOSYNTHESIS%REACTOME%R-HSA-75109.3	TRIGLYCERIDE BIOSYNTHESIS%REACTOME%R-HSA-75109.3		52	0.20572	1.77644	0.0118343	0.0509813	1	588	tags=25%, list=5%, signal=26%
ELONGATION ARREST AND RECOVERY%REACTOME%R-HSA-112387.1	ELONGATION ARREST AND RECOVERY%REACTOME%R-HSA-112387.1		29	0.275775	1.77158	0.016632	0.0521265	1	7664	tags=86%, list=59%, signal=208%
TRANSFERRIN ENDOCYTOSIS AND RECYCLING%REACTOME DATABASE ID RELEASE 57%917977	TRANSFERRIN ENDOCYTOSIS AND RECYCLING%REACTOME DATABASE ID RELEASE 57%917977		22	0.31084	1.77099	0.0138889	0.0522056	1	7819	tags=91%, list=60%, signal=226%
BIOCARTA_GPCR_PATHWAY%MSIGDB_C2%BIOCARTA_GPCR_PATHWAY	BIOCARTA_GPCR_PATHWAY%MSIGDB_C2%BIOCARTA_GPCR_PATHWAY		26	0.295311	1.7693	0.00795229	0.0524806	1	7703	tags=88%, list=59%, signal=215%
RAS PATHWAY%PANTHER PATHWAY%P04393	RAS PATHWAY%PANTHER PATHWAY%P04393		63	0.186342	1.76814	0.0182556	0.0526675	1	9186	tags=89%, list=70%, signal=298%
INTEGRINS IN ANGIOGENESIS%PATHWAY INTERACTION DATABASE NCI-NATURE CURATED DATA%INTEGRINS IN ANGIOGENESIS	INTEGRINS IN ANGIOGENESIS%PATHWAY INTERACTION DATABASE NCI-NATURE CURATED DATA%INTEGRINS IN ANGIOGENESIS		43	0.231025	1.76389	0.0157791	0.0537357	1	2155	tags=40%, list=17%, signal=47%
CLATHRIN DERIVED VESICLE BUDDING%REACTOME DATABASE ID RELEASE 57%421837	CLATHRIN DERIVED VESICLE BUDDING%REACTOME DATABASE ID RELEASE 57%421837		59	0.197332	1.76388	0.0157791	0.0536081	1	8944	tags=88%, list=68%, signal=278%
PID_MTOR_4PATHWAY%MSIGDB_C2%PID_MTOR_4PATHWAY	PID_MTOR_4PATHWAY%MSIGDB_C2%PID_MTOR_4PATHWAY		60	0.194	1.76223	0.0219561	0.0538818	1	7272	tags=75%, list=56%, signal=168%
FORMATION OF RNA POL II ELONGATION COMPLEX%REACTOME DATABASE ID RELEASE 57%112382	FORMATION OF RNA POL II ELONGATION COMPLEX%REACTOME DATABASE ID RELEASE 57%112382		41	0.234445	1.76214	0.0256917	0.0538045	1	7777	tags=83%, list=60%, signal=204%
RECRUITMENT OF MITOTIC CENTROSOME PROTEINS AND COMPLEXES%REACTOME%R-HSA-380270.1	RECRUITMENT OF MITOTIC CENTROSOME PROTEINS AND COMPLEXES%REACTOME%R-HSA-380270.1		67	0.178969	1.76104	0.0173077	0.0539458	1	7225	tags=73%, list=55%, signal=163%
TGF_BETA_RECEPTOR%IOB%TGF_BETA_RECEPTOR	TGF_BETA_RECEPTOR%IOB%TGF_BETA_RECEPTOR		173	0.115304	1.76081	0.00828157	0.0538904	1	7874	tags=72%, list=60%, signal=178%
SIGNALING MEDIATED BY P38-ALPHA AND P38-BETA%PATHWAY INTERACTION DATABASE NCI-NATURE CURATED DATA%SIGNALING MEDIATED BY P38-ALPHA AND P38-BETA	SIGNALING MEDIATED BY P38-ALPHA AND P38-BETA%PATHWAY INTERACTION DATABASE NCI-NATURE CURATED DATA%SIGNALING MEDIATED BY P38-ALPHA AND P38-BETA		29	0.276696	1.75946	0.025	0.0541667	1	7652	tags=86%, list=59%, signal=208%
TOLL LIKE RECEPTOR 4 (TLR4) CASCADE%REACTOME%R-HSA-166016.1	TOLL LIKE RECEPTOR 4 (TLR4) CASCADE%REACTOME%R-HSA-166016.1		91	0.157606	1.75883	0.018	0.0542224	1	6566	tags=66%, list=50%, signal=132%
SYNTHESIS OF SUBSTRATES IN N-GLYCAN BIOSYTHESIS%REACTOME DATABASE ID RELEASE 57%446219	SYNTHESIS OF SUBSTRATES IN N-GLYCAN BIOSYTHESIS%REACTOME DATABASE ID RELEASE 57%446219		55	0.203558	1.7577	0.0204842	0.0544049	1	3763	tags=49%, list=29%, signal=69%
MMR%REACTOME DATABASE ID RELEASE 57%5358508	MMR%REACTOME DATABASE ID RELEASE 57%5358508		15	0.381551	1.75539	0.0229446	0.0549361	1	4599	tags=73%, list=35%, signal=113%
CD209 (DC-SIGN) SIGNALING%REACTOME DATABASE ID RELEASE 57%5621575	CD209 (DC-SIGN) SIGNALING%REACTOME DATABASE ID RELEASE 57%5621575		16	0.366452	1.75433	0.0166667	0.055101	1	8279	tags=100%, list=63%, signal=273%
BIOCARTA_INTEGRIN_PATHWAY%MSIGDB_C2%BIOCARTA_INTEGRIN_PATHWAY	BIOCARTA_INTEGRIN_PATHWAY%MSIGDB_C2%BIOCARTA_INTEGRIN_PATHWAY		33	0.256802	1.75398	0.0174757	0.0550575	1	2590	tags=45%, list=20%, signal=57%
INSULIN RECEPTOR RECYCLING%REACTOME DATABASE ID RELEASE 57%77387	INSULIN RECEPTOR RECYCLING%REACTOME DATABASE ID RELEASE 57%77387		18	0.346147	1.75011	0.0239521	0.0560787	1	7819	tags=94%, list=60%, signal=235%
APOPTOSIS SIGNALING PATHWAY%PANTHER PATHWAY%P00006	APOPTOSIS SIGNALING PATHWAY%PANTHER PATHWAY%P00006		82	0.160722	1.74807	0.0101626	0.0565558	1	3169	tags=40%, list=24%, signal=53%
BIOCARTA_MAPK_PATHWAY%MSIGDB_C2%BIOCARTA_MAPK_PATHWAY	BIOCARTA_MAPK_PATHWAY%MSIGDB_C2%BIOCARTA_MAPK_PATHWAY		80	0.164753	1.74795	0.0222672	0.056467	1	7329	tags=73%, list=56%, signal=164%
SIGNAL AMPLIFICATION%REACTOME DATABASE ID RELEASE 57%392518	SIGNAL AMPLIFICATION%REACTOME DATABASE ID RELEASE 57%392518		23	0.301787	1.74535	0.016632	0.0572461	1	4582	tags=65%, list=35%, signal=100%
G2 M CHECKPOINTS%REACTOME%R-HSA-69481.2	G2 M CHECKPOINTS%REACTOME%R-HSA-69481.2		129	0.134847	1.74404	0.0285714	0.0575784	1	6557	tags=64%, list=50%, signal=126%
ANGIOTENSIN_II-STIMULATED_SIGNALING_THROUGH_G_PROTEINS_AND_BETA-ARRESTIN%PANTHER PATHWAY%P05911	ANGIOTENSIN_II-STIMULATED_SIGNALING_THROUGH_G_PROTEINS_AND_BETA-ARRESTIN%PANTHER PATHWAY%P05911		30	0.264518	1.74386	0.0189873	0.0575259	1	2647	tags=47%, list=20%, signal=58%
CA2+ PATHWAY%REACTOME DATABASE ID RELEASE 57%4086398	CA2+ PATHWAY%REACTOME DATABASE ID RELEASE 57%4086398		42	0.226543	1.74301	0.0120724	0.0576582	1	2647	tags=43%, list=20%, signal=54%
EGFR1%IOB%EGFR1	EGFR1%IOB%EGFR1		381	0.0773141	1.74238	0.0118812	0.0577039	1	2378	tags=26%, list=18%, signal=31%
SIGNALING BY WNT IN CANCER%REACTOME DATABASE ID RELEASE 57%4791275	SIGNALING BY WNT IN CANCER%REACTOME DATABASE ID RELEASE 57%4791275		27	0.28047	1.74133	0.0200803	0.0579173	1	5534	tags=70%, list=42%, signal=122%
ROS, RNS PRODUCTION IN RESPONSE TO BACTERIA%REACTOME%R-HSA-1222556.4	ROS, RNS PRODUCTION IN RESPONSE TO BACTERIA%REACTOME%R-HSA-1222556.4		17	0.342848	1.73614	0.0214008	0.0591284	1	7819	tags=94%, list=60%, signal=234%
CENTROSOME MATURATION%REACTOME%R-HSA-380287.1	CENTROSOME MATURATION%REACTOME%R-HSA-380287.1		67	0.178969	1.73198	0.0287474	0.0603005	1	7225	tags=73%, list=55%, signal=163%
DEADENYLATION-DEPENDENT MRNA DECAY%REACTOME%R-HSA-429914.2	DEADENYLATION-DEPENDENT MRNA DECAY%REACTOME%R-HSA-429914.2		47	0.208734	1.72519	0.0179641	0.062203	1	9787	tags=96%, list=75%, signal=381%
RNA POLYMERASE II TRANSCRIPTION ELONGATION%REACTOME%R-HSA-75955.1	RNA POLYMERASE II TRANSCRIPTION ELONGATION%REACTOME%R-HSA-75955.1		41	0.234445	1.72146	0.0271318	0.0633265	1	7777	tags=83%, list=60%, signal=204%
ST_TUMOR_NECROSIS_FACTOR_PATHWAY%MSIGDB_C2%ST_TUMOR_NECROSIS_FACTOR_PATHWAY	ST_TUMOR_NECROSIS_FACTOR_PATHWAY%MSIGDB_C2%ST_TUMOR_NECROSIS_FACTOR_PATHWAY		25	0.288132	1.72066	0.0301811	0.0634199	1	7736	tags=88%, list=59%, signal=215%
TRANSLESION SYNTHESIS BY POLH%REACTOME DATABASE ID RELEASE 57%110320	TRANSLESION SYNTHESIS BY POLH%REACTOME DATABASE ID RELEASE 57%110320		15	0.367139	1.72061	0.0182927	0.0632911	1	7399	tags=93%, list=57%, signal=215%
PID_SMAD2_3PATHWAY%MSIGDB_C2%PID_SMAD2_3PATHWAY	PID_SMAD2_3PATHWAY%MSIGDB_C2%PID_SMAD2_3PATHWAY		15	0.371279	1.71975	0.0351967	0.0634667	1	7345	tags=93%, list=56%, signal=213%
INTEGRIN CELL SURFACE INTERACTIONS%REACTOME%R-HSA-216083.1	INTEGRIN CELL SURFACE INTERACTIONS%REACTOME%R-HSA-216083.1		36	0.244037	1.71648	0.0241449	0.0644403	1	1174	tags=33%, list=9%, signal=37%
SIGNALING BY GPCR%REACTOME DATABASE ID RELEASE 57%372790	SIGNALING BY GPCR%REACTOME DATABASE ID RELEASE 57%372790		416	0.0739573	1.71625	0.012	0.0644152	1	4966	tags=45%, list=38%, signal=71%
EGFR1%NETPATH%EGFR1	EGFR1%NETPATH%EGFR1		392	0.0751999	1.7162	0.0241449	0.0642854	1	2378	tags=26%, list=18%, signal=30%
BIOSYNTHESIS OF THE N-GLYCAN PRECURSOR (DOLICHOL LIPID-LINKED OLIGOSACCHARIDE, LLO) AND TRANSFER TO A NASCENT PROTEIN%REACTOME DATABASE ID RELEASE 57%446193	BIOSYNTHESIS OF THE N-GLYCAN PRECURSOR (DOLICHOL LIPID-LINKED OLIGOSACCHARIDE, LLO) AND TRANSFER TO A NASCENT PROTEIN%REACTOME DATABASE ID RELEASE 57%446193		67	0.177983	1.71444	0.014553	0.0647302	1	4119	tags=49%, list=32%, signal=72%
PAUSING AND RECOVERY OF TAT-MEDIATED HIV ELONGATION%REACTOME DATABASE ID RELEASE 57%167238	PAUSING AND RECOVERY OF TAT-MEDIATED HIV ELONGATION%REACTOME DATABASE ID RELEASE 57%167238		21	0.311556	1.71433	0.028169	0.0646381	1	6509	tags=81%, list=50%, signal=161%
SYNTHESIS OF VERY LONG-CHAIN FATTY ACYL-COAS%REACTOME DATABASE ID RELEASE 57%75876	SYNTHESIS OF VERY LONG-CHAIN FATTY ACYL-COAS%REACTOME DATABASE ID RELEASE 57%75876		17	0.344886	1.71225	0.0316832	0.0652093	1	3183	tags=59%, list=24%, signal=78%
BUDDING AND MATURATION OF HIV VIRION%REACTOME DATABASE ID RELEASE 57%162588	BUDDING AND MATURATION OF HIV VIRION%REACTOME DATABASE ID RELEASE 57%162588		19	0.324975	1.70917	0.026971	0.0660894	1	8821	tags=100%, list=68%, signal=308%
PHOSPHATIDYLGLYCEROL BIOSYNTHESIS II (NON-PLASTIDIC)%HUMANCYC%PWY4FS-8	PHOSPHATIDYLGLYCEROL BIOSYNTHESIS II (NON-PLASTIDIC)%HUMANCYC%PWY4FS-8		17	0.34241	1.70831	0.0266075	0.0662378	1	5520	tags=76%, list=42%, signal=132%
PPARA ACTIVATES GENE EXPRESSION%REACTOME%R-HSA-1989781.2	PPARA ACTIVATES GENE EXPRESSION%REACTOME%R-HSA-1989781.2		90	0.153602	1.7059	0.014433	0.0669021	1	8745	tags=82%, list=67%, signal=247%
NUCLEAR EVENTS (KINASE AND TRANSCRIPTION FACTOR ACTIVATION)%REACTOME%R-HSA-198725.1	NUCLEAR EVENTS (KINASE AND TRANSCRIPTION FACTOR ACTIVATION)%REACTOME%R-HSA-198725.1		23	0.293422	1.7051	0.0237624	0.0670449	1	8098	tags=91%, list=62%, signal=240%
TAT-MEDIATED HIV ELONGATION ARREST AND RECOVERY%REACTOME%R-HSA-167243.1	TAT-MEDIATED HIV ELONGATION ARREST AND RECOVERY%REACTOME%R-HSA-167243.1		21	0.311556	1.69479	0.0314342	0.0704127	1	6509	tags=81%, list=50%, signal=161%
TOLL LIKE RECEPTOR 2 (TLR2) CASCADE%REACTOME%R-HSA-181438.1	TOLL LIKE RECEPTOR 2 (TLR2) CASCADE%REACTOME%R-HSA-181438.1		75	0.164154	1.69402	0.0192678	0.0704916	1	9012	tags=85%, list=69%, signal=274%
INTRA-GOLGI TRAFFIC%REACTOME DATABASE ID RELEASE 57%6811438	INTRA-GOLGI TRAFFIC%REACTOME DATABASE ID RELEASE 57%6811438		38	0.229757	1.69044	0.0264766	0.0715877	1	8005	tags=84%, list=61%, signal=217%
PID_BMP_PATHWAY%MSIGDB_C2%PID_BMP_PATHWAY	PID_BMP_PATHWAY%MSIGDB_C2%PID_BMP_PATHWAY		32	0.250633	1.68972	0.0263158	0.0716817	1	7345	tags=81%, list=56%, signal=185%
REGULATION OF TELOMERASE%PATHWAY INTERACTION DATABASE NCI-NATURE CURATED DATA%REGULATION OF TELOMERASE	REGULATION OF TELOMERASE%PATHWAY INTERACTION DATABASE NCI-NATURE CURATED DATA%REGULATION OF TELOMERASE		56	0.19232	1.68605	0.0398482	0.0728889	1	9392	tags=91%, list=72%, signal=323%
ST_FAS_SIGNALING_PATHWAY%MSIGDB_C2%ST_FAS_SIGNALING_PATHWAY	ST_FAS_SIGNALING_PATHWAY%MSIGDB_C2%ST_FAS_SIGNALING_PATHWAY		56	0.193479	1.68521	0.0314342	0.0730235	1	7278	tags=75%, list=56%, signal=169%
REGULATION OF INSULIN SECRETION%REACTOME DATABASE ID RELEASE 57%422356	REGULATION OF INSULIN SECRETION%REACTOME DATABASE ID RELEASE 57%422356		57	0.187105	1.68236	0.0303644	0.0739099	1	4898	tags=56%, list=38%, signal=89%
GLUCAGON-LIKE PEPTIDE-1 (GLP1) REGULATES INSULIN SECRETION%REACTOME%R-HSA-381676.1	GLUCAGON-LIKE PEPTIDE-1 (GLP1) REGULATES INSULIN SECRETION%REACTOME%R-HSA-381676.1		30	0.268483	1.68028	0.0368217	0.0745603	1	4772	tags=63%, list=37%, signal=100%
BMP RECEPTOR SIGNALING%PATHWAY INTERACTION DATABASE NCI-NATURE CURATED DATA%BMP RECEPTOR SIGNALING	BMP RECEPTOR SIGNALING%PATHWAY INTERACTION DATABASE NCI-NATURE CURATED DATA%BMP RECEPTOR SIGNALING		32	0.250633	1.67665	0.0299401	0.0758259	1	7345	tags=81%, list=56%, signal=185%
CTLA4 INHIBITORY SIGNALING%REACTOME DATABASE ID RELEASE 57%389513	CTLA4 INHIBITORY SIGNALING%REACTOME DATABASE ID RELEASE 57%389513		17	0.341337	1.67568	0.027668	0.0760473	1	5534	tags=76%, list=42%, signal=133%
MYD88:MAL CASCADE INITIATED ON PLASMA MEMBRANE%REACTOME%R-HSA-166058.1	MYD88:MAL CASCADE INITIATED ON PLASMA MEMBRANE%REACTOME%R-HSA-166058.1		75	0.164154	1.6732	0.0289575	0.0767939	1	9012	tags=85%, list=69%, signal=274%
TOLL RECEPTOR SIGNALING PATHWAY%PANTHER PATHWAY%P00054	TOLL RECEPTOR SIGNALING PATHWAY%PANTHER PATHWAY%P00054		31	0.254177	1.67206	0.0247423	0.0770967	1	6377	tags=74%, list=49%, signal=145%
KSRP (KHSRP) BINDS AND DESTABILIZES MRNA%REACTOME%R-HSA-450604.2	KSRP (KHSRP) BINDS AND DESTABILIZES MRNA%REACTOME%R-HSA-450604.2		15	0.349406	1.67195	0.0333333	0.0769684	1	5889	tags=80%, list=45%, signal=146%
TSLP%NETPATH%TSLP	TSLP%NETPATH%TSLP		128	0.12616	1.67057	0.0223124	0.077281	1	6530	tags=63%, list=50%, signal=124%
PID_ERBB1_DOWNSTREAM_PATHWAY%MSIGDB_C2%PID_ERBB1_DOWNSTREAM_PATHWAY	PID_ERBB1_DOWNSTREAM_PATHWAY%MSIGDB_C2%PID_ERBB1_DOWNSTREAM_PATHWAY		92	0.148305	1.66663	0.0265849	0.0786355	1	7161	tags=70%, list=55%, signal=153%
ID%IOB%ID	ID%IOB%ID		19	0.316871	1.66258	0.0308642	0.0800963	1	2053	tags=47%, list=16%, signal=56%
DETOXIFICATION OF REACTIVE OXYGEN SPECIES%REACTOME DATABASE ID RELEASE 57%3299685	DETOXIFICATION OF REACTIVE OXYGEN SPECIES%REACTOME DATABASE ID RELEASE 57%3299685		20	0.31296	1.66081	0.0352251	0.0806383	1	5060	tags=70%, list=39%, signal=114%
THROMBOXANE SIGNALLING THROUGH TP RECEPTOR%REACTOME DATABASE ID RELEASE 57%428930	THROMBOXANE SIGNALLING THROUGH TP RECEPTOR%REACTOME DATABASE ID RELEASE 57%428930		16	0.346098	1.64913	0.0326923	0.0852356	1	3647	tags=63%, list=28%, signal=87%
SULFUR AMINO ACID METABOLISM%REACTOME DATABASE ID RELEASE 57%1614635	SULFUR AMINO ACID METABOLISM%REACTOME DATABASE ID RELEASE 57%1614635		22	0.298575	1.64823	0.0404624	0.0854676	1	6198	tags=77%, list=47%, signal=147%
PID_CMYB_PATHWAY%MSIGDB_C2%PID_CMYB_PATHWAY	PID_CMYB_PATHWAY%MSIGDB_C2%PID_CMYB_PATHWAY		56	0.187327	1.64679	0.0379242	0.0859821	1	7358	tags=75%, list=56%, signal=171%
PID_RB_1PATHWAY%MSIGDB_C2%PID_RB_1PATHWAY	PID_RB_1PATHWAY%MSIGDB_C2%PID_RB_1PATHWAY		53	0.193698	1.64678	0.0245283	0.0858053	1	7829	tags=79%, list=60%, signal=197%
CELL CYCLE CHECKPOINTS%REACTOME DATABASE ID RELEASE 57%69620	CELL CYCLE CHECKPOINTS%REACTOME DATABASE ID RELEASE 57%69620		159	0.112438	1.64447	0.0404255	0.0866142	1	6598	tags=62%, list=51%, signal=123%
ST_INTEGRIN_SIGNALING_PATHWAY%MSIGDB_C2%ST_INTEGRIN_SIGNALING_PATHWAY	ST_INTEGRIN_SIGNALING_PATHWAY%MSIGDB_C2%ST_INTEGRIN_SIGNALING_PATHWAY		69	0.167002	1.64374	0.0318949	0.086739	1	9186	tags=87%, list=70%, signal=292%
REGULATION OF RETINOBLASTOMA PROTEIN%PATHWAY INTERACTION DATABASE NCI-NATURE CURATED DATA%REGULATION OF RETINOBLASTOMA PROTEIN	REGULATION OF RETINOBLASTOMA PROTEIN%PATHWAY INTERACTION DATABASE NCI-NATURE CURATED DATA%REGULATION OF RETINOBLASTOMA PROTEIN		53	0.193698	1.64339	0.0397727	0.0867262	1	7829	tags=79%, list=60%, signal=197%
TOLL LIKE RECEPTOR TLR1:TLR2 CASCADE%REACTOME DATABASE ID RELEASE 57%168179	TOLL LIKE RECEPTOR TLR1:TLR2 CASCADE%REACTOME DATABASE ID RELEASE 57%168179		75	0.164154	1.64212	0.0325203	0.0871101	1	9012	tags=85%, list=69%, signal=274%
PAUSING AND RECOVERY OF HIV ELONGATION%REACTOME DATABASE ID RELEASE 57%167290	PAUSING AND RECOVERY OF HIV ELONGATION%REACTOME DATABASE ID RELEASE 57%167290		23	0.284641	1.63939	0.0430328	0.088017	1	6509	tags=78%, list=50%, signal=156%
ACTIVATED TLR4 SIGNALLING%REACTOME%R-HSA-166054.1	ACTIVATED TLR4 SIGNALLING%REACTOME%R-HSA-166054.1		87	0.153361	1.63755	0.0323232	0.0886024	1	6566	tags=66%, list=50%, signal=131%
GLUCAGON-TYPE LIGAND RECEPTORS%REACTOME DATABASE ID RELEASE 57%420092	GLUCAGON-TYPE LIGAND RECEPTORS%REACTOME DATABASE ID RELEASE 57%420092		15	0.34082	1.63563	0.0356436	0.08926	1	3389	tags=60%, list=26%, signal=81%
HIV ELONGATION ARREST AND RECOVERY%REACTOME%R-HSA-167287.1	HIV ELONGATION ARREST AND RECOVERY%REACTOME%R-HSA-167287.1		23	0.284641	1.63233	0.0365854	0.0904686	1	6509	tags=78%, list=50%, signal=156%
TOLL LIKE RECEPTOR TLR6:TLR2 CASCADE%REACTOME DATABASE ID RELEASE 57%168188	TOLL LIKE RECEPTOR TLR6:TLR2 CASCADE%REACTOME DATABASE ID RELEASE 57%168188		75	0.164154	1.63076	0.0475248	0.0910053	1	9012	tags=85%, list=69%, signal=274%
RNA POLYMERASE III TRANSCRIPTION INITIATION FROM TYPE 1 PROMOTER%REACTOME%R-HSA-76061.1	RNA POLYMERASE III TRANSCRIPTION INITIATION FROM TYPE 1 PROMOTER%REACTOME%R-HSA-76061.1		27	0.255696	1.62922	0.0384615	0.0914071	1	7308	tags=81%, list=56%, signal=185%
C-MYB TRANSCRIPTION FACTOR NETWORK%PATHWAY INTERACTION DATABASE NCI-NATURE CURATED DATA%C-MYB TRANSCRIPTION FACTOR NETWORK	C-MYB TRANSCRIPTION FACTOR NETWORK%PATHWAY INTERACTION DATABASE NCI-NATURE CURATED DATA%C-MYB TRANSCRIPTION FACTOR NETWORK		56	0.187327	1.6269	0.056962	0.092328	1	7358	tags=75%, list=56%, signal=171%
SYNTHESIS AND INTERCONVERSION OF NUCLEOTIDE DI- AND TRIPHOSPHATES%REACTOME DATABASE ID RELEASE 57%499943	SYNTHESIS AND INTERCONVERSION OF NUCLEOTIDE DI- AND TRIPHOSPHATES%REACTOME DATABASE ID RELEASE 57%499943		19	0.307649	1.62632	0.0510806	0.0923803	1	3548	tags=58%, list=27%, signal=79%
BIOCARTA_P38MAPK_PATHWAY%MSIGDB_C2%BIOCARTA_P38MAPK_PATHWAY	BIOCARTA_P38MAPK_PATHWAY%MSIGDB_C2%BIOCARTA_P38MAPK_PATHWAY		34	0.239747	1.62623	0.0363985	0.0922537	1	6479	tags=74%, list=50%, signal=146%
REGULATION OF LIPID METABOLISM BY PEROXISOME PROLIFERATOR-ACTIVATED RECEPTOR ALPHA (PPARALPHA)%REACTOME DATABASE ID RELEASE 57%400206	REGULATION OF LIPID METABOLISM BY PEROXISOME PROLIFERATOR-ACTIVATED RECEPTOR ALPHA (PPARALPHA)%REACTOME DATABASE ID RELEASE 57%400206		92	0.146572	1.62513	0.0495049	0.0925902	1	8745	tags=82%, list=67%, signal=245%
G BETA:GAMMA SIGNALLING THROUGH PLC BETA%REACTOME DATABASE ID RELEASE 57%418217	G BETA:GAMMA SIGNALLING THROUGH PLC BETA%REACTOME DATABASE ID RELEASE 57%418217		15	0.34082	1.62156	0.0211946	0.0939903	1	3389	tags=60%, list=26%, signal=81%
FGFR2 MUTANT RECEPTOR ACTIVATION%REACTOME%R-HSA-1839126.2	FGFR2 MUTANT RECEPTOR ACTIVATION%REACTOME%R-HSA-1839126.2		20	0.301994	1.6189	0.0365112	0.0950494	1	6509	tags=80%, list=50%, signal=159%
MYD88 DEPENDENT CASCADE INITIATED ON ENDOSOME%REACTOME%R-HSA-975155.1	MYD88 DEPENDENT CASCADE INITIATED ON ENDOSOME%REACTOME%R-HSA-975155.1		72	0.158463	1.61297	0.030303	0.0974061	1	9187	tags=86%, list=70%, signal=289%
TOLL LIKE RECEPTOR 7 8 (TLR7 8) CASCADE%REACTOME%R-HSA-168181.1	TOLL LIKE RECEPTOR 7 8 (TLR7 8) CASCADE%REACTOME%R-HSA-168181.1		72	0.158463	1.61156	0.0555556	0.0978407	1	9187	tags=86%, list=70%, signal=289%
PID_LKB1_PATHWAY%MSIGDB_C2%PID_LKB1_PATHWAY	PID_LKB1_PATHWAY%MSIGDB_C2%PID_LKB1_PATHWAY		41	0.208749	1.60955	0.040568	0.0986222	1	7793	tags=80%, list=60%, signal=199%
VXPX CARGO-TARGETING TO CILIUM%REACTOME%R-HSA-5620916.1	VXPX CARGO-TARGETING TO CILIUM%REACTOME%R-HSA-5620916.1		17	0.324813	1.60833	0.0438413	0.0990393	1	7286	tags=88%, list=56%, signal=199%
FAS SIGNALING PATHWAY%PANTHER PATHWAY%P00020	FAS SIGNALING PATHWAY%PANTHER PATHWAY%P00020		27	0.252939	1.60272	0.0491803	0.101549	1	3958	tags=56%, list=30%, signal=80%
CDP-DIACYLGLYCEROL BIOSYNTHESIS I%HUMANCYC%PWY-5667	CDP-DIACYLGLYCEROL BIOSYNTHESIS I%HUMANCYC%PWY-5667		16	0.32766	1.60138	0.046371	0.101995	1	5520	tags=75%, list=42%, signal=130%
PID_ECADHERIN_NASCENT_AJ_PATHWAY%MSIGDB_C2%PID_ECADHERIN_NASCENT_AJ_PATHWAY	PID_ECADHERIN_NASCENT_AJ_PATHWAY%MSIGDB_C2%PID_ECADHERIN_NASCENT_AJ_PATHWAY		34	0.23431	1.60122	0.0454545	0.10189	1	3861	tags=53%, list=30%, signal=75%
TSH%NETPATH%TSH	TSH%NETPATH%TSH		70	0.162301	1.59758	0.050813	0.10342	1	9085	tags=86%, list=70%, signal=280%
MITOTIC PROPHASE%REACTOME%R-HSA-68875.1	MITOTIC PROPHASE%REACTOME%R-HSA-68875.1		86	0.144047	1.59514	0.0404858	0.104419	1	4812	tags=51%, list=37%, signal=80%
PID_TELOMERASE_PATHWAY%MSIGDB_C2%PID_TELOMERASE_PATHWAY	PID_TELOMERASE_PATHWAY%MSIGDB_C2%PID_TELOMERASE_PATHWAY		57	0.176287	1.59498	0.0399202	0.104261	1	9392	tags=89%, list=72%, signal=317%
RNA POLYMERASE II TRANSCRIPTION INITIATION%REACTOME DATABASE ID RELEASE 57%75953	RNA POLYMERASE II TRANSCRIPTION INITIATION%REACTOME DATABASE ID RELEASE 57%75953		42	0.204428	1.59239	0.0501044	0.105195	1	8843	tags=88%, list=68%, signal=272%
BIOCARTA_CDC42RAC_PATHWAY%MSIGDB_C2%BIOCARTA_CDC42RAC_PATHWAY	BIOCARTA_CDC42RAC_PATHWAY%MSIGDB_C2%BIOCARTA_CDC42RAC_PATHWAY		15	0.341357	1.59239	0.0469388	0.104988	1	3382	tags=60%, list=26%, signal=81%
FGF SIGNALING PATHWAY%PANTHER PATHWAY%P00021	FGF SIGNALING PATHWAY%PANTHER PATHWAY%P00021		80	0.152696	1.59233	0.0621242	0.104813	1	7159	tags=70%, list=55%, signal=154%
RNA POLYMERASE II HIV PROMOTER ESCAPE%REACTOME DATABASE ID RELEASE 57%167162	RNA POLYMERASE II HIV PROMOTER ESCAPE%REACTOME DATABASE ID RELEASE 57%167162		42	0.204428	1.59081	0.0489362	0.105385	1	8843	tags=88%, list=68%, signal=272%
ST_ERK1_ERK2_MAPK_PATHWAY%MSIGDB_C2%ST_ERK1_ERK2_MAPK_PATHWAY	ST_ERK1_ERK2_MAPK_PATHWAY%MSIGDB_C2%ST_ERK1_ERK2_MAPK_PATHWAY		28	0.254374	1.58845	0.0600775	0.106315	1	6479	tags=75%, list=50%, signal=149%
GLYCOSAMINOGLYCAN METABOLISM%REACTOME%R-HSA-1630316.2	GLYCOSAMINOGLYCAN METABOLISM%REACTOME%R-HSA-1630316.2		94	0.139463	1.58836	0.0420842	0.106139	1	1942	tags=29%, list=15%, signal=33%
TRAIL%IOB%TRAIL	TRAIL%IOB%TRAIL		46	0.196905	1.5882	0.0583501	0.106014	1	8793	tags=87%, list=67%, signal=265%
THROMBIN SIGNALLING THROUGH PROTEINASE ACTIVATED RECEPTORS (PARS)%REACTOME DATABASE ID RELEASE 57%456926	THROMBIN SIGNALLING THROUGH PROTEINASE ACTIVATED RECEPTORS (PARS)%REACTOME DATABASE ID RELEASE 57%456926		22	0.285926	1.584	0.0579151	0.107881	1	4582	tags=64%, list=35%, signal=98%
PID_INTEGRIN_A9B1_PATHWAY%MSIGDB_C2%PID_INTEGRIN_A9B1_PATHWAY	PID_INTEGRIN_A9B1_PATHWAY%MSIGDB_C2%PID_INTEGRIN_A9B1_PATHWAY		19	0.303912	1.58165	0.0536481	0.108941	1	2222	tags=47%, list=17%, signal=57%
EXTRACELLULAR MATRIX ORGANIZATION%REACTOME%R-HSA-1474244.1	EXTRACELLULAR MATRIX ORGANIZATION%REACTOME%R-HSA-1474244.1		152	0.112841	1.58046	0.0536779	0.109316	1	1206	tags=20%, list=9%, signal=22%
NEGATIVE REGULATION OF MAPK PATHWAY%REACTOME DATABASE ID RELEASE 57%5675221	NEGATIVE REGULATION OF MAPK PATHWAY%REACTOME DATABASE ID RELEASE 57%5675221		35	0.223636	1.57818	0.0481928	0.110353	1	7161	tags=77%, list=55%, signal=170%
MUSCARINIC ACETYLCHOLINE RECEPTOR 1 AND 3 SIGNALING PATHWAY%PANTHER PATHWAY%P00042	MUSCARINIC ACETYLCHOLINE RECEPTOR 1 AND 3 SIGNALING PATHWAY%PANTHER PATHWAY%P00042		36	0.221284	1.57731	0.0557692	0.110567	1	3647	tags=50%, list=28%, signal=69%
TOLL LIKE RECEPTOR 5 (TLR5) CASCADE%REACTOME%R-HSA-168176.1	TOLL LIKE RECEPTOR 5 (TLR5) CASCADE%REACTOME%R-HSA-168176.1		71	0.156483	1.57687	0.0405405	0.110594	1	9187	tags=86%, list=70%, signal=288%
ALPHA9 BETA1 INTEGRIN SIGNALING EVENTS%PATHWAY INTERACTION DATABASE NCI-NATURE CURATED DATA%ALPHA9 BETA1 INTEGRIN SIGNALING EVENTS	ALPHA9 BETA1 INTEGRIN SIGNALING EVENTS%PATHWAY INTERACTION DATABASE NCI-NATURE CURATED DATA%ALPHA9 BETA1 INTEGRIN SIGNALING EVENTS		19	0.303912	1.57582	0.044	0.11098	1	2222	tags=47%, list=17%, signal=57%
BIOCARTA_ECM_PATHWAY%MSIGDB_C2%BIOCARTA_ECM_PATHWAY	BIOCARTA_ECM_PATHWAY%MSIGDB_C2%BIOCARTA_ECM_PATHWAY		21	0.287957	1.57347	0.056962	0.111949	1	4951	tags=67%, list=38%, signal=107%
HIV TRANSCRIPTION INITIATION%REACTOME DATABASE ID RELEASE 57%167161	HIV TRANSCRIPTION INITIATION%REACTOME DATABASE ID RELEASE 57%167161		42	0.204428	1.5725	0.0458167	0.112249	1	8843	tags=88%, list=68%, signal=272%
GOLGI ASSOCIATED VESICLE BIOGENESIS%REACTOME DATABASE ID RELEASE 57%432722	GOLGI ASSOCIATED VESICLE BIOGENESIS%REACTOME DATABASE ID RELEASE 57%432722		43	0.199462	1.57203	0.0462777	0.112226	1	8944	tags=88%, list=68%, signal=279%
RNA POLYMERASE II TRANSCRIPTION PRE-INITIATION AND PROMOTER OPENING%REACTOME%R-HSA-73779.1	RNA POLYMERASE II TRANSCRIPTION PRE-INITIATION AND PROMOTER OPENING%REACTOME%R-HSA-73779.1		42	0.204428	1.57121	0.0554415	0.112375	1	8843	tags=88%, list=68%, signal=272%
HALLMARK_APOPTOSIS%MSIGDB_C2%HALLMARK_APOPTOSIS	HALLMARK_APOPTOSIS%MSIGDB_C2%HALLMARK_APOPTOSIS		119	0.121778	1.57105	0.0514851	0.11225	1	1935	tags=27%, list=15%, signal=31%
BIOCARTA_MYOSIN_PATHWAY%MSIGDB_C2%BIOCARTA_MYOSIN_PATHWAY	BIOCARTA_MYOSIN_PATHWAY%MSIGDB_C2%BIOCARTA_MYOSIN_PATHWAY		24	0.273614	1.57027	0.0634921	0.112465	1	5683	tags=71%, list=44%, signal=125%
RNA POLYMERASE II TRANSCRIPTION INITIATION AND PROMOTER CLEARANCE%REACTOME%R-HSA-76042.1	RNA POLYMERASE II TRANSCRIPTION INITIATION AND PROMOTER CLEARANCE%REACTOME%R-HSA-76042.1		42	0.204428	1.56891	0.0482625	0.112956	1	8843	tags=88%, list=68%, signal=272%
E-CADHERIN SIGNALING IN THE NASCENT ADHERENS JUNCTION%PATHWAY INTERACTION DATABASE NCI-NATURE CURATED DATA%E-CADHERIN SIGNALING IN THE NASCENT ADHERENS JUNCTION	E-CADHERIN SIGNALING IN THE NASCENT ADHERENS JUNCTION%PATHWAY INTERACTION DATABASE NCI-NATURE CURATED DATA%E-CADHERIN SIGNALING IN THE NASCENT ADHERENS JUNCTION		32	0.236116	1.56868	0.0574949	0.112871	1	3861	tags=53%, list=30%, signal=75%
BIOCARTA_NFAT_PATHWAY%MSIGDB_C2%BIOCARTA_NFAT_PATHWAY	BIOCARTA_NFAT_PATHWAY%MSIGDB_C2%BIOCARTA_NFAT_PATHWAY		34	0.229554	1.56445	0.0620155	0.114902	1	7380	tags=79%, list=57%, signal=182%
RNA POLYMERASE II PROMOTER ESCAPE%REACTOME DATABASE ID RELEASE 57%73776	RNA POLYMERASE II PROMOTER ESCAPE%REACTOME DATABASE ID RELEASE 57%73776		42	0.204428	1.56391	0.0609244	0.114941	1	8843	tags=88%, list=68%, signal=272%
MTOR SIGNALING PATHWAY%PATHWAY INTERACTION DATABASE NCI-NATURE CURATED DATA%MTOR SIGNALING PATHWAY	MTOR SIGNALING PATHWAY%PATHWAY INTERACTION DATABASE NCI-NATURE CURATED DATA%MTOR SIGNALING PATHWAY		58	0.177829	1.56237	0.0434783	0.115471	1	9621	tags=91%, list=74%, signal=345%
ERK MAPK TARGETS%REACTOME DATABASE ID RELEASE 57%198753	ERK MAPK TARGETS%REACTOME DATABASE ID RELEASE 57%198753		21	0.285083	1.5609	0.0376238	0.116036	1	8098	tags=90%, list=62%, signal=238%
FAS%IOB%FAS	FAS%IOB%FAS		98	0.133772	1.55898	0.0430528	0.116946	1	8793	tags=81%, list=67%, signal=245%
MYD88 CASCADE INITIATED ON PLASMA MEMBRANE%REACTOME%R-HSA-975871.1	MYD88 CASCADE INITIATED ON PLASMA MEMBRANE%REACTOME%R-HSA-975871.1		71	0.156483	1.55847	0.0530452	0.117026	1	9187	tags=86%, list=70%, signal=288%
REGULATION OF PLK1 ACTIVITY AT G2 M TRANSITION%REACTOME%R-HSA-2565942.1	REGULATION OF PLK1 ACTIVITY AT G2 M TRANSITION%REACTOME%R-HSA-2565942.1		72	0.1559	1.55714	0.0589474	0.117511	1	7225	tags=71%, list=55%, signal=158%
BIOCARTA_PAR1_PATHWAY%MSIGDB_C2%BIOCARTA_PAR1_PATHWAY	BIOCARTA_PAR1_PATHWAY%MSIGDB_C2%BIOCARTA_PAR1_PATHWAY		28	0.243872	1.55611	0.0744681	0.117859	1	5683	tags=68%, list=44%, signal=120%
TOLL LIKE RECEPTOR 10 (TLR10) CASCADE%REACTOME%R-HSA-168142.1	TOLL LIKE RECEPTOR 10 (TLR10) CASCADE%REACTOME%R-HSA-168142.1		71	0.156483	1.55557	0.0406504	0.1179	1	9187	tags=86%, list=70%, signal=288%
TRAF6 MEDIATED INDUCTION OF NFKB AND MAP KINASES UPON TLR7 8 OR 9 ACTIVATION%REACTOME DATABASE ID RELEASE 57%975138	TRAF6 MEDIATED INDUCTION OF NFKB AND MAP KINASES UPON TLR7 8 OR 9 ACTIVATION%REACTOME DATABASE ID RELEASE 57%975138		71	0.156483	1.55295	0.0527344	0.119108	1	9187	tags=86%, list=70%, signal=288%
SIGNALING EVENTS MEDIATED BY HDAC CLASS II%PATHWAY INTERACTION DATABASE NCI-NATURE CURATED DATA%SIGNALING EVENTS MEDIATED BY HDAC CLASS II	SIGNALING EVENTS MEDIATED BY HDAC CLASS II%PATHWAY INTERACTION DATABASE NCI-NATURE CURATED DATA%SIGNALING EVENTS MEDIATED BY HDAC CLASS II		29	0.239117	1.54971	0.0640496	0.120459	1	7241	tags=79%, list=55%, signal=178%
PID_HDAC_CLASSII_PATHWAY%MSIGDB_C2%PID_HDAC_CLASSII_PATHWAY	PID_HDAC_CLASSII_PATHWAY%MSIGDB_C2%PID_HDAC_CLASSII_PATHWAY		29	0.239117	1.54341	0.0567951	0.123731	1	7241	tags=79%, list=55%, signal=178%
ID%NETPATH%ID	ID%NETPATH%ID		30	0.238143	1.54186	0.0718563	0.124317	1	2120	tags=40%, list=16%, signal=48%
HALLMARK_ESTROGEN_RESPONSE_LATE%MSIGDB_C2%HALLMARK_ESTROGEN_RESPONSE_LATE	HALLMARK_ESTROGEN_RESPONSE_LATE%MSIGDB_C2%HALLMARK_ESTROGEN_RESPONSE_LATE		141	0.112177	1.54051	0.0463576	0.124921	1	2440	tags=30%, list=19%, signal=36%
PID_NFAT_3PATHWAY%MSIGDB_C2%PID_NFAT_3PATHWAY	PID_NFAT_3PATHWAY%MSIGDB_C2%PID_NFAT_3PATHWAY		47	0.191955	1.5403	0.0602911	0.124805	1	6393	tags=68%, list=49%, signal=133%
FATTY ACID, TRIACYLGLYCEROL, AND KETONE BODY METABOLISM%REACTOME DATABASE ID RELEASE 57%535734	FATTY ACID, TRIACYLGLYCEROL, AND KETONE BODY METABOLISM%REACTOME DATABASE ID RELEASE 57%535734		177	0.0990852	1.53933	0.0535714	0.125118	1	9200	tags=80%, list=70%, signal=268%
FORMATION OF HIV-1 ELONGATION COMPLEX CONTAINING HIV-1 TAT%REACTOME DATABASE ID RELEASE 57%167200	FORMATION OF HIV-1 ELONGATION COMPLEX CONTAINING HIV-1 TAT%REACTOME DATABASE ID RELEASE 57%167200		33	0.223187	1.53912	0.0658683	0.125023	1	7777	tags=82%, list=60%, signal=202%
LOSS OF PROTEINS REQUIRED FOR INTERPHASE MICROTUBULE ORGANIZATION¬†FROM THE CENTROSOME%REACTOME%R-HSA-380284.1	LOSS OF PROTEINS REQUIRED FOR INTERPHASE MICROTUBULE ORGANIZATION¬†FROM THE CENTROSOME%REACTOME%R-HSA-380284.1		61	0.168807	1.53746	0.0676983	0.125708	1	7225	tags=72%, list=55%, signal=161%
HALLMARK_INFLAMMATORY_RESPONSE%MSIGDB_C2%HALLMARK_INFLAMMATORY_RESPONSE	HALLMARK_INFLAMMATORY_RESPONSE%MSIGDB_C2%HALLMARK_INFLAMMATORY_RESPONSE		96	0.131274	1.53679	0.0428266	0.125868	1	1018	tags=21%, list=8%, signal=22%
BIOCARTA_EDG1_PATHWAY%MSIGDB_C2%BIOCARTA_EDG1_PATHWAY	BIOCARTA_EDG1_PATHWAY%MSIGDB_C2%BIOCARTA_EDG1_PATHWAY		24	0.260509	1.53451	0.0641283	0.127005	1	3133	tags=50%, list=24%, signal=66%
HS-GAG BIOSYNTHESIS%REACTOME DATABASE ID RELEASE 57%2022928	HS-GAG BIOSYNTHESIS%REACTOME DATABASE ID RELEASE 57%2022928		25	0.257384	1.53423	0.0680934	0.126942	1	1868	tags=40%, list=14%, signal=47%
TOLL LIKE RECEPTOR 9 (TLR9) CASCADE%REACTOME DATABASE ID RELEASE 57%168138	TOLL LIKE RECEPTOR 9 (TLR9) CASCADE%REACTOME DATABASE ID RELEASE 57%168138		75	0.150743	1.53342	0.0598802	0.127214	1	9012	tags=84%, list=69%, signal=269%
SYNDECAN INTERACTIONS%REACTOME DATABASE ID RELEASE 57%3000170	SYNDECAN INTERACTIONS%REACTOME DATABASE ID RELEASE 57%3000170		16	0.318269	1.53141	0.0460251	0.128224	1	4010	tags=63%, list=31%, signal=90%
TRANSLESION SYNTHESIS BY Y FAMILY DNA POLYMERASES BYPASSES LESIONS ON DNA TEMPLATE%REACTOME%R-HSA-110313.1	TRANSLESION SYNTHESIS BY Y FAMILY DNA POLYMERASES BYPASSES LESIONS ON DNA TEMPLATE%REACTOME%R-HSA-110313.1		31	0.228968	1.53072	0.0632184	0.128402	1	4599	tags=58%, list=35%, signal=89%
PID_ILK_PATHWAY%MSIGDB_C2%PID_ILK_PATHWAY	PID_ILK_PATHWAY%MSIGDB_C2%PID_ILK_PATHWAY		38	0.207515	1.52945	0.0652174	0.128895	1	2452	tags=39%, list=19%, signal=48%
LOSS OF NLP FROM MITOTIC CENTROSOMES%REACTOME%R-HSA-380259.1	LOSS OF NLP FROM MITOTIC CENTROSOMES%REACTOME%R-HSA-380259.1		61	0.168807	1.52938	0.0738397	0.128705	1	7225	tags=72%, list=55%, signal=161%
CD28 CO-STIMULATION%REACTOME DATABASE ID RELEASE 57%389356	CD28 CO-STIMULATION%REACTOME DATABASE ID RELEASE 57%389356		24	0.259883	1.52794	0.0729783	0.129333	1	9127	tags=96%, list=70%, signal=318%
PROCESSING OF INTRONLESS PRE-MRNAS%REACTOME DATABASE ID RELEASE 57%77595	PROCESSING OF INTRONLESS PRE-MRNAS%REACTOME DATABASE ID RELEASE 57%77595		15	0.330701	1.5279	0.0651341	0.129118	1	6133	tags=80%, list=47%, signal=151%
TAT-MEDIATED ELONGATION OF THE HIV-1 TRANSCRIPT%REACTOME%R-HSA-167246.1	TAT-MEDIATED ELONGATION OF THE HIV-1 TRANSCRIPT%REACTOME%R-HSA-167246.1		33	0.223187	1.5278	0.0570825	0.128941	1	7777	tags=82%, list=60%, signal=202%
OVARIAN TUMOR DOMAIN PROTEASES%REACTOME DATABASE ID RELEASE 57%5689896	OVARIAN TUMOR DOMAIN PROTEASES%REACTOME DATABASE ID RELEASE 57%5689896		27	0.243504	1.52403	0.062249	0.130819	1	8918	tags=93%, list=68%, signal=291%
DUAL INCISION IN GG-NER%REACTOME DATABASE ID RELEASE 57%5696400	DUAL INCISION IN GG-NER%REACTOME DATABASE ID RELEASE 57%5696400		38	0.212325	1.51677	0.0740741	0.134808	1	8232	tags=84%, list=63%, signal=227%
N-GLYCAN TRIMMING IN THE ER AND CALNEXIN CALRETICULIN CYCLE%REACTOME%R-HSA-532668.2	N-GLYCAN TRIMMING IN THE ER AND CALNEXIN CALRETICULIN CYCLE%REACTOME%R-HSA-532668.2		32	0.2249	1.51485	0.0610236	0.135716	1	10129	tags=100%, list=78%, signal=444%
FORMATION OF INCISION COMPLEX IN GG-NER%REACTOME%R-HSA-5696395.1	FORMATION OF INCISION COMPLEX IN GG-NER%REACTOME%R-HSA-5696395.1		38	0.206772	1.51364	0.0670732	0.136212	1	8648	tags=87%, list=66%, signal=256%
HIV TRANSCRIPTION ELONGATION%REACTOME%R-HSA-167169.1	HIV TRANSCRIPTION ELONGATION%REACTOME%R-HSA-167169.1		33	0.223187	1.5136	0.0631579	0.135996	1	7777	tags=82%, list=60%, signal=202%
ABORTIVE ELONGATION OF HIV-1 TRANSCRIPT IN THE ABSENCE OF TAT%REACTOME%R-HSA-167242.1	ABORTIVE ELONGATION OF HIV-1 TRANSCRIPT IN THE ABSENCE OF TAT%REACTOME%R-HSA-167242.1		16	0.314417	1.50866	0.0551181	0.138798	1	6509	tags=81%, list=50%, signal=162%
INTEGRIN-LINKED KINASE SIGNALING%PATHWAY INTERACTION DATABASE NCI-NATURE CURATED DATA%INTEGRIN-LINKED KINASE SIGNALING	INTEGRIN-LINKED KINASE SIGNALING%PATHWAY INTERACTION DATABASE NCI-NATURE CURATED DATA%INTEGRIN-LINKED KINASE SIGNALING		38	0.207515	1.50845	0.0526316	0.138707	1	2452	tags=39%, list=19%, signal=48%
DARPP-32 EVENTS%REACTOME%R-HSA-180024.1	DARPP-32 EVENTS%REACTOME%R-HSA-180024.1		20	0.285276	1.50588	0.0683112	0.139973	1	7380	tags=85%, list=57%, signal=195%
HALLMARK_MYOGENESIS%MSIGDB_C2%HALLMARK_MYOGENESIS	HALLMARK_MYOGENESIS%MSIGDB_C2%HALLMARK_MYOGENESIS		133	0.112003	1.5006	0.0851927	0.143007	1	1497	tags=23%, list=11%, signal=25%
ACTIVATED TAK1 MEDIATES P38 MAPK ACTIVATION%REACTOME%R-HSA-450302.1	ACTIVATED TAK1 MEDIATES P38 MAPK ACTIVATION%REACTOME%R-HSA-450302.1		16	0.309318	1.4967	0.0916179	0.145213	1	8208	tags=94%, list=63%, signal=252%
M-CSF%IOB%M-CSF	M-CSF%IOB%M-CSF		51	0.177853	1.49543	0.0701031	0.145677	1	9721	tags=92%, list=74%, signal=359%
DNA DAMAGE BYPASS%REACTOME%R-HSA-73893.1	DNA DAMAGE BYPASS%REACTOME%R-HSA-73893.1		40	0.198387	1.49448	0.0623782	0.146044	1	4599	tags=55%, list=35%, signal=85%
IL1%NETPATH%IL1	IL1%NETPATH%IL1		63	0.160151	1.49205	0.0766283	0.147276	1	7868	tags=76%, list=60%, signal=191%
RNA POLYMERASE III TRANSCRIPTION INITIATION FROM TYPE 2 PROMOTER%REACTOME%R-HSA-76066.1	RNA POLYMERASE III TRANSCRIPTION INITIATION FROM TYPE 2 PROMOTER%REACTOME%R-HSA-76066.1		26	0.248539	1.48706	0.0723141	0.150315	1	7308	tags=81%, list=56%, signal=183%
PID_TNF_PATHWAY%MSIGDB_C2%PID_TNF_PATHWAY	PID_TNF_PATHWAY%MSIGDB_C2%PID_TNF_PATHWAY		40	0.19831	1.4835	0.0751566	0.152428	1	5906	tags=65%, list=45%, signal=118%
HEMOSTASIS%REACTOME DATABASE ID RELEASE 57%109582	HEMOSTASIS%REACTOME DATABASE ID RELEASE 57%109582		359	0.0695703	1.48236	0.08125	0.152884	1	4936	tags=45%, list=38%, signal=70%
IL9%NETPATH%IL9	IL9%NETPATH%IL9		20	0.268635	1.48192	0.0772277	0.152874	1	6944	tags=80%, list=53%, signal=171%
HALLMARK_UV_RESPONSE_UP%MSIGDB_C2%HALLMARK_UV_RESPONSE_UP	HALLMARK_UV_RESPONSE_UP%MSIGDB_C2%HALLMARK_UV_RESPONSE_UP		125	0.114041	1.48056	0.0889328	0.153529	1	3121	tags=35%, list=24%, signal=46%
PDGF SIGNALING PATHWAY%PANTHER PATHWAY%P00047	PDGF SIGNALING PATHWAY%PANTHER PATHWAY%P00047		96	0.13085	1.48041	0.0709534	0.153364	1	9186	tags=83%, list=70%, signal=279%
RNA POLYMERASE I TRANSCRIPTION TERMINATION%REACTOME DATABASE ID RELEASE 57%73863	RNA POLYMERASE I TRANSCRIPTION TERMINATION%REACTOME DATABASE ID RELEASE 57%73863		28	0.231102	1.46793	0.106212	0.161569	1	8648	tags=89%, list=66%, signal=264%
TNF RECEPTOR SIGNALING PATHWAY%PATHWAY INTERACTION DATABASE NCI-NATURE CURATED DATA%TNF RECEPTOR SIGNALING PATHWAY	TNF RECEPTOR SIGNALING PATHWAY%PATHWAY INTERACTION DATABASE NCI-NATURE CURATED DATA%TNF RECEPTOR SIGNALING PATHWAY		40	0.19831	1.46706	0.0838446	0.161853	1	5906	tags=65%, list=45%, signal=118%
FORMATION OF HIV ELONGATION COMPLEX IN THE ABSENCE OF HIV TAT%REACTOME%R-HSA-167152.1	FORMATION OF HIV ELONGATION COMPLEX IN THE ABSENCE OF HIV TAT%REACTOME%R-HSA-167152.1		35	0.20748	1.46583	0.088843	0.162413	1	8864	tags=89%, list=68%, signal=275%
PID_PI3KCI_AKT_PATHWAY%MSIGDB_C2%PID_PI3KCI_AKT_PATHWAY	PID_PI3KCI_AKT_PATHWAY%MSIGDB_C2%PID_PI3KCI_AKT_PATHWAY		33	0.213091	1.46424	0.0649087	0.163252	1	7117	tags=76%, list=54%, signal=166%
PID_IFNG_PATHWAY%MSIGDB_C2%PID_IFNG_PATHWAY	PID_IFNG_PATHWAY%MSIGDB_C2%PID_IFNG_PATHWAY		37	0.201048	1.46258	0.0734127	0.164135	1	7264	tags=76%, list=56%, signal=170%
PI3K CASCADE%REACTOME DATABASE ID RELEASE 57%109704	PI3K CASCADE%REACTOME DATABASE ID RELEASE 57%109704		50	0.176234	1.46028	0.0705128	0.165447	1	7893	tags=78%, list=60%, signal=196%
ROLE OF CALCINEURIN-DEPENDENT NFAT SIGNALING IN LYMPHOCYTES%PATHWAY INTERACTION DATABASE NCI-NATURE CURATED DATA%ROLE OF CALCINEURIN-DEPENDENT NFAT SIGNALING IN LYMPHOCYTES	ROLE OF CALCINEURIN-DEPENDENT NFAT SIGNALING IN LYMPHOCYTES%PATHWAY INTERACTION DATABASE NCI-NATURE CURATED DATA%ROLE OF CALCINEURIN-DEPENDENT NFAT SIGNALING IN LYMPHOCYTES		43	0.18928	1.4593	0.083499	0.165836	1	4217	tags=51%, list=32%, signal=75%
P38 MAPK PATHWAY%PANTHER PATHWAY%P05918	P38 MAPK PATHWAY%PANTHER PATHWAY%P05918		30	0.221489	1.45845	0.0883534	0.166218	1	6255	tags=70%, list=48%, signal=134%
CXCR4%IOB%CXCR4	CXCR4%IOB%CXCR4		72	0.144172	1.45661	0.0928433	0.167097	1	9554	tags=88%, list=73%, signal=324%
CANONICAL NF-KAPPAB PATHWAY%PATHWAY INTERACTION DATABASE NCI-NATURE CURATED DATA%CANONICAL NF-KAPPAB PATHWAY	CANONICAL NF-KAPPAB PATHWAY%PATHWAY INTERACTION DATABASE NCI-NATURE CURATED DATA%CANONICAL NF-KAPPAB PATHWAY		21	0.265588	1.45233	0.0693878	0.169967	1	9596	tags=100%, list=73%, signal=376%
LEPTIN%NETPATH%LEPTIN	LEPTIN%NETPATH%LEPTIN		82	0.134971	1.45154	0.0932039	0.170261	1	10511	tags=94%, list=80%, signal=478%
ANTIGEN PRESENTATION: FOLDING, ASSEMBLY AND PEPTIDE LOADING OF CLASS I MHC%REACTOME DATABASE ID RELEASE 57%983170	ANTIGEN PRESENTATION: FOLDING, ASSEMBLY AND PEPTIDE LOADING OF CLASS I MHC%REACTOME DATABASE ID RELEASE 57%983170		17	0.288092	1.45151	0.0963115	0.169981	1	4692	tags=65%, list=36%, signal=101%
BUTYRATE RESPONSE FACTOR 1 (BRF1) BINDS AND DESTABILIZES MRNA%REACTOME DATABASE ID RELEASE 57%450385	BUTYRATE RESPONSE FACTOR 1 (BRF1) BINDS AND DESTABILIZES MRNA%REACTOME DATABASE ID RELEASE 57%450385		16	0.299371	1.45015	0.0795229	0.170613	1	5889	tags=75%, list=45%, signal=136%
VEGFR2 MEDIATED VASCULAR PERMEABILITY%REACTOME%R-HSA-5218920.1	VEGFR2 MEDIATED VASCULAR PERMEABILITY%REACTOME%R-HSA-5218920.1		22	0.264269	1.44753	0.0703934	0.172185	1	5458	tags=68%, list=42%, signal=117%
TRANSCRIPTIONAL REGULATION OF WHITE ADIPOCYTE DIFFERENTIATION%REACTOME DATABASE ID RELEASE 57%381340	TRANSCRIPTIONAL REGULATION OF WHITE ADIPOCYTE DIFFERENTIATION%REACTOME DATABASE ID RELEASE 57%381340		63	0.153634	1.44729	0.0925553	0.172035	1	8160	tags=78%, list=62%, signal=206%
TERMINATION OF TRANSLESION DNA SYNTHESIS%REACTOME DATABASE ID RELEASE 57%5656169	TERMINATION OF TRANSLESION DNA SYNTHESIS%REACTOME DATABASE ID RELEASE 57%5656169		25	0.248255	1.4467	0.0989247	0.172173	1	4599	tags=60%, list=35%, signal=92%
CHROMATIN ORGANIZATION%REACTOME%R-HSA-4839726.2	CHROMATIN ORGANIZATION%REACTOME%R-HSA-4839726.2		179	0.0925983	1.44443	0.0820312	0.17351	1	8583	tags=75%, list=66%, signal=215%
BIOCARTA_EIF4_PATHWAY%MSIGDB_C2%BIOCARTA_EIF4_PATHWAY	BIOCARTA_EIF4_PATHWAY%MSIGDB_C2%BIOCARTA_EIF4_PATHWAY		23	0.256121	1.44323	0.0882957	0.174115	1	6313	tags=74%, list=48%, signal=143%
IFN-GAMMA PATHWAY%PATHWAY INTERACTION DATABASE NCI-NATURE CURATED DATA%IFN-GAMMA PATHWAY	IFN-GAMMA PATHWAY%PATHWAY INTERACTION DATABASE NCI-NATURE CURATED DATA%IFN-GAMMA PATHWAY		37	0.201048	1.44181	0.0867052	0.174871	1	7264	tags=76%, list=56%, signal=170%
ADP SIGNALLING THROUGH P2Y PURINOCEPTOR 12%REACTOME DATABASE ID RELEASE 57%392170	ADP SIGNALLING THROUGH P2Y PURINOCEPTOR 12%REACTOME DATABASE ID RELEASE 57%392170		17	0.296526	1.43874	0.0903733	0.176977	1	4582	tags=65%, list=35%, signal=100%
PID_IL12_2PATHWAY%MSIGDB_C2%PID_IL12_2PATHWAY	PID_IL12_2PATHWAY%MSIGDB_C2%PID_IL12_2PATHWAY		29	0.227349	1.43628	0.102804	0.178656	1	6944	tags=76%, list=53%, signal=162%
TP53 REGULATES METABOLIC GENES%REACTOME DATABASE ID RELEASE 57%5628897	TP53 REGULATES METABOLIC GENES%REACTOME DATABASE ID RELEASE 57%5628897		56	0.165191	1.43343	0.0873984	0.180496	1	9978	tags=93%, list=76%, signal=392%
PID_NFKAPPAB_CANONICAL_PATHWAY%MSIGDB_C2%PID_NFKAPPAB_CANONICAL_PATHWAY	PID_NFKAPPAB_CANONICAL_PATHWAY%MSIGDB_C2%PID_NFKAPPAB_CANONICAL_PATHWAY		20	0.265568	1.42883	0.0894942	0.183737	1	9596	tags=100%, list=73%, signal=376%
BIOCARTA_MTOR_PATHWAY%MSIGDB_C2%BIOCARTA_MTOR_PATHWAY	BIOCARTA_MTOR_PATHWAY%MSIGDB_C2%BIOCARTA_MTOR_PATHWAY		21	0.265157	1.42803	0.0963855	0.184111	1	7114	tags=81%, list=54%, signal=178%
PID_HEDGEHOG_GLI_PATHWAY%MSIGDB_C2%PID_HEDGEHOG_GLI_PATHWAY	PID_HEDGEHOG_GLI_PATHWAY%MSIGDB_C2%PID_HEDGEHOG_GLI_PATHWAY		41	0.186836	1.42457	0.0989691	0.186445	1	5530	tags=61%, list=42%, signal=105%
SIGNALING BY FGFR2 IIIA TM%REACTOME%R-HSA-8851708.1	SIGNALING BY FGFR2 IIIA TM%REACTOME%R-HSA-8851708.1		18	0.279695	1.42334	0.094697	0.187084	1	6509	tags=78%, list=50%, signal=155%
CLASS I PI3K SIGNALING EVENTS MEDIATED BY AKT%PATHWAY INTERACTION DATABASE NCI-NATURE CURATED DATA%CLASS I PI3K SIGNALING EVENTS MEDIATED BY AKT	CLASS I PI3K SIGNALING EVENTS MEDIATED BY AKT%PATHWAY INTERACTION DATABASE NCI-NATURE CURATED DATA%CLASS I PI3K SIGNALING EVENTS MEDIATED BY AKT		33	0.213091	1.42315	0.106618	0.186902	1	7117	tags=76%, list=54%, signal=166%
BIOCARTA_PGC1A_PATHWAY%MSIGDB_C2%BIOCARTA_PGC1A_PATHWAY	BIOCARTA_PGC1A_PATHWAY%MSIGDB_C2%BIOCARTA_PGC1A_PATHWAY		19	0.276936	1.4215	0.108434	0.187957	1	6698	tags=79%, list=51%, signal=162%
RHO GTPASES ACTIVATE PAKS%REACTOME%R-HSA-5627123.1	RHO GTPASES ACTIVATE PAKS%REACTOME%R-HSA-5627123.1		19	0.267831	1.4169	0.0989691	0.191251	1	5442	tags=68%, list=42%, signal=117%
BIOCARTA_IGF1MTOR_PATHWAY%MSIGDB_C2%BIOCARTA_IGF1MTOR_PATHWAY	BIOCARTA_IGF1MTOR_PATHWAY%MSIGDB_C2%BIOCARTA_IGF1MTOR_PATHWAY		17	0.287055	1.41306	0.111332	0.194073	1	6242	tags=76%, list=48%, signal=146%
PRESYNAPTIC FUNCTION OF KAINATE RECEPTORS%REACTOME DATABASE ID RELEASE 57%500657	PRESYNAPTIC FUNCTION OF KAINATE RECEPTORS%REACTOME DATABASE ID RELEASE 57%500657		16	0.3033	1.40779	0.115385	0.197967	1	3389	tags=56%, list=26%, signal=76%
PID_P38_MKK3_6PATHWAY%MSIGDB_C2%PID_P38_MKK3_6PATHWAY	PID_P38_MKK3_6PATHWAY%MSIGDB_C2%PID_P38_MKK3_6PATHWAY		24	0.244439	1.40724	0.103734	0.198062	1	8240	tags=88%, list=63%, signal=237%
B CELL ACTIVATION%PANTHER PATHWAY%P00010	B CELL ACTIVATION%PANTHER PATHWAY%P00010		38	0.191849	1.40622	0.10352	0.198563	1	9186	tags=89%, list=70%, signal=301%
CHROMATIN MODIFYING ENZYMES%REACTOME%R-HSA-3247509.3	CHROMATIN MODIFYING ENZYMES%REACTOME%R-HSA-3247509.3		179	0.0925983	1.40378	0.0973631	0.200349	1	8583	tags=75%, list=66%, signal=215%
E2F MEDIATED REGULATION OF DNA REPLICATION%REACTOME%R-HSA-113510.1	E2F MEDIATED REGULATION OF DNA REPLICATION%REACTOME%R-HSA-113510.1		31	0.21262	1.40256	0.105159	0.201046	1	4812	tags=58%, list=37%, signal=92%
P38 MAPK SIGNALING PATHWAY%PATHWAY INTERACTION DATABASE NCI-NATURE CURATED DATA%P38 MAPK SIGNALING PATHWAY	P38 MAPK SIGNALING PATHWAY%PATHWAY INTERACTION DATABASE NCI-NATURE CURATED DATA%P38 MAPK SIGNALING PATHWAY		24	0.244439	1.39926	0.120792	0.203468	1	8240	tags=88%, list=63%, signal=237%
ENERGY DEPENDENT REGULATION OF MTOR BY LKB1-AMPK%REACTOME%R-HSA-380972.1	ENERGY DEPENDENT REGULATION OF MTOR BY LKB1-AMPK%REACTOME%R-HSA-380972.1		22	0.254898	1.39763	0.09375	0.20452	1	9142	tags=95%, list=70%, signal=318%
BIOCARTA_TGFB_PATHWAY%MSIGDB_C2%BIOCARTA_TGFB_PATHWAY	BIOCARTA_TGFB_PATHWAY%MSIGDB_C2%BIOCARTA_TGFB_PATHWAY		17	0.281747	1.39694	0.12249	0.204798	1	5543	tags=71%, list=42%, signal=122%
TRISTETRAPROLIN (TTP, ZFP36) BINDS AND DESTABILIZES MRNA%REACTOME DATABASE ID RELEASE 57%450513	TRISTETRAPROLIN (TTP, ZFP36) BINDS AND DESTABILIZES MRNA%REACTOME DATABASE ID RELEASE 57%450513		16	0.291053	1.39549	0.12831	0.205617	1	4365	tags=63%, list=33%, signal=94%
DEADENYLATION OF MRNA%REACTOME DATABASE ID RELEASE 57%429947	DEADENYLATION OF MRNA%REACTOME DATABASE ID RELEASE 57%429947		22	0.250959	1.3923	0.117409	0.208016	1	9787	tags=100%, list=75%, signal=398%
LEPTIN%IOB%LEPTIN	LEPTIN%IOB%LEPTIN		44	0.179911	1.3897	0.104563	0.209916	1	9530	tags=91%, list=73%, signal=335%
RNA POLYMERASE I PROMOTER ESCAPE%REACTOME%R-HSA-73772.1	RNA POLYMERASE I PROMOTER ESCAPE%REACTOME%R-HSA-73772.1		27	0.227107	1.38754	0.121094	0.211392	1	8648	tags=89%, list=66%, signal=263%
PKB-MEDIATED EVENTS%REACTOME DATABASE ID RELEASE 57%109703	PKB-MEDIATED EVENTS%REACTOME DATABASE ID RELEASE 57%109703		32	0.20857	1.38634	0.126706	0.212074	1	7893	tags=81%, list=60%, signal=205%
REGULATION OF NUCLEAR SMAD2 3 SIGNALING%PATHWAY INTERACTION DATABASE NCI-NATURE CURATED DATA%REGULATION OF NUCLEAR SMAD2 3 SIGNALING	REGULATION OF NUCLEAR SMAD2 3 SIGNALING%PATHWAY INTERACTION DATABASE NCI-NATURE CURATED DATA%REGULATION OF NUCLEAR SMAD2 3 SIGNALING		63	0.14487	1.38519	0.103175	0.212747	1	7652	tags=73%, list=59%, signal=175%
CD40%IOB%CD40	CD40%IOB%CD40		22	0.243373	1.38082	0.113131	0.216116	1	8105	tags=86%, list=62%, signal=227%
RECOGNITION OF DNA DAMAGE BY PCNA-CONTAINING REPLICATION COMPLEX%REACTOME%R-HSA-110314.1	RECOGNITION OF DNA DAMAGE BY PCNA-CONTAINING REPLICATION COMPLEX%REACTOME%R-HSA-110314.1		27	0.222364	1.37841	0.115385	0.217926	1	6775	tags=74%, list=52%, signal=154%
EPIGENETIC REGULATION OF GENE EXPRESSION%REACTOME%R-HSA-212165.1	EPIGENETIC REGULATION OF GENE EXPRESSION%REACTOME%R-HSA-212165.1		100	0.115602	1.37522	0.114173	0.220417	1	7904	tags=72%, list=61%, signal=181%
FCERI MEDIATED CA+2 MOBILIZATION%REACTOME DATABASE ID RELEASE 57%2871809	FCERI MEDIATED CA+2 MOBILIZATION%REACTOME DATABASE ID RELEASE 57%2871809		16	0.284269	1.37418	0.119835	0.221013	1	9351	tags=100%, list=72%, signal=352%
PID_NECTIN_PATHWAY%MSIGDB_C2%PID_NECTIN_PATHWAY	PID_NECTIN_PATHWAY%MSIGDB_C2%PID_NECTIN_PATHWAY		23	0.233699	1.37388	0.116601	0.220961	1	4334	tags=57%, list=33%, signal=84%
SIGNALING BY TGF-BETA RECEPTOR COMPLEX%REACTOME%R-HSA-170834.1	SIGNALING BY TGF-BETA RECEPTOR COMPLEX%REACTOME%R-HSA-170834.1		63	0.147087	1.37374	0.123077	0.220721	1	8867	tags=83%, list=68%, signal=256%
BIOCARTA_MAL_PATHWAY%MSIGDB_C2%BIOCARTA_MAL_PATHWAY	BIOCARTA_MAL_PATHWAY%MSIGDB_C2%BIOCARTA_MAL_PATHWAY		15	0.290584	1.37343	0.10978	0.220601	1	7527	tags=87%, list=58%, signal=204%
FGFR2 ALTERNATIVE SPLICING%REACTOME DATABASE ID RELEASE 57%6803529	FGFR2 ALTERNATIVE SPLICING%REACTOME DATABASE ID RELEASE 57%6803529		23	0.241086	1.37294	0.148571	0.220733	1	6509	tags=74%, list=50%, signal=147%
TNF SIGNALING%REACTOME%R-HSA-75893.2	TNF SIGNALING%REACTOME%R-HSA-75893.2		32	0.20668	1.37145	0.136364	0.221761	1	5877	tags=66%, list=45%, signal=119%
MAPK TARGETS NUCLEAR EVENTS MEDIATED BY MAP KINASES%REACTOME DATABASE ID RELEASE 57%450282	MAPK TARGETS NUCLEAR EVENTS MEDIATED BY MAP KINASES%REACTOME DATABASE ID RELEASE 57%450282		29	0.21579	1.36982	0.108787	0.222824	1	8896	tags=90%, list=68%, signal=281%
KITRECEPTOR%NETPATH%KITRECEPTOR	KITRECEPTOR%NETPATH%KITRECEPTOR		84	0.128644	1.36525	0.131213	0.226636	1	9524	tags=86%, list=73%, signal=315%
CONSTITUTIVE SIGNALING BY AKT1 E17K IN CANCER%REACTOME%R-HSA-5674400.1	CONSTITUTIVE SIGNALING BY AKT1 E17K IN CANCER%REACTOME%R-HSA-5674400.1		24	0.229659	1.3637	0.138889	0.227801	1	9521	tags=96%, list=73%, signal=353%
HALLMARK_ALLOGRAFT_REJECTION%MSIGDB_C2%HALLMARK_ALLOGRAFT_REJECTION	HALLMARK_ALLOGRAFT_REJECTION%MSIGDB_C2%HALLMARK_ALLOGRAFT_REJECTION		78	0.131966	1.35913	0.130097	0.231524	1	5653	tags=56%, list=43%, signal=99%
COLLAGEN BIOSYNTHESIS AND MODIFYING ENZYMES%REACTOME DATABASE ID RELEASE 57%1650814	COLLAGEN BIOSYNTHESIS AND MODIFYING ENZYMES%REACTOME DATABASE ID RELEASE 57%1650814		35	0.196271	1.35729	0.11753	0.232837	1	1174	tags=29%, list=9%, signal=31%
CLASS I PI3K SIGNALING EVENTS%PATHWAY INTERACTION DATABASE NCI-NATURE CURATED DATA%CLASS I PI3K SIGNALING EVENTS	CLASS I PI3K SIGNALING EVENTS%PATHWAY INTERACTION DATABASE NCI-NATURE CURATED DATA%CLASS I PI3K SIGNALING EVENTS		30	0.206651	1.35664	0.130621	0.233119	1	2095	tags=37%, list=16%, signal=44%
PID_SMAD2_3NUCLEAR_PATHWAY%MSIGDB_C2%PID_SMAD2_3NUCLEAR_PATHWAY	PID_SMAD2_3NUCLEAR_PATHWAY%MSIGDB_C2%PID_SMAD2_3NUCLEAR_PATHWAY		63	0.14487	1.35125	0.127202	0.237919	1	7652	tags=73%, list=59%, signal=175%
PYRIMIDINE METABOLISM%REACTOME DATABASE ID RELEASE 57%73848	PYRIMIDINE METABOLISM%REACTOME DATABASE ID RELEASE 57%73848		16	0.286089	1.35122	0.13578	0.237564	1	1981	tags=44%, list=15%, signal=52%
GAP-FILLING DNA REPAIR SYNTHESIS AND LIGATION IN GG-NER%REACTOME%R-HSA-5696397.1	GAP-FILLING DNA REPAIR SYNTHESIS AND LIGATION IN GG-NER%REACTOME%R-HSA-5696397.1		22	0.239091	1.35019	0.124272	0.238182	1	4599	tags=59%, list=35%, signal=91%
BASE EXCISION REPAIR%REACTOME%R-HSA-73884.1	BASE EXCISION REPAIR%REACTOME%R-HSA-73884.1		34	0.193635	1.349	0.13253	0.238981	1	8232	tags=82%, list=63%, signal=222%
SYNTHESIS OF PA%REACTOME DATABASE ID RELEASE 57%1483166	SYNTHESIS OF PA%REACTOME DATABASE ID RELEASE 57%1483166		21	0.244318	1.34871	0.134172	0.238897	1	5520	tags=67%, list=42%, signal=115%
IL5%NETPATH%IL5	IL5%NETPATH%IL5		46	0.167853	1.34387	0.13347	0.243258	1	9455	tags=89%, list=72%, signal=322%
HALLMARK_ESTROGEN_RESPONSE_EARLY%MSIGDB_C2%HALLMARK_ESTROGEN_RESPONSE_EARLY	HALLMARK_ESTROGEN_RESPONSE_EARLY%MSIGDB_C2%HALLMARK_ESTROGEN_RESPONSE_EARLY		149	0.0929939	1.3428	0.130977	0.243892	1	2655	tags=30%, list=20%, signal=37%
PID_LYMPH_ANGIOGENESIS_PATHWAY%MSIGDB_C2%PID_LYMPH_ANGIOGENESIS_PATHWAY	PID_LYMPH_ANGIOGENESIS_PATHWAY%MSIGDB_C2%PID_LYMPH_ANGIOGENESIS_PATHWAY		20	0.246933	1.34245	0.114583	0.243838	1	9186	tags=95%, list=70%, signal=320%
EPH-EPHRIN SIGNALING%REACTOME DATABASE ID RELEASE 57%2682334	EPH-EPHRIN SIGNALING%REACTOME DATABASE ID RELEASE 57%2682334		77	0.129788	1.34191	0.140594	0.24403	1	2215	tags=30%, list=17%, signal=36%
SIGNALING BY FGFR IN DISEASE%REACTOME%R-HSA-1226099.3	SIGNALING BY FGFR IN DISEASE%REACTOME%R-HSA-1226099.3		45	0.169838	1.3397	0.128205	0.245727	1	8817	tags=84%, list=68%, signal=259%
PID_BARD1_PATHWAY%MSIGDB_C2%PID_BARD1_PATHWAY	PID_BARD1_PATHWAY%MSIGDB_C2%PID_BARD1_PATHWAY		27	0.212267	1.33966	0.136	0.245393	1	7874	tags=81%, list=60%, signal=205%
BIOCARTA_MET_PATHWAY%MSIGDB_C2%BIOCARTA_MET_PATHWAY	BIOCARTA_MET_PATHWAY%MSIGDB_C2%BIOCARTA_MET_PATHWAY		32	0.195915	1.336	0.139442	0.248637	1	8466	tags=84%, list=65%, signal=239%
GABA-B_RECEPTOR_II_SIGNALING%PANTHER PATHWAY%P05731	GABA-B_RECEPTOR_II_SIGNALING%PANTHER PATHWAY%P05731		30	0.201663	1.33569	0.158111	0.248612	1	4772	tags=57%, list=37%, signal=89%
RESOLUTION OF ABASIC SITES (AP SITES)%REACTOME DATABASE ID RELEASE 57%73933	RESOLUTION OF ABASIC SITES (AP SITES)%REACTOME DATABASE ID RELEASE 57%73933		34	0.193635	1.33406	0.132296	0.24987	1	8232	tags=82%, list=63%, signal=222%
BIOCARTA_CXCR4_PATHWAY%MSIGDB_C2%BIOCARTA_CXCR4_PATHWAY	BIOCARTA_CXCR4_PATHWAY%MSIGDB_C2%BIOCARTA_CXCR4_PATHWAY		20	0.247853	1.33375	0.119748	0.249762	1	7868	tags=85%, list=60%, signal=213%
NECTIN ADHESION PATHWAY%PATHWAY INTERACTION DATABASE NCI-NATURE CURATED DATA%NECTIN ADHESION PATHWAY	NECTIN ADHESION PATHWAY%PATHWAY INTERACTION DATABASE NCI-NATURE CURATED DATA%NECTIN ADHESION PATHWAY		23	0.233699	1.32666	0.149688	0.256491	1	4334	tags=57%, list=33%, signal=84%
NICOTINE PHARMACODYNAMICS PATHWAY%PANTHER PATHWAY%P06587	NICOTINE PHARMACODYNAMICS PATHWAY%PANTHER PATHWAY%P06587		16	0.274417	1.32328	0.151163	0.259657	1	4582	tags=63%, list=35%, signal=96%
BIOCARTA_TNFR1_PATHWAY%MSIGDB_C2%BIOCARTA_TNFR1_PATHWAY	BIOCARTA_TNFR1_PATHWAY%MSIGDB_C2%BIOCARTA_TNFR1_PATHWAY		25	0.220974	1.32325	0.161538	0.259284	1	8089	tags=84%, list=62%, signal=220%
MTOR SIGNALLING%REACTOME DATABASE ID RELEASE 57%165159	MTOR SIGNALLING%REACTOME DATABASE ID RELEASE 57%165159		31	0.203633	1.32036	0.147664	0.26177	1	9142	tags=90%, list=70%, signal=300%
BIOCARTA_NDKDYNAMIN_PATHWAY%MSIGDB_C2%BIOCARTA_NDKDYNAMIN_PATHWAY	BIOCARTA_NDKDYNAMIN_PATHWAY%MSIGDB_C2%BIOCARTA_NDKDYNAMIN_PATHWAY		15	0.28739	1.31864	0.152047	0.263174	1	6698	tags=80%, list=51%, signal=164%
HIV-1 NEF: NEGATIVE EFFECTOR OF FAS AND TNF-ALPHA%PATHWAY INTERACTION DATABASE NCI-NATURE CURATED DATA%HIV-1 NEF: NEGATIVE EFFECTOR OF FAS AND TNF-ALPHA	HIV-1 NEF: NEGATIVE EFFECTOR OF FAS AND TNF-ALPHA%PATHWAY INTERACTION DATABASE NCI-NATURE CURATED DATA%HIV-1 NEF: NEGATIVE EFFECTOR OF FAS AND TNF-ALPHA		26	0.211683	1.3184	0.156313	0.263009	1	8793	tags=88%, list=67%, signal=270%
COLLAGEN FORMATION%REACTOME%R-HSA-1474290.1	COLLAGEN FORMATION%REACTOME%R-HSA-1474290.1		42	0.17249	1.31839	0.134809	0.262616	1	1174	tags=26%, list=9%, signal=29%
NUCLEOTIDE-BINDING DOMAIN, LEUCINE RICH REPEAT CONTAINING RECEPTOR (NLR) SIGNALING PATHWAYS%REACTOME DATABASE ID RELEASE 57%168643	NUCLEOTIDE-BINDING DOMAIN, LEUCINE RICH REPEAT CONTAINING RECEPTOR (NLR) SIGNALING PATHWAYS%REACTOME DATABASE ID RELEASE 57%168643		39	0.17763	1.31606	0.146444	0.264529	1	5723	tags=62%, list=44%, signal=109%
NGF%IOB%NGF	NGF%IOB%NGF		19	0.256701	1.31291	0.150905	0.26742	1	9024	tags=95%, list=69%, signal=306%
SIG_INSULIN_RECEPTOR_PATHWAY_IN_CARDIAC_MYOCYTES%MSIGDB_C2%SIG_INSULIN_RECEPTOR_PATHWAY_IN_CARDIAC_MYOCYTES	SIG_INSULIN_RECEPTOR_PATHWAY_IN_CARDIAC_MYOCYTES%MSIGDB_C2%SIG_INSULIN_RECEPTOR_PATHWAY_IN_CARDIAC_MYOCYTES		42	0.174257	1.31214	0.164062	0.267812	1	7681	tags=76%, list=59%, signal=184%
VEGFR3 SIGNALING IN LYMPHATIC ENDOTHELIUM%PATHWAY INTERACTION DATABASE NCI-NATURE CURATED DATA%VEGFR3 SIGNALING IN LYMPHATIC ENDOTHELIUM	VEGFR3 SIGNALING IN LYMPHATIC ENDOTHELIUM%PATHWAY INTERACTION DATABASE NCI-NATURE CURATED DATA%VEGFR3 SIGNALING IN LYMPHATIC ENDOTHELIUM		20	0.246933	1.31118	0.170782	0.268298	1	9186	tags=95%, list=70%, signal=320%
ENDOGENOUS_CANNABINOID_SIGNALING%PANTHER PATHWAY%P05730	ENDOGENOUS_CANNABINOID_SIGNALING%PANTHER PATHWAY%P05730		18	0.261548	1.31072	0.147303	0.268374	1	4569	tags=61%, list=35%, signal=94%
TIE1 TEK%IOB%TIE1 TEK	TIE1 TEK%IOB%TIE1 TEK		16	0.271236	1.3092	0.154309	0.269609	1	9521	tags=100%, list=73%, signal=369%
HEDGEHOG SIGNALING EVENTS MEDIATED BY GLI PROTEINS%PATHWAY INTERACTION DATABASE NCI-NATURE CURATED DATA%HEDGEHOG SIGNALING EVENTS MEDIATED BY GLI PROTEINS	HEDGEHOG SIGNALING EVENTS MEDIATED BY GLI PROTEINS%PATHWAY INTERACTION DATABASE NCI-NATURE CURATED DATA%HEDGEHOG SIGNALING EVENTS MEDIATED BY GLI PROTEINS		42	0.172285	1.30772	0.148297	0.270851	1	5530	tags=60%, list=42%, signal=103%
REGULATION OF TP53 ACTIVITY THROUGH PHOSPHORYLATION%REACTOME%R-HSA-6804756.1	REGULATION OF TP53 ACTIVITY THROUGH PHOSPHORYLATION%REACTOME%R-HSA-6804756.1		76	0.126686	1.30717	0.149495	0.271049	1	9352	tags=84%, list=72%, signal=295%
ASSOCIATION OF TRIC CCT WITH TARGET PROTEINS DURING BIOSYNTHESIS%REACTOME DATABASE ID RELEASE 57%390471	ASSOCIATION OF TRIC CCT WITH TARGET PROTEINS DURING BIOSYNTHESIS%REACTOME DATABASE ID RELEASE 57%390471		34	0.185909	1.30698	0.16441	0.270895	1	2955	tags=41%, list=23%, signal=53%
AXON GUIDANCE%REACTOME DATABASE ID RELEASE 57%422475	AXON GUIDANCE%REACTOME DATABASE ID RELEASE 57%422475		392	0.0570367	1.30588	0.149897	0.271639	1	3441	tags=32%, list=26%, signal=42%
METABOTROPIC GLUTAMATE RECEPTOR GROUP I PATHWAY%PANTHER PATHWAY%P00041	METABOTROPIC GLUTAMATE RECEPTOR GROUP I PATHWAY%PANTHER PATHWAY%P00041		16	0.27367	1.30563	0.150206	0.271483	1	5408	tags=69%, list=41%, signal=117%
ST_MYOCYTE_AD_PATHWAY%MSIGDB_C2%ST_MYOCYTE_AD_PATHWAY	ST_MYOCYTE_AD_PATHWAY%MSIGDB_C2%ST_MYOCYTE_AD_PATHWAY		16	0.266866	1.30257	0.148893	0.274329	1	6313	tags=75%, list=48%, signal=145%
IRON UPTAKE AND TRANSPORT%REACTOME%R-HSA-917937.1	IRON UPTAKE AND TRANSPORT%REACTOME%R-HSA-917937.1		33	0.189583	1.30227	0.142857	0.274236	1	7819	tags=79%, list=60%, signal=196%
RNA POLYMERASE I, RNA POLYMERASE III, AND MITOCHONDRIAL TRANSCRIPTION%REACTOME%R-HSA-504046.2	RNA POLYMERASE I, RNA POLYMERASE III, AND MITOCHONDRIAL TRANSCRIPTION%REACTOME%R-HSA-504046.2		102	0.111272	1.30123	0.150424	0.274914	1	7904	tags=72%, list=61%, signal=180%
KERATAN SULFATE BIOSYNTHESIS%REACTOME%R-HSA-2022854.1	KERATAN SULFATE BIOSYNTHESIS%REACTOME%R-HSA-2022854.1		17	0.263333	1.30097	0.165703	0.274806	1	1942	tags=41%, list=15%, signal=48%
EPHB-MEDIATED FORWARD SIGNALING%REACTOME%R-HSA-3928662.1	EPHB-MEDIATED FORWARD SIGNALING%REACTOME%R-HSA-3928662.1		36	0.18239	1.30079	0.171079	0.27459	1	3428	tags=44%, list=26%, signal=60%
LKB1 SIGNALING EVENTS%PATHWAY INTERACTION DATABASE NCI-NATURE CURATED DATA%LKB1 SIGNALING EVENTS	LKB1 SIGNALING EVENTS%PATHWAY INTERACTION DATABASE NCI-NATURE CURATED DATA%LKB1 SIGNALING EVENTS		37	0.187531	1.30078	0.157895	0.274215	1	7793	tags=78%, list=60%, signal=194%
RESOLUTION OF AP SITES VIA THE MULTIPLE-NUCLEOTIDE PATCH REPLACEMENT PATHWAY%REACTOME DATABASE ID RELEASE 57%110373	RESOLUTION OF AP SITES VIA THE MULTIPLE-NUCLEOTIDE PATCH REPLACEMENT PATHWAY%REACTOME DATABASE ID RELEASE 57%110373		24	0.219661	1.30014	0.15493	0.274522	1	5298	tags=63%, list=41%, signal=105%
BIOCARTA_AGR_PATHWAY%MSIGDB_C2%BIOCARTA_AGR_PATHWAY	BIOCARTA_AGR_PATHWAY%MSIGDB_C2%BIOCARTA_AGR_PATHWAY		26	0.214829	1.29882	0.172131	0.275591	1	2222	tags=38%, list=17%, signal=46%
HALLMARK_APICAL_SURFACE%MSIGDB_C2%HALLMARK_APICAL_SURFACE	HALLMARK_APICAL_SURFACE%MSIGDB_C2%HALLMARK_APICAL_SURFACE		27	0.209056	1.29852	0.157996	0.275484	1	1144	tags=30%, list=9%, signal=32%
BIOCARTA_FAS_PATHWAY%MSIGDB_C2%BIOCARTA_FAS_PATHWAY	BIOCARTA_FAS_PATHWAY%MSIGDB_C2%BIOCARTA_FAS_PATHWAY		25	0.220974	1.29767	0.159681	0.275977	1	8089	tags=84%, list=62%, signal=220%
ST_PHOSPHOINOSITIDE_3_KINASE_PATHWAY%MSIGDB_C2%ST_PHOSPHOINOSITIDE_3_KINASE_PATHWAY	ST_PHOSPHOINOSITIDE_3_KINASE_PATHWAY%MSIGDB_C2%ST_PHOSPHOINOSITIDE_3_KINASE_PATHWAY		28	0.205648	1.29643	0.15565	0.27686	1	7114	tags=75%, list=54%, signal=164%
METABOLISM OF VITAMINS AND COFACTORS%REACTOME%R-HSA-196854.2	METABOLISM OF VITAMINS AND COFACTORS%REACTOME%R-HSA-196854.2		101	0.108477	1.29339	0.138	0.279711	1	1438	tags=22%, list=11%, signal=24%
BIOCARTA_HCMV_PATHWAY%MSIGDB_C2%BIOCARTA_HCMV_PATHWAY	BIOCARTA_HCMV_PATHWAY%MSIGDB_C2%BIOCARTA_HCMV_PATHWAY		16	0.272807	1.29307	0.18591	0.279686	1	7868	tags=88%, list=60%, signal=220%
GLUCAGON SIGNALING IN METABOLIC REGULATION%REACTOME DATABASE ID RELEASE 57%163359	GLUCAGON SIGNALING IN METABOLIC REGULATION%REACTOME DATABASE ID RELEASE 57%163359		26	0.211878	1.29209	0.179798	0.280309	1	4772	tags=58%, list=37%, signal=91%
TRANSCRIPTIONAL REGULATION BY SMALL RNAS%REACTOME DATABASE ID RELEASE 57%5578749	TRANSCRIPTIONAL REGULATION BY SMALL RNAS%REACTOME DATABASE ID RELEASE 57%5578749		57	0.140981	1.29138	0.172888	0.280627	1	5956	tags=60%, list=46%, signal=109%
INTERLEUKIN SIGNALING PATHWAY%PANTHER PATHWAY%P00036	INTERLEUKIN SIGNALING PATHWAY%PANTHER PATHWAY%P00036		55	0.147698	1.28716	0.1917	0.28483	1	9476	tags=87%, list=73%, signal=317%
SIGNALING BY FGFR1 IN DISEASE%REACTOME DATABASE ID RELEASE 57%5655302	SIGNALING BY FGFR1 IN DISEASE%REACTOME DATABASE ID RELEASE 57%5655302		26	0.203804	1.28492	0.147929	0.286847	1	9398	tags=92%, list=72%, signal=329%
TNFR1-INDUCED NFKAPPAB SIGNALING PATHWAY%REACTOME DATABASE ID RELEASE 57%5357956	TNFR1-INDUCED NFKAPPAB SIGNALING PATHWAY%REACTOME DATABASE ID RELEASE 57%5357956		23	0.222074	1.28289	0.170526	0.2886	1	9596	tags=96%, list=73%, signal=360%
UROKINASE-TYPE PLASMINOGEN ACTIVATOR (UPA) AND UPAR-MEDIATED SIGNALING%PATHWAY INTERACTION DATABASE NCI-NATURE CURATED DATA%UROKINASE-TYPE PLASMINOGEN ACTIVATOR (UPA) AND UPAR-MEDIATED SIGNALING	UROKINASE-TYPE PLASMINOGEN ACTIVATOR (UPA) AND UPAR-MEDIATED SIGNALING%PATHWAY INTERACTION DATABASE NCI-NATURE CURATED DATA%UROKINASE-TYPE PLASMINOGEN ACTIVATOR (UPA) AND UPAR-MEDIATED SIGNALING		18	0.246631	1.28214	0.155945	0.288973	1	4038	tags=56%, list=31%, signal=80%
UPTAKE AND ACTIONS OF BACTERIAL TOXINS%REACTOME%R-HSA-5339562.1	UPTAKE AND ACTIONS OF BACTERIAL TOXINS%REACTOME%R-HSA-5339562.1		20	0.239494	1.28026	0.189453	0.290589	1	7977	tags=85%, list=61%, signal=218%
GENE SILENCING BY RNA%REACTOME DATABASE ID RELEASE 57%211000	GENE SILENCING BY RNA%REACTOME DATABASE ID RELEASE 57%211000		70	0.130485	1.27927	0.185771	0.291312	1	4834	tags=50%, list=37%, signal=79%
TRNA MODIFICATION IN THE NUCLEUS AND CYTOSOL%REACTOME DATABASE ID RELEASE 57%6782315	TRNA MODIFICATION IN THE NUCLEUS AND CYTOSOL%REACTOME DATABASE ID RELEASE 57%6782315		29	0.195468	1.27881	0.198397	0.291454	1	2856	tags=41%, list=22%, signal=53%
SIGNAL TRANSDUCTION BY L1%REACTOME%R-HSA-445144.1	SIGNAL TRANSDUCTION BY L1%REACTOME%R-HSA-445144.1		17	0.262083	1.27745	0.169625	0.292452	1	4263	tags=59%, list=33%, signal=87%
IL3-MEDIATED SIGNALING EVENTS%PATHWAY INTERACTION DATABASE NCI-NATURE CURATED DATA%IL3-MEDIATED SIGNALING EVENTS	IL3-MEDIATED SIGNALING EVENTS%PATHWAY INTERACTION DATABASE NCI-NATURE CURATED DATA%IL3-MEDIATED SIGNALING EVENTS		20	0.234433	1.27524	0.182353	0.294589	1	8696	tags=90%, list=67%, signal=269%
MHC CLASS II ANTIGEN PRESENTATION%REACTOME DATABASE ID RELEASE 57%2132295	MHC CLASS II ANTIGEN PRESENTATION%REACTOME DATABASE ID RELEASE 57%2132295		76	0.122394	1.27445	0.161554	0.295121	1	4768	tags=49%, list=37%, signal=76%
PID_SYNDECAN_1_PATHWAY%MSIGDB_C2%PID_SYNDECAN_1_PATHWAY	PID_SYNDECAN_1_PATHWAY%MSIGDB_C2%PID_SYNDECAN_1_PATHWAY		22	0.228598	1.27367	0.172481	0.295554	1	1174	tags=32%, list=9%, signal=35%
BIOCARTA_PYK2_PATHWAY%MSIGDB_C2%BIOCARTA_PYK2_PATHWAY	BIOCARTA_PYK2_PATHWAY%MSIGDB_C2%BIOCARTA_PYK2_PATHWAY		23	0.22164	1.27359	0.176584	0.295193	1	8466	tags=87%, list=65%, signal=247%
HALLMARK_COAGULATION%MSIGDB_C2%HALLMARK_COAGULATION	HALLMARK_COAGULATION%MSIGDB_C2%HALLMARK_COAGULATION		69	0.129208	1.2727	0.185958	0.29585	1	4188	tags=45%, list=32%, signal=66%
CD28 DEPENDENT PI3K AKT SIGNALING%REACTOME DATABASE ID RELEASE 57%389357	CD28 DEPENDENT PI3K AKT SIGNALING%REACTOME DATABASE ID RELEASE 57%389357		18	0.249144	1.27013	0.201195	0.298422	1	7633	tags=83%, list=58%, signal=200%
CALNEXIN CALRETICULIN CYCLE%REACTOME DATABASE ID RELEASE 57%901042	CALNEXIN CALRETICULIN CYCLE%REACTOME DATABASE ID RELEASE 57%901042		23	0.224745	1.27004	0.172345	0.298085	1	10129	tags=100%, list=78%, signal=445%
SPHINGOLIPID DE NOVO BIOSYNTHESIS%REACTOME%R-HSA-1660661.3	SPHINGOLIPID DE NOVO BIOSYNTHESIS%REACTOME%R-HSA-1660661.3		28	0.201657	1.26921	0.181633	0.298586	1	3901	tags=50%, list=30%, signal=71%
HISTAMINE H1 RECEPTOR MEDIATED SIGNALING PATHWAY%PANTHER PATHWAY%P04385	HISTAMINE H1 RECEPTOR MEDIATED SIGNALING PATHWAY%PANTHER PATHWAY%P04385		31	0.191107	1.26911	0.186475	0.298285	1	4671	tags=55%, list=36%, signal=85%
PLC BETA MEDIATED EVENTS%REACTOME%R-HSA-112043.1	PLC BETA MEDIATED EVENTS%REACTOME%R-HSA-112043.1		34	0.18077	1.26818	0.191235	0.298904	1	6479	tags=68%, list=50%, signal=134%
BIOCARTA_BIOPEPTIDES_PATHWAY%MSIGDB_C2%BIOCARTA_BIOPEPTIDES_PATHWAY	BIOCARTA_BIOPEPTIDES_PATHWAY%MSIGDB_C2%BIOCARTA_BIOPEPTIDES_PATHWAY		30	0.193809	1.26605	0.182903	0.300793	1	3133	tags=43%, list=24%, signal=57%
CORTOCOTROPIN RELEASING FACTOR RECEPTOR SIGNALING PATHWAY%PANTHER PATHWAY%P04380	CORTOCOTROPIN RELEASING FACTOR RECEPTOR SIGNALING PATHWAY%PANTHER PATHWAY%P04380		22	0.221046	1.2659	0.173387	0.300511	1	3647	tags=50%, list=28%, signal=69%
MITOCHONDRIAL BIOGENESIS%REACTOME DATABASE ID RELEASE 57%1592230	MITOCHONDRIAL BIOGENESIS%REACTOME DATABASE ID RELEASE 57%1592230		44	0.162045	1.26564	0.165289	0.300355	1	10653	tags=98%, list=82%, signal=528%
BARD1 SIGNALING EVENTS%PATHWAY INTERACTION DATABASE NCI-NATURE CURATED DATA%BARD1 SIGNALING EVENTS	BARD1 SIGNALING EVENTS%PATHWAY INTERACTION DATABASE NCI-NATURE CURATED DATA%BARD1 SIGNALING EVENTS		26	0.205114	1.2645	0.174004	0.301167	1	7874	tags=81%, list=60%, signal=203%
BIOCARTA_STRESS_PATHWAY%MSIGDB_C2%BIOCARTA_STRESS_PATHWAY	BIOCARTA_STRESS_PATHWAY%MSIGDB_C2%BIOCARTA_STRESS_PATHWAY		22	0.227036	1.26319	0.183333	0.302115	1	8318	tags=86%, list=64%, signal=237%
PID_PI3KCI_PATHWAY%MSIGDB_C2%PID_PI3KCI_PATHWAY	PID_PI3KCI_PATHWAY%MSIGDB_C2%PID_PI3KCI_PATHWAY		32	0.18371	1.26237	0.162427	0.302685	1	2095	tags=34%, list=16%, signal=41%
GASTRIN_CCK2R_240212%PANTHER PATHWAY%P06959	GASTRIN_CCK2R_240212%PANTHER PATHWAY%P06959		121	0.0981401	1.26062	0.195266	0.304293	1	5529	tags=52%, list=42%, signal=89%
INSULIN IGF PATHWAY-PROTEIN KINASE B SIGNALING CASCADE%PANTHER PATHWAY%P00033	INSULIN IGF PATHWAY-PROTEIN KINASE B SIGNALING CASCADE%PANTHER PATHWAY%P00033		17	0.247665	1.26058	0.163223	0.303916	1	7524	tags=82%, list=58%, signal=194%
ANGIOPOIETIN RECEPTOR TIE2-MEDIATED SIGNALING%PATHWAY INTERACTION DATABASE NCI-NATURE CURATED DATA%ANGIOPOIETIN RECEPTOR TIE2-MEDIATED SIGNALING	ANGIOPOIETIN RECEPTOR TIE2-MEDIATED SIGNALING%PATHWAY INTERACTION DATABASE NCI-NATURE CURATED DATA%ANGIOPOIETIN RECEPTOR TIE2-MEDIATED SIGNALING		37	0.174276	1.26015	0.183794	0.3039	1	3024	tags=41%, list=23%, signal=53%
TAK1 ACTIVATES NFKB BY PHOSPHORYLATION AND ACTIVATION OF IKKS COMPLEX%REACTOME DATABASE ID RELEASE 57%445989	TAK1 ACTIVATES NFKB BY PHOSPHORYLATION AND ACTIVATION OF IKKS COMPLEX%REACTOME DATABASE ID RELEASE 57%445989		21	0.220803	1.2589	0.177734	0.304905	1	3339	tags=48%, list=26%, signal=64%
AURKA ACTIVATION BY TPX2%REACTOME%R-HSA-8854518.1	AURKA ACTIVATION BY TPX2%REACTOME%R-HSA-8854518.1		64	0.134868	1.25852	0.192	0.304967	1	7225	tags=69%, list=55%, signal=153%
NON-INTEGRIN MEMBRANE-ECM INTERACTIONS%REACTOME DATABASE ID RELEASE 57%3000171	NON-INTEGRIN MEMBRANE-ECM INTERACTIONS%REACTOME DATABASE ID RELEASE 57%3000171		31	0.184296	1.25568	0.179487	0.307718	1	2232	tags=35%, list=17%, signal=43%
PID_IL3_PATHWAY%MSIGDB_C2%PID_IL3_PATHWAY	PID_IL3_PATHWAY%MSIGDB_C2%PID_IL3_PATHWAY		20	0.234433	1.25439	0.188755	0.308753	1	8696	tags=90%, list=67%, signal=269%
BIOCARTA_IL6_PATHWAY%MSIGDB_C2%BIOCARTA_IL6_PATHWAY	BIOCARTA_IL6_PATHWAY%MSIGDB_C2%BIOCARTA_IL6_PATHWAY		19	0.244278	1.25322	0.175983	0.309692	1	9186	tags=95%, list=70%, signal=319%
GROWTH HORMONE RECEPTOR SIGNALING%REACTOME%R-HSA-982772.1	GROWTH HORMONE RECEPTOR SIGNALING%REACTOME%R-HSA-982772.1		16	0.256076	1.25162	0.17757	0.311235	1	4005	tags=56%, list=31%, signal=81%
IL-7%NETPATH%IL-7	IL-7%NETPATH%IL-7		24	0.217232	1.25157	0.198428	0.310853	1	6418	tags=71%, list=49%, signal=139%
INTERLEUKIN-1 SIGNALING%REACTOME DATABASE ID RELEASE 57%446652	INTERLEUKIN-1 SIGNALING%REACTOME DATABASE ID RELEASE 57%446652		35	0.180642	1.24706	0.197125	0.315411	1	5109	tags=57%, list=39%, signal=94%
PID_FAK_PATHWAY%MSIGDB_C2%PID_FAK_PATHWAY	PID_FAK_PATHWAY%MSIGDB_C2%PID_FAK_PATHWAY		54	0.142322	1.245	0.186094	0.317241	1	9515	tags=87%, list=73%, signal=319%
DEATH RECEPTOR SIGNALLING%REACTOME DATABASE ID RELEASE 57%73887	DEATH RECEPTOR SIGNALLING%REACTOME DATABASE ID RELEASE 57%73887		35	0.18006	1.24483	0.170254	0.316987	1	6236	tags=66%, list=48%, signal=125%
PID_UPA_UPAR_PATHWAY%MSIGDB_C2%PID_UPA_UPAR_PATHWAY	PID_UPA_UPAR_PATHWAY%MSIGDB_C2%PID_UPA_UPAR_PATHWAY		18	0.246631	1.24434	0.200803	0.317099	1	4038	tags=56%, list=31%, signal=80%
BETA2 ADRENERGIC RECEPTOR SIGNALING PATHWAY%PANTHER PATHWAY%P04378	BETA2 ADRENERGIC RECEPTOR SIGNALING PATHWAY%PANTHER PATHWAY%P04378		20	0.234893	1.24291	0.187008	0.31825	1	4772	tags=60%, list=37%, signal=94%
PID_TAP63_PATHWAY%MSIGDB_C2%PID_TAP63_PATHWAY	PID_TAP63_PATHWAY%MSIGDB_C2%PID_TAP63_PATHWAY		35	0.174949	1.23548	0.209804	0.326572	1	7422	tags=74%, list=57%, signal=172%
METAL ION SLC TRANSPORTERS%REACTOME%R-HSA-425410.1	METAL ION SLC TRANSPORTERS%REACTOME%R-HSA-425410.1		16	0.253891	1.23263	0.204409	0.329404	1	5666	tags=69%, list=43%, signal=121%
RNA POLYMERASE III TRANSCRIPTION INITIATION%REACTOME%R-HSA-76046.1	RNA POLYMERASE III TRANSCRIPTION INITIATION%REACTOME%R-HSA-76046.1		35	0.17235	1.23263	0.2	0.328953	1	7829	tags=77%, list=60%, signal=192%
SIGNALING EVENTS MEDIATED BY FOCAL ADHESION KINASE%PATHWAY INTERACTION DATABASE NCI-NATURE CURATED DATA%SIGNALING EVENTS MEDIATED BY FOCAL ADHESION KINASE	SIGNALING EVENTS MEDIATED BY FOCAL ADHESION KINASE%PATHWAY INTERACTION DATABASE NCI-NATURE CURATED DATA%SIGNALING EVENTS MEDIATED BY FOCAL ADHESION KINASE		53	0.139855	1.23253	0.213849	0.328614	1	9515	tags=87%, list=73%, signal=318%
CDO IN MYOGENESIS%REACTOME%R-HSA-375170.1	CDO IN MYOGENESIS%REACTOME%R-HSA-375170.1		22	0.215064	1.22997	0.206612	0.331214	1	10255	tags=100%, list=79%, signal=465%
IL12-MEDIATED SIGNALING EVENTS%PATHWAY INTERACTION DATABASE NCI-NATURE CURATED DATA%IL12-MEDIATED SIGNALING EVENTS	IL12-MEDIATED SIGNALING EVENTS%PATHWAY INTERACTION DATABASE NCI-NATURE CURATED DATA%IL12-MEDIATED SIGNALING EVENTS		26	0.203167	1.22986	0.227723	0.330871	1	8904	tags=88%, list=68%, signal=277%
INTRINSIC PATHWAY FOR APOPTOSIS%REACTOME DATABASE ID RELEASE 57%109606	INTRINSIC PATHWAY FOR APOPTOSIS%REACTOME DATABASE ID RELEASE 57%109606		33	0.181774	1.22711	0.233716	0.333603	1	9108	tags=88%, list=70%, signal=290%
HALLMARK_ANDROGEN_RESPONSE%MSIGDB_C2%HALLMARK_ANDROGEN_RESPONSE	HALLMARK_ANDROGEN_RESPONSE%MSIGDB_C2%HALLMARK_ANDROGEN_RESPONSE		81	0.116241	1.2261	0.199219	0.334342	1	1715	tags=25%, list=13%, signal=28%
BIOCARTA_TCR_PATHWAY%MSIGDB_C2%BIOCARTA_TCR_PATHWAY	BIOCARTA_TCR_PATHWAY%MSIGDB_C2%BIOCARTA_TCR_PATHWAY		29	0.191001	1.22356	0.211765	0.336875	1	7868	tags=79%, list=60%, signal=199%
IL6%NETPATH%IL6	IL6%NETPATH%IL6		69	0.126645	1.22314	0.224528	0.336948	1	9521	tags=86%, list=73%, signal=314%
AMINO ACID SYNTHESIS AND INTERCONVERSION (TRANSAMINATION)%REACTOME DATABASE ID RELEASE 57%70614	AMINO ACID SYNTHESIS AND INTERCONVERSION (TRANSAMINATION)%REACTOME DATABASE ID RELEASE 57%70614		16	0.251476	1.22195	0.223762	0.337892	1	4065	tags=56%, list=31%, signal=82%
TRIACYLGLYCEROL BIOSYNTHESIS%HUMANCYC%TRIGLSYN-PWY	TRIACYLGLYCEROL BIOSYNTHESIS%HUMANCYC%TRIGLSYN-PWY		20	0.227607	1.22066	0.225806	0.33894	1	5520	tags=65%, list=42%, signal=112%
IFN-ALPHA%IOB%IFN-ALPHA	IFN-ALPHA%IOB%IFN-ALPHA		28	0.19793	1.22047	0.224176	0.338728	1	7681	tags=79%, list=59%, signal=190%
CXCR3-MEDIATED SIGNALING EVENTS%PATHWAY INTERACTION DATABASE NCI-NATURE CURATED DATA%CXCR3-MEDIATED SIGNALING EVENTS	CXCR3-MEDIATED SIGNALING EVENTS%PATHWAY INTERACTION DATABASE NCI-NATURE CURATED DATA%CXCR3-MEDIATED SIGNALING EVENTS		30	0.185367	1.21871	0.232604	0.340391	1	7161	tags=73%, list=55%, signal=162%
SYNDECAN-4-MEDIATED SIGNALING EVENTS%PATHWAY INTERACTION DATABASE NCI-NATURE CURATED DATA%SYNDECAN-4-MEDIATED SIGNALING EVENTS	SYNDECAN-4-MEDIATED SIGNALING EVENTS%PATHWAY INTERACTION DATABASE NCI-NATURE CURATED DATA%SYNDECAN-4-MEDIATED SIGNALING EVENTS		24	0.205687	1.21577	0.202247	0.343452	1	4936	tags=58%, list=38%, signal=94%
BCR SIGNALING PATHWAY%PATHWAY INTERACTION DATABASE NCI-NATURE CURATED DATA%BCR SIGNALING PATHWAY	BCR SIGNALING PATHWAY%PATHWAY INTERACTION DATABASE NCI-NATURE CURATED DATA%BCR SIGNALING PATHWAY		48	0.14388	1.21562	0.191205	0.343197	1	8466	tags=79%, list=65%, signal=224%
KITRECEPTOR%IOB%KITRECEPTOR	KITRECEPTOR%IOB%KITRECEPTOR		73	0.120663	1.20952	0.230126	0.350207	1	9524	tags=85%, list=73%, signal=312%
HYPOXIC AND OXYGEN HOMEOSTASIS REGULATION OF HIF-1-ALPHA%PATHWAY INTERACTION DATABASE NCI-NATURE CURATED DATA%HYPOXIC AND OXYGEN HOMEOSTASIS REGULATION OF HIF-1-ALPHA	HYPOXIC AND OXYGEN HOMEOSTASIS REGULATION OF HIF-1-ALPHA%PATHWAY INTERACTION DATABASE NCI-NATURE CURATED DATA%HYPOXIC AND OXYGEN HOMEOSTASIS REGULATION OF HIF-1-ALPHA		16	0.24379	1.20852	0.221374	0.350913	1	6614	tags=75%, list=51%, signal=152%
ACTIVATION OF KAINATE RECEPTORS UPON GLUTAMATE BINDING%REACTOME DATABASE ID RELEASE 57%451326	ACTIVATION OF KAINATE RECEPTORS UPON GLUTAMATE BINDING%REACTOME DATABASE ID RELEASE 57%451326		24	0.199128	1.20491	0.228175	0.354951	1	3389	tags=46%, list=26%, signal=62%
INSULIN IGF PATHWAY-MITOGEN ACTIVATED PROTEIN KINASE KINASE MAP KINASE CASCADE%PANTHER PATHWAY%P00032	INSULIN IGF PATHWAY-MITOGEN ACTIVATED PROTEIN KINASE KINASE MAP KINASE CASCADE%PANTHER PATHWAY%P00032		23	0.209968	1.20455	0.216374	0.354944	1	9186	tags=91%, list=70%, signal=307%
G-PROTEIN ACTIVATION%REACTOME DATABASE ID RELEASE 57%202040	G-PROTEIN ACTIVATION%REACTOME DATABASE ID RELEASE 57%202040		19	0.228361	1.2027	0.219665	0.356716	1	4582	tags=58%, list=35%, signal=89%
MYOGENESIS%REACTOME DATABASE ID RELEASE 57%525793	MYOGENESIS%REACTOME DATABASE ID RELEASE 57%525793		22	0.215064	1.20224	0.247505	0.356849	1	10255	tags=100%, list=79%, signal=465%
P38 SIGNALING MEDIATED BY MAPKAP KINASES%PATHWAY INTERACTION DATABASE NCI-NATURE CURATED DATA%P38 SIGNALING MEDIATED BY MAPKAP KINASES	P38 SIGNALING MEDIATED BY MAPKAP KINASES%PATHWAY INTERACTION DATABASE NCI-NATURE CURATED DATA%P38 SIGNALING MEDIATED BY MAPKAP KINASES		18	0.233076	1.20118	0.232558	0.357647	1	7117	tags=78%, list=54%, signal=171%
BIOCARTA_RACCYCD_PATHWAY%MSIGDB_C2%BIOCARTA_RACCYCD_PATHWAY	BIOCARTA_RACCYCD_PATHWAY%MSIGDB_C2%BIOCARTA_RACCYCD_PATHWAY		25	0.201488	1.19841	0.234672	0.360682	1	8343	tags=84%, list=64%, signal=232%
G-PROTEIN MEDIATED EVENTS%REACTOME DATABASE ID RELEASE 57%112040	G-PROTEIN MEDIATED EVENTS%REACTOME DATABASE ID RELEASE 57%112040		35	0.161404	1.19838	0.233918	0.360233	1	6479	tags=66%, list=50%, signal=130%
PID_P38_ALPHA_BETA_PATHWAY%MSIGDB_C2%PID_P38_ALPHA_BETA_PATHWAY	PID_P38_ALPHA_BETA_PATHWAY%MSIGDB_C2%PID_P38_ALPHA_BETA_PATHWAY		26	0.193878	1.19836	0.243714	0.359768	1	10532	tags=100%, list=81%, signal=516%
INOSITOL PHOSPHATE METABOLISM%REACTOME%R-HSA-1483249.1	INOSITOL PHOSPHATE METABOLISM%REACTOME%R-HSA-1483249.1		34	0.173413	1.1979	0.212121	0.359838	1	10416	tags=97%, list=80%, signal=478%
ANCHORING OF THE BASAL BODY TO THE PLASMA MEMBRANE%REACTOME%R-HSA-5620912.1	ANCHORING OF THE BASAL BODY TO THE PLASMA MEMBRANE%REACTOME%R-HSA-5620912.1		84	0.110042	1.19724	0.229376	0.360163	1	8988	tags=80%, list=69%, signal=254%
PID_CXCR4_PATHWAY%MSIGDB_C2%PID_CXCR4_PATHWAY	PID_CXCR4_PATHWAY%MSIGDB_C2%PID_CXCR4_PATHWAY		74	0.120858	1.19295	0.243461	0.36497	1	5489	tags=54%, list=42%, signal=93%
REGULATION OF P38-ALPHA AND P38-BETA%PATHWAY INTERACTION DATABASE NCI-NATURE CURATED DATA%REGULATION OF P38-ALPHA AND P38-BETA	REGULATION OF P38-ALPHA AND P38-BETA%PATHWAY INTERACTION DATABASE NCI-NATURE CURATED DATA%REGULATION OF P38-ALPHA AND P38-BETA		25	0.193863	1.18836	0.225933	0.370323	1	10532	tags=100%, list=81%, signal=516%
BIOCARTA_BCR_PATHWAY%MSIGDB_C2%BIOCARTA_BCR_PATHWAY	BIOCARTA_BCR_PATHWAY%MSIGDB_C2%BIOCARTA_BCR_PATHWAY		24	0.200956	1.18751	0.262042	0.370895	1	9351	tags=92%, list=72%, signal=322%
MUSCARINIC ACETYLCHOLINE RECEPTOR 2 AND 4 SIGNALING PATHWAY%PANTHER PATHWAY%P00043	MUSCARINIC ACETYLCHOLINE RECEPTOR 2 AND 4 SIGNALING PATHWAY%PANTHER PATHWAY%P00043		36	0.162759	1.18748	0.23374	0.37045	1	4772	tags=53%, list=37%, signal=83%
PID_SYNDECAN_4_PATHWAY%MSIGDB_C2%PID_SYNDECAN_4_PATHWAY	PID_SYNDECAN_4_PATHWAY%MSIGDB_C2%PID_SYNDECAN_4_PATHWAY		24	0.205687	1.18489	0.239919	0.373263	1	4936	tags=58%, list=38%, signal=94%
PID_ANGIOPOIETIN_RECEPTOR_PATHWAY%MSIGDB_C2%PID_ANGIOPOIETIN_RECEPTOR_PATHWAY	PID_ANGIOPOIETIN_RECEPTOR_PATHWAY%MSIGDB_C2%PID_ANGIOPOIETIN_RECEPTOR_PATHWAY		38	0.166124	1.18449	0.258586	0.373296	1	9521	tags=89%, list=73%, signal=329%
PID_ATM_PATHWAY%MSIGDB_C2%PID_ATM_PATHWAY	PID_ATM_PATHWAY%MSIGDB_C2%PID_ATM_PATHWAY		32	0.17258	1.18431	0.236328	0.373015	1	8770	tags=84%, list=67%, signal=256%
BCR%NETPATH%BCR	BCR%NETPATH%BCR		117	0.0922428	1.18179	0.259557	0.375778	1	9521	tags=82%, list=73%, signal=300%
PID_S1P_S1P2_PATHWAY%MSIGDB_C2%PID_S1P_S1P2_PATHWAY	PID_S1P_S1P2_PATHWAY%MSIGDB_C2%PID_S1P_S1P2_PATHWAY		21	0.211081	1.18144	0.264228	0.3757	1	8441	tags=86%, list=65%, signal=242%
DEGRADATION OF BETA CATENIN%PATHWAY INTERACTION DATABASE NCI-NATURE CURATED DATA%DEGRADATION OF BETA CATENIN	DEGRADATION OF BETA CATENIN%PATHWAY INTERACTION DATABASE NCI-NATURE CURATED DATA%DEGRADATION OF BETA CATENIN		17	0.235912	1.18052	0.243902	0.3763	1	9982	tags=100%, list=76%, signal=424%
IL4%NETPATH%IL4	IL4%NETPATH%IL4		58	0.132873	1.1793	0.252033	0.377391	1	9530	tags=86%, list=73%, signal=318%
PID_MET_PATHWAY%MSIGDB_C2%PID_MET_PATHWAY	PID_MET_PATHWAY%MSIGDB_C2%PID_MET_PATHWAY		71	0.114625	1.17761	0.256809	0.379127	1	5500	tags=54%, list=42%, signal=92%
EPHA2 FORWARD SIGNALING%PATHWAY INTERACTION DATABASE NCI-NATURE CURATED DATA%EPHA2 FORWARD SIGNALING	EPHA2 FORWARD SIGNALING%PATHWAY INTERACTION DATABASE NCI-NATURE CURATED DATA%EPHA2 FORWARD SIGNALING		18	0.228714	1.17587	0.257384	0.380826	1	2095	tags=39%, list=16%, signal=46%
PID_HIV_NEF_PATHWAY%MSIGDB_C2%PID_HIV_NEF_PATHWAY	PID_HIV_NEF_PATHWAY%MSIGDB_C2%PID_HIV_NEF_PATHWAY		28	0.184184	1.17348	0.249004	0.383419	1	8793	tags=86%, list=67%, signal=262%
PID_HIF1A_PATHWAY%MSIGDB_C2%PID_HIF1A_PATHWAY	PID_HIF1A_PATHWAY%MSIGDB_C2%PID_HIF1A_PATHWAY		16	0.24379	1.17297	0.248421	0.383594	1	6614	tags=75%, list=51%, signal=152%
S1P2 PATHWAY%PATHWAY INTERACTION DATABASE NCI-NATURE CURATED DATA%S1P2 PATHWAY	S1P2 PATHWAY%PATHWAY INTERACTION DATABASE NCI-NATURE CURATED DATA%S1P2 PATHWAY		21	0.211081	1.17112	0.248497	0.385556	1	8441	tags=86%, list=65%, signal=242%
ANDROGENRECEPTOR%IOB%ANDROGENRECEPTOR	ANDROGENRECEPTOR%IOB%ANDROGENRECEPTOR		116	0.0920038	1.16967	0.267068	0.386912	1	11080	tags=94%, list=85%, signal=614%
PID_EPHA2_FWD_PATHWAY%MSIGDB_C2%PID_EPHA2_FWD_PATHWAY	PID_EPHA2_FWD_PATHWAY%MSIGDB_C2%PID_EPHA2_FWD_PATHWAY		18	0.228714	1.1687	0.251521	0.387729	1	2095	tags=39%, list=16%, signal=46%
MRNA CAPPING%REACTOME%R-HSA-72086.1	MRNA CAPPING%REACTOME%R-HSA-72086.1		27	0.189994	1.16722	0.256757	0.389291	1	8648	tags=85%, list=66%, signal=252%
BIOCARTA_CTCF_PATHWAY%MSIGDB_C2%BIOCARTA_CTCF_PATHWAY	BIOCARTA_CTCF_PATHWAY%MSIGDB_C2%BIOCARTA_CTCF_PATHWAY		18	0.233306	1.16669	0.25	0.389456	1	7114	tags=78%, list=54%, signal=171%
PID_P38_MK2_PATHWAY%MSIGDB_C2%PID_P38_MK2_PATHWAY	PID_P38_MK2_PATHWAY%MSIGDB_C2%PID_P38_MK2_PATHWAY		18	0.233076	1.16567	0.263359	0.390333	1	7117	tags=78%, list=54%, signal=171%
PID_BCR_5PATHWAY%MSIGDB_C2%PID_BCR_5PATHWAY	PID_BCR_5PATHWAY%MSIGDB_C2%PID_BCR_5PATHWAY		48	0.14388	1.16546	0.274354	0.390118	1	8466	tags=79%, list=65%, signal=224%
IFN-GAMMA%IOB%IFN-GAMMA	IFN-GAMMA%IOB%IFN-GAMMA		33	0.173658	1.16312	0.281746	0.39263	1	10401	tags=97%, list=80%, signal=475%
RETINOID METABOLISM AND TRANSPORT%REACTOME%R-HSA-975634.1	RETINOID METABOLISM AND TRANSPORT%REACTOME%R-HSA-975634.1		25	0.197284	1.16268	0.279352	0.392649	1	2129	tags=36%, list=16%, signal=43%
PINK PARKIN MEDIATED MITOPHAGY%REACTOME%R-HSA-5205685.1	PINK PARKIN MEDIATED MITOPHAGY%REACTOME%R-HSA-5205685.1		16	0.23875	1.16199	0.260274	0.393056	1	7496	tags=81%, list=57%, signal=190%
PID_FANCONI_PATHWAY%MSIGDB_C2%PID_FANCONI_PATHWAY	PID_FANCONI_PATHWAY%MSIGDB_C2%PID_FANCONI_PATHWAY		43	0.148248	1.16147	0.235169	0.393207	1	5966	tags=60%, list=46%, signal=111%
PYRUVATE METABOLISM AND CITRIC ACID (TCA) CYCLE%REACTOME DATABASE ID RELEASE 57%71406	PYRUVATE METABOLISM AND CITRIC ACID (TCA) CYCLE%REACTOME DATABASE ID RELEASE 57%71406		41	0.152145	1.16142	0.259332	0.392766	1	9167	tags=85%, list=70%, signal=285%
HALLMARK_INTERFERON_GAMMA_RESPONSE%MSIGDB_C2%HALLMARK_INTERFERON_GAMMA_RESPONSE	HALLMARK_INTERFERON_GAMMA_RESPONSE%MSIGDB_C2%HALLMARK_INTERFERON_GAMMA_RESPONSE		116	0.0916601	1.16136	0.25625	0.392317	1	3316	tags=34%, list=25%, signal=46%
ATM PATHWAY%PATHWAY INTERACTION DATABASE NCI-NATURE CURATED DATA%ATM PATHWAY	ATM PATHWAY%PATHWAY INTERACTION DATABASE NCI-NATURE CURATED DATA%ATM PATHWAY		32	0.17258	1.15976	0.273453	0.39398	1	8770	tags=84%, list=67%, signal=256%
PID_IL2_1PATHWAY%MSIGDB_C2%PID_IL2_1PATHWAY	PID_IL2_1PATHWAY%MSIGDB_C2%PID_IL2_1PATHWAY		44	0.144445	1.1585	0.241803	0.395193	1	9398	tags=86%, list=72%, signal=307%
T CELL ACTIVATION%PANTHER PATHWAY%P00053	T CELL ACTIVATION%PANTHER PATHWAY%P00053		41	0.150686	1.15545	0.282353	0.398852	1	9186	tags=85%, list=70%, signal=287%
PHASE II CONJUGATION%REACTOME%R-HSA-156580.1	PHASE II CONJUGATION%REACTOME%R-HSA-156580.1		48	0.14258	1.15316	0.27256	0.401412	1	8755	tags=81%, list=67%, signal=246%
G-CSF%IOB%G-CSF	G-CSF%IOB%G-CSF		34	0.163099	1.15167	0.266537	0.402819	1	9398	tags=88%, list=72%, signal=314%
PID_BETA_CATENIN_DEG_PATHWAY%MSIGDB_C2%PID_BETA_CATENIN_DEG_PATHWAY	PID_BETA_CATENIN_DEG_PATHWAY%MSIGDB_C2%PID_BETA_CATENIN_DEG_PATHWAY		16	0.235894	1.1511	0.262948	0.403111	1	9982	tags=100%, list=76%, signal=424%
DOPAMINE NEUROTRANSMITTER RELEASE CYCLE%REACTOME DATABASE ID RELEASE 57%212676	DOPAMINE NEUROTRANSMITTER RELEASE CYCLE%REACTOME DATABASE ID RELEASE 57%212676		18	0.222802	1.14914	0.291585	0.405362	1	721	tags=28%, list=6%, signal=29%
PID_RET_PATHWAY%MSIGDB_C2%PID_RET_PATHWAY	PID_RET_PATHWAY%MSIGDB_C2%PID_RET_PATHWAY		35	0.165254	1.14848	0.273453	0.405826	1	9414	tags=89%, list=72%, signal=316%
PNAT%PANTHER PATHWAY%P05912	PNAT%PANTHER PATHWAY%P05912		36	0.158792	1.14822	0.27621	0.405671	1	2647	tags=36%, list=20%, signal=45%
CA-DEPENDENT EVENTS%REACTOME%R-HSA-111996.1	CA-DEPENDENT EVENTS%REACTOME%R-HSA-111996.1		23	0.199833	1.14741	0.280899	0.406262	1	6479	tags=70%, list=50%, signal=138%
BIOCARTA_P53_PATHWAY%MSIGDB_C2%BIOCARTA_P53_PATHWAY	BIOCARTA_P53_PATHWAY%MSIGDB_C2%BIOCARTA_P53_PATHWAY		16	0.235702	1.1474	0.271222	0.405757	1	1822	tags=38%, list=14%, signal=44%
SUPERPATHWAY OF D-<I>MYO< I>-INOSITOL (1,4,5)-TRISPHOSPHATE METABOLISM%HUMANCYC%PWY-6358	SUPERPATHWAY OF D-<I>MYO< I>-INOSITOL (1,4,5)-TRISPHOSPHATE METABOLISM%HUMANCYC%PWY-6358		17	0.232602	1.14425	0.288499	0.409547	1	6184	tags=71%, list=47%, signal=134%
PID_ALK1_PATHWAY%MSIGDB_C2%PID_ALK1_PATHWAY	PID_ALK1_PATHWAY%MSIGDB_C2%PID_ALK1_PATHWAY		20	0.209202	1.14028	0.293996	0.414633	1	7066	tags=75%, list=54%, signal=163%
HISTAMINE H2 RECEPTOR MEDIATED SIGNALING PATHWAY%PANTHER PATHWAY%P04386	HISTAMINE H2 RECEPTOR MEDIATED SIGNALING PATHWAY%PANTHER PATHWAY%P04386		19	0.213791	1.13982	0.279208	0.414716	1	4772	tags=58%, list=37%, signal=91%
ER QUALITY CONTROL COMPARTMENT (ERQC)%REACTOME%R-HSA-901032.5	ER QUALITY CONTROL COMPARTMENT (ERQC)%REACTOME%R-HSA-901032.5		18	0.224659	1.13921	0.279116	0.414971	1	10129	tags=100%, list=78%, signal=445%
ST_JNK_MAPK_PATHWAY%MSIGDB_C2%ST_JNK_MAPK_PATHWAY	ST_JNK_MAPK_PATHWAY%MSIGDB_C2%ST_JNK_MAPK_PATHWAY		35	0.165341	1.13877	0.298	0.415052	1	9786	tags=91%, list=75%, signal=364%
VISUAL PHOTOTRANSDUCTION%REACTOME%R-HSA-2187338.1	VISUAL PHOTOTRANSDUCTION%REACTOME%R-HSA-2187338.1		44	0.146421	1.13848	0.274704	0.414934	1	1655	tags=27%, list=13%, signal=31%
SIGNALING EVENTS REGULATED BY RET TYROSINE KINASE%PATHWAY INTERACTION DATABASE NCI-NATURE CURATED DATA%SIGNALING EVENTS REGULATED BY RET TYROSINE KINASE	SIGNALING EVENTS REGULATED BY RET TYROSINE KINASE%PATHWAY INTERACTION DATABASE NCI-NATURE CURATED DATA%SIGNALING EVENTS REGULATED BY RET TYROSINE KINASE		35	0.165254	1.1365	0.290076	0.417201	1	9414	tags=89%, list=72%, signal=316%
ALK1 SIGNALING EVENTS%PATHWAY INTERACTION DATABASE NCI-NATURE CURATED DATA%ALK1 SIGNALING EVENTS	ALK1 SIGNALING EVENTS%PATHWAY INTERACTION DATABASE NCI-NATURE CURATED DATA%ALK1 SIGNALING EVENTS		20	0.209202	1.13649	0.277559	0.416701	1	7066	tags=75%, list=54%, signal=163%
ASSEMBLY OF COLLAGEN FIBRILS AND OTHER MULTIMERIC STRUCTURES%REACTOME%R-HSA-2022090.2	ASSEMBLY OF COLLAGEN FIBRILS AND OTHER MULTIMERIC STRUCTURES%REACTOME%R-HSA-2022090.2		20	0.215184	1.13559	0.269461	0.41741	1	1111	tags=30%, list=9%, signal=33%
CXCR4-MEDIATED SIGNALING EVENTS%PATHWAY INTERACTION DATABASE NCI-NATURE CURATED DATA%CXCR4-MEDIATED SIGNALING EVENTS	CXCR4-MEDIATED SIGNALING EVENTS%PATHWAY INTERACTION DATABASE NCI-NATURE CURATED DATA%CXCR4-MEDIATED SIGNALING EVENTS		61	0.121182	1.13174	0.295499	0.422368	1	5489	tags=54%, list=42%, signal=93%
SIGNALING EVENTS MEDIATED BY HEPATOCYTE GROWTH FACTOR RECEPTOR (C-MET)%PATHWAY INTERACTION DATABASE NCI-NATURE CURATED DATA%SIGNALING EVENTS MEDIATED BY HEPATOCYTE GROWTH FACTOR RECEPTOR (C-MET)	SIGNALING EVENTS MEDIATED BY HEPATOCYTE GROWTH FACTOR RECEPTOR (C-MET)%PATHWAY INTERACTION DATABASE NCI-NATURE CURATED DATA%SIGNALING EVENTS MEDIATED BY HEPATOCYTE GROWTH FACTOR RECEPTOR (C-MET)		71	0.114625	1.13076	0.29106	0.423224	1	5500	tags=54%, list=42%, signal=92%
SLC-MEDIATED TRANSMEMBRANE TRANSPORT%REACTOME%R-HSA-425407.1	SLC-MEDIATED TRANSMEMBRANE TRANSPORT%REACTOME%R-HSA-425407.1		148	0.079283	1.13072	0.300211	0.422739	1	6123	tags=55%, list=47%, signal=102%
BIOCARTA_GSK3_PATHWAY%MSIGDB_C2%BIOCARTA_GSK3_PATHWAY	BIOCARTA_GSK3_PATHWAY%MSIGDB_C2%BIOCARTA_GSK3_PATHWAY		22	0.204138	1.12953	0.295775	0.423755	1	6242	tags=68%, list=48%, signal=130%
BIOCARTA_RARRXR_PATHWAY%MSIGDB_C2%BIOCARTA_RARRXR_PATHWAY	BIOCARTA_RARRXR_PATHWAY%MSIGDB_C2%BIOCARTA_RARRXR_PATHWAY		15	0.24206	1.12828	0.302	0.425025	1	8160	tags=87%, list=62%, signal=231%
BETA3 INTEGRIN CELL SURFACE INTERACTIONS%PATHWAY INTERACTION DATABASE NCI-NATURE CURATED DATA%BETA3 INTEGRIN CELL SURFACE INTERACTIONS	BETA3 INTEGRIN CELL SURFACE INTERACTIONS%PATHWAY INTERACTION DATABASE NCI-NATURE CURATED DATA%BETA3 INTEGRIN CELL SURFACE INTERACTIONS		22	0.204145	1.12756	0.323404	0.425444	1	4461	tags=55%, list=34%, signal=83%
IL3%NETPATH%IL3	IL3%NETPATH%IL3		65	0.117643	1.12655	0.290123	0.426369	1	9521	tags=85%, list=73%, signal=311%
NONGENOTROPIC ANDROGEN SIGNALING%PATHWAY INTERACTION DATABASE NCI-NATURE CURATED DATA%NONGENOTROPIC ANDROGEN SIGNALING	NONGENOTROPIC ANDROGEN SIGNALING%PATHWAY INTERACTION DATABASE NCI-NATURE CURATED DATA%NONGENOTROPIC ANDROGEN SIGNALING		26	0.186117	1.1259	0.30315	0.426688	1	7117	tags=73%, list=54%, signal=160%
ST_INTERLEUKIN_4_PATHWAY%MSIGDB_C2%ST_INTERLEUKIN_4_PATHWAY	ST_INTERLEUKIN_4_PATHWAY%MSIGDB_C2%ST_INTERLEUKIN_4_PATHWAY		16	0.234341	1.12547	0.303202	0.426777	1	9186	tags=94%, list=70%, signal=316%
FORMATION OF THE EARLY ELONGATION COMPLEX%REACTOME DATABASE ID RELEASE 57%113418	FORMATION OF THE EARLY ELONGATION COMPLEX%REACTOME DATABASE ID RELEASE 57%113418		26	0.18427	1.12388	0.303719	0.428547	1	8648	tags=85%, list=66%, signal=250%
HALLMARK_ADIPOGENESIS%MSIGDB_C2%HALLMARK_ADIPOGENESIS	HALLMARK_ADIPOGENESIS%MSIGDB_C2%HALLMARK_ADIPOGENESIS		174	0.073619	1.12358	0.303748	0.428461	1	5130	tags=47%, list=39%, signal=76%
MITOPHAGY%REACTOME DATABASE ID RELEASE 57%5205647	MITOPHAGY%REACTOME DATABASE ID RELEASE 57%5205647		16	0.23875	1.12237	0.297521	0.429606	1	7496	tags=81%, list=57%, signal=190%
PID_FCER1_PATHWAY%MSIGDB_C2%PID_FCER1_PATHWAY	PID_FCER1_PATHWAY%MSIGDB_C2%PID_FCER1_PATHWAY		46	0.137875	1.12121	0.3	0.430646	1	476	tags=17%, list=4%, signal=18%
INSULIN PROCESSING%REACTOME DATABASE ID RELEASE 57%264876	INSULIN PROCESSING%REACTOME DATABASE ID RELEASE 57%264876		21	0.207067	1.12114	0.317172	0.430225	1	4140	tags=52%, list=32%, signal=77%
PID_AR_NONGENOMIC_PATHWAY%MSIGDB_C2%PID_AR_NONGENOMIC_PATHWAY	PID_AR_NONGENOMIC_PATHWAY%MSIGDB_C2%PID_AR_NONGENOMIC_PATHWAY		26	0.186117	1.11918	0.295802	0.432325	1	7117	tags=73%, list=54%, signal=160%
DOWNREGULATION OF SMAD2 3:SMAD4 TRANSCRIPTIONAL ACTIVITY%REACTOME DATABASE ID RELEASE 57%2173795	DOWNREGULATION OF SMAD2 3:SMAD4 TRANSCRIPTIONAL ACTIVITY%REACTOME DATABASE ID RELEASE 57%2173795		20	0.206135	1.11817	0.306288	0.433226	1	5800	tags=65%, list=44%, signal=117%
ST_GA13_PATHWAY%MSIGDB_C2%ST_GA13_PATHWAY	ST_GA13_PATHWAY%MSIGDB_C2%ST_GA13_PATHWAY		31	0.169082	1.11756	0.300373	0.433582	1	7907	tags=77%, list=61%, signal=196%
PID_INTEGRIN3_PATHWAY%MSIGDB_C2%PID_INTEGRIN3_PATHWAY	PID_INTEGRIN3_PATHWAY%MSIGDB_C2%PID_INTEGRIN3_PATHWAY		22	0.204145	1.11618	0.320988	0.435017	1	4461	tags=55%, list=34%, signal=83%
DEACTIVATION OF THE BETA-CATENIN TRANSACTIVATING COMPLEX%REACTOME DATABASE ID RELEASE 57%3769402	DEACTIVATION OF THE BETA-CATENIN TRANSACTIVATING COMPLEX%REACTOME DATABASE ID RELEASE 57%3769402		34	0.162164	1.11507	0.324056	0.436117	1	5569	tags=59%, list=43%, signal=102%
ACTIVATION OF BH3-ONLY PROTEINS%REACTOME DATABASE ID RELEASE 57%114452	ACTIVATION OF BH3-ONLY PROTEINS%REACTOME DATABASE ID RELEASE 57%114452		23	0.191228	1.11485	0.293774	0.435907	1	7159	tags=74%, list=55%, signal=163%
BIOCARTA_WNT_PATHWAY%MSIGDB_C2%BIOCARTA_WNT_PATHWAY	BIOCARTA_WNT_PATHWAY%MSIGDB_C2%BIOCARTA_WNT_PATHWAY		22	0.196286	1.11171	0.315789	0.439758	1	6938	tags=73%, list=53%, signal=155%
FORMATION OF THE HIV-1 EARLY ELONGATION COMPLEX%REACTOME%R-HSA-167158.1	FORMATION OF THE HIV-1 EARLY ELONGATION COMPLEX%REACTOME%R-HSA-167158.1		26	0.18427	1.10946	0.313131	0.442354	1	8648	tags=85%, list=66%, signal=250%
VALIDATED TRANSCRIPTIONAL TARGETS OF DELTANP63 ISOFORMS%PATHWAY INTERACTION DATABASE NCI-NATURE CURATED DATA%VALIDATED TRANSCRIPTIONAL TARGETS OF DELTANP63 ISOFORMS	VALIDATED TRANSCRIPTIONAL TARGETS OF DELTANP63 ISOFORMS%PATHWAY INTERACTION DATABASE NCI-NATURE CURATED DATA%VALIDATED TRANSCRIPTIONAL TARGETS OF DELTANP63 ISOFORMS		34	0.158177	1.10892	0.314516	0.442587	1	2548	tags=35%, list=20%, signal=44%
NOD1 2 SIGNALING PATHWAY%REACTOME DATABASE ID RELEASE 57%168638	NOD1 2 SIGNALING PATHWAY%REACTOME DATABASE ID RELEASE 57%168638		25	0.185516	1.10868	0.306452	0.442386	1	9596	tags=92%, list=73%, signal=346%
BIOCARTA_RAS_PATHWAY%MSIGDB_C2%BIOCARTA_RAS_PATHWAY	BIOCARTA_RAS_PATHWAY%MSIGDB_C2%BIOCARTA_RAS_PATHWAY		20	0.2125	1.10854	0.312749	0.442036	1	8329	tags=85%, list=64%, signal=234%
SYNTHESIS OF PIPS AT THE GOLGI MEMBRANE%REACTOME%R-HSA-1660514.2	SYNTHESIS OF PIPS AT THE GOLGI MEMBRANE%REACTOME%R-HSA-1660514.2		15	0.245995	1.10759	0.339114	0.442882	1	9850	tags=100%, list=75%, signal=406%
VEGF SIGNALING PATHWAY%PANTHER PATHWAY%P00056	VEGF SIGNALING PATHWAY%PANTHER PATHWAY%P00056		50	0.132667	1.10642	0.337165	0.443969	1	2191	tags=30%, list=17%, signal=36%
PID_CDC42_PATHWAY%MSIGDB_C2%PID_CDC42_PATHWAY	PID_CDC42_PATHWAY%MSIGDB_C2%PID_CDC42_PATHWAY		60	0.120769	1.10582	0.29783	0.444325	1	9530	tags=85%, list=73%, signal=313%
VALIDATED TRANSCRIPTIONAL TARGETS OF TAP63 ISOFORMS%PATHWAY INTERACTION DATABASE NCI-NATURE CURATED DATA%VALIDATED TRANSCRIPTIONAL TARGETS OF TAP63 ISOFORMS	VALIDATED TRANSCRIPTIONAL TARGETS OF TAP63 ISOFORMS%PATHWAY INTERACTION DATABASE NCI-NATURE CURATED DATA%VALIDATED TRANSCRIPTIONAL TARGETS OF TAP63 ISOFORMS		36	0.154271	1.10511	0.327381	0.444762	1	7422	tags=72%, list=57%, signal=167%
GLYOXYLATE METABOLISM AND GLYCINE DEGRADATION%REACTOME%R-HSA-389661.4	GLYOXYLATE METABOLISM AND GLYCINE DEGRADATION%REACTOME%R-HSA-389661.4		19	0.21587	1.10456	0.321012	0.445118	1	6807	tags=74%, list=52%, signal=154%
P75 NTR RECEPTOR-MEDIATED SIGNALLING%REACTOME DATABASE ID RELEASE 57%193704	P75 NTR RECEPTOR-MEDIATED SIGNALLING%REACTOME DATABASE ID RELEASE 57%193704		69	0.110959	1.10321	0.323108	0.446504	1	5750	tags=55%, list=44%, signal=98%
POSITIVE EPIGENETIC REGULATION OF RRNA EXPRESSION%REACTOME DATABASE ID RELEASE 57%5250913	POSITIVE EPIGENETIC REGULATION OF RRNA EXPRESSION%REACTOME DATABASE ID RELEASE 57%5250913		61	0.116573	1.10236	0.303093	0.44721	1	7904	tags=72%, list=61%, signal=182%
FC-EPSILON RECEPTOR I SIGNALING IN MAST CELLS%PATHWAY INTERACTION DATABASE NCI-NATURE CURATED DATA%FC-EPSILON RECEPTOR I SIGNALING IN MAST CELLS	FC-EPSILON RECEPTOR I SIGNALING IN MAST CELLS%PATHWAY INTERACTION DATABASE NCI-NATURE CURATED DATA%FC-EPSILON RECEPTOR I SIGNALING IN MAST CELLS		46	0.137875	1.10173	0.331407	0.447534	1	476	tags=17%, list=4%, signal=18%
BIOCARTA_GH_PATHWAY%MSIGDB_C2%BIOCARTA_GH_PATHWAY	BIOCARTA_GH_PATHWAY%MSIGDB_C2%BIOCARTA_GH_PATHWAY		23	0.193706	1.10015	0.302326	0.449319	1	9398	tags=91%, list=72%, signal=325%
CDC42 SIGNALING EVENTS%PATHWAY INTERACTION DATABASE NCI-NATURE CURATED DATA%CDC42 SIGNALING EVENTS	CDC42 SIGNALING EVENTS%PATHWAY INTERACTION DATABASE NCI-NATURE CURATED DATA%CDC42 SIGNALING EVENTS		60	0.120769	1.10001	0.309572	0.448992	1	9530	tags=85%, list=73%, signal=313%
BIOCARTA_FCER1_PATHWAY%MSIGDB_C2%BIOCARTA_FCER1_PATHWAY	BIOCARTA_FCER1_PATHWAY%MSIGDB_C2%BIOCARTA_FCER1_PATHWAY		28	0.177157	1.09883	0.320537	0.450096	1	9351	tags=89%, list=72%, signal=314%
BIOCARTA_PTDINS_PATHWAY%MSIGDB_C2%BIOCARTA_PTDINS_PATHWAY	BIOCARTA_PTDINS_PATHWAY%MSIGDB_C2%BIOCARTA_PTDINS_PATHWAY		21	0.198175	1.09807	0.332645	0.450675	1	10475	tags=100%, list=80%, signal=504%
PCNA-DEPENDENT LONG PATCH BASE EXCISION REPAIR%REACTOME DATABASE ID RELEASE 57%5651801	PCNA-DEPENDENT LONG PATCH BASE EXCISION REPAIR%REACTOME DATABASE ID RELEASE 57%5651801		21	0.196783	1.09735	0.34902	0.451208	1	4896	tags=57%, list=37%, signal=91%
GLYCEROPHOSPHOLIPID BIOSYNTHESIS%REACTOME%R-HSA-1483206.2	GLYCEROPHOSPHOLIPID BIOSYNTHESIS%REACTOME%R-HSA-1483206.2		72	0.108241	1.09526	0.336538	0.45375	1	1314	tags=21%, list=10%, signal=23%
PHOSPHOLIPASE C-MEDIATED CASCADE; FGFR2%REACTOME%R-HSA-5654221.1	PHOSPHOLIPASE C-MEDIATED CASCADE; FGFR2%REACTOME%R-HSA-5654221.1		30	0.168253	1.09518	0.319361	0.453336	1	4772	tags=53%, list=37%, signal=84%
PID_DELTA_NP63_PATHWAY%MSIGDB_C2%PID_DELTA_NP63_PATHWAY	PID_DELTA_NP63_PATHWAY%MSIGDB_C2%PID_DELTA_NP63_PATHWAY		34	0.158177	1.09483	0.323829	0.453307	1	2548	tags=35%, list=20%, signal=44%
GMCSF-MEDIATED SIGNALING EVENTS%PATHWAY INTERACTION DATABASE NCI-NATURE CURATED DATA%GMCSF-MEDIATED SIGNALING EVENTS	GMCSF-MEDIATED SIGNALING EVENTS%PATHWAY INTERACTION DATABASE NCI-NATURE CURATED DATA%GMCSF-MEDIATED SIGNALING EVENTS		28	0.173551	1.09432	0.335317	0.453489	1	9398	tags=89%, list=72%, signal=318%
BIOCARTA_CERAMIDE_PATHWAY%MSIGDB_C2%BIOCARTA_CERAMIDE_PATHWAY	BIOCARTA_CERAMIDE_PATHWAY%MSIGDB_C2%BIOCARTA_CERAMIDE_PATHWAY		20	0.202071	1.09244	0.321012	0.455731	1	7159	tags=75%, list=55%, signal=166%
PID_TCPTP_PATHWAY%MSIGDB_C2%PID_TCPTP_PATHWAY	PID_TCPTP_PATHWAY%MSIGDB_C2%PID_TCPTP_PATHWAY		33	0.159513	1.09115	0.333333	0.4571	1	9398	tags=88%, list=72%, signal=313%
5HT4 TYPE RECEPTOR MEDIATED SIGNALING PATHWAY%PANTHER PATHWAY%P04376	5HT4 TYPE RECEPTOR MEDIATED SIGNALING PATHWAY%PANTHER PATHWAY%P04376		23	0.18888	1.09065	0.332696	0.457213	1	2647	tags=39%, list=20%, signal=49%
EXTENSION OF TELOMERES%REACTOME DATABASE ID RELEASE 57%180786	EXTENSION OF TELOMERES%REACTOME DATABASE ID RELEASE 57%180786		29	0.165388	1.08889	0.34127	0.459226	1	4599	tags=52%, list=35%, signal=80%
ONCOGENE INDUCED SENESCENCE%REACTOME%R-HSA-2559585.2	ONCOGENE INDUCED SENESCENCE%REACTOME%R-HSA-2559585.2		23	0.189517	1.08589	0.34749	0.463036	1	4910	tags=57%, list=38%, signal=90%
5HT2 TYPE RECEPTOR MEDIATED SIGNALING PATHWAY%PANTHER PATHWAY%P04374	5HT2 TYPE RECEPTOR MEDIATED SIGNALING PATHWAY%PANTHER PATHWAY%P04374		32	0.160731	1.08407	0.339882	0.46508	1	1170	tags=25%, list=9%, signal=27%
PID_HDAC_CLASSIII_PATHWAY%MSIGDB_C2%PID_HDAC_CLASSIII_PATHWAY	PID_HDAC_CLASSIII_PATHWAY%MSIGDB_C2%PID_HDAC_CLASSIII_PATHWAY		23	0.183174	1.08373	0.362919	0.465019	1	7264	tags=74%, list=56%, signal=166%
RNA POL II CTD PHOSPHORYLATION AND INTERACTION WITH CE%REACTOME%R-HSA-77075.1	RNA POL II CTD PHOSPHORYLATION AND INTERACTION WITH CE%REACTOME%R-HSA-77075.1		25	0.17809	1.08005	0.347826	0.469759	1	8648	tags=84%, list=66%, signal=248%
PID_GMCSF_PATHWAY%MSIGDB_C2%PID_GMCSF_PATHWAY	PID_GMCSF_PATHWAY%MSIGDB_C2%PID_GMCSF_PATHWAY		28	0.173551	1.07915	0.368973	0.470527	1	9398	tags=89%, list=72%, signal=318%
BIOCARTA_CARM_ER_PATHWAY%MSIGDB_C2%BIOCARTA_CARM_ER_PATHWAY	BIOCARTA_CARM_ER_PATHWAY%MSIGDB_C2%BIOCARTA_CARM_ER_PATHWAY		33	0.158436	1.07804	0.322266	0.471556	1	7829	tags=76%, list=60%, signal=189%
FLK2 FLT3%IOB%FLK2 FLT3	FLK2 FLT3%IOB%FLK2 FLT3		20	0.19816	1.07708	0.343815	0.472399	1	10475	tags=100%, list=80%, signal=504%
PLATELET HOMEOSTASIS%REACTOME DATABASE ID RELEASE 57%418346	PLATELET HOMEOSTASIS%REACTOME DATABASE ID RELEASE 57%418346		57	0.12385	1.07689	0.36701	0.472105	1	6637	tags=63%, list=51%, signal=128%
IL2-MEDIATED SIGNALING EVENTS%PATHWAY INTERACTION DATABASE NCI-NATURE CURATED DATA%IL2-MEDIATED SIGNALING EVENTS	IL2-MEDIATED SIGNALING EVENTS%PATHWAY INTERACTION DATABASE NCI-NATURE CURATED DATA%IL2-MEDIATED SIGNALING EVENTS		43	0.141252	1.07449	0.368726	0.475063	1	9398	tags=86%, list=72%, signal=306%
BIOCARTA_NTHI_PATHWAY%MSIGDB_C2%BIOCARTA_NTHI_PATHWAY	BIOCARTA_NTHI_PATHWAY%MSIGDB_C2%BIOCARTA_NTHI_PATHWAY		20	0.197776	1.07297	0.355932	0.476796	1	7868	tags=80%, list=60%, signal=201%
HALLMARK_IL6_JAK_STAT3_SIGNALING%MSIGDB_C2%HALLMARK_IL6_JAK_STAT3_SIGNALING	HALLMARK_IL6_JAK_STAT3_SIGNALING%MSIGDB_C2%HALLMARK_IL6_JAK_STAT3_SIGNALING		50	0.131268	1.07066	0.375	0.479739	1	3254	tags=38%, list=25%, signal=50%
HDR THROUGH SINGLE STRAND ANNEALING (SSA)%REACTOME DATABASE ID RELEASE 57%5685938	HDR THROUGH SINGLE STRAND ANNEALING (SSA)%REACTOME DATABASE ID RELEASE 57%5685938		33	0.156842	1.06841	0.353293	0.482449	1	7454	tags=73%, list=57%, signal=169%
HALLMARK_ANGIOGENESIS%MSIGDB_C2%HALLMARK_ANGIOGENESIS	HALLMARK_ANGIOGENESIS%MSIGDB_C2%HALLMARK_ANGIOGENESIS		24	0.187903	1.0684	0.357576	0.481898	1	2447	tags=38%, list=19%, signal=46%
HALLMARK_PEROXISOME%MSIGDB_C2%HALLMARK_PEROXISOME	HALLMARK_PEROXISOME%MSIGDB_C2%HALLMARK_PEROXISOME		80	0.0985362	1.0634	0.353057	0.488797	1	1332	tags=20%, list=10%, signal=22%
REGULATION OF RAC1 ACTIVITY%PATHWAY INTERACTION DATABASE NCI-NATURE CURATED DATA%REGULATION OF RAC1 ACTIVITY	REGULATION OF RAC1 ACTIVITY%PATHWAY INTERACTION DATABASE NCI-NATURE CURATED DATA%REGULATION OF RAC1 ACTIVITY		27	0.173954	1.06333	0.376033	0.488332	1	4020	tags=48%, list=31%, signal=69%
FANCONI ANEMIA PATHWAY%PATHWAY INTERACTION DATABASE NCI-NATURE CURATED DATA%FANCONI ANEMIA PATHWAY	FANCONI ANEMIA PATHWAY%PATHWAY INTERACTION DATABASE NCI-NATURE CURATED DATA%FANCONI ANEMIA PATHWAY		44	0.134471	1.06302	0.392786	0.488217	1	5966	tags=59%, list=46%, signal=108%
HETEROTRIMERIC G-PROTEIN SIGNALING PATHWAY-GQ ALPHA AND GO ALPHA MEDIATED PATHWAY%PANTHER PATHWAY%P00027	HETEROTRIMERIC G-PROTEIN SIGNALING PATHWAY-GQ ALPHA AND GO ALPHA MEDIATED PATHWAY%PANTHER PATHWAY%P00027		67	0.111557	1.06116	0.372709	0.49036	1	5177	tags=51%, list=40%, signal=84%
ROLE OF LAT2 NTAL LAB ON CALCIUM MOBILIZATION%REACTOME%R-HSA-2730905.1	ROLE OF LAT2 NTAL LAB ON CALCIUM MOBILIZATION%REACTOME%R-HSA-2730905.1		81	0.0992563	1.05952	0.358871	0.492329	1	9191	tags=80%, list=70%, signal=269%
NICOTINIC ACETYLCHOLINE RECEPTOR SIGNALING PATHWAY%PANTHER PATHWAY%P00044	NICOTINIC ACETYLCHOLINE RECEPTOR SIGNALING PATHWAY%PANTHER PATHWAY%P00044		39	0.146296	1.05882	0.365112	0.492834	1	6131	tags=62%, list=47%, signal=116%
TP53 REGULATES TRANSCRIPTION OF CELL DEATH GENES%REACTOME%R-HSA-5633008.1	TP53 REGULATES TRANSCRIPTION OF CELL DEATH GENES%REACTOME%R-HSA-5633008.1		30	0.160783	1.05763	0.36214	0.494095	1	1822	tags=30%, list=14%, signal=35%
RNA POL II CTD PHOSPHORYLATION AND INTERACTION WITH CE%REACTOME%R-HSA-167160.1	RNA POL II CTD PHOSPHORYLATION AND INTERACTION WITH CE%REACTOME%R-HSA-167160.1		25	0.17809	1.05637	0.370933	0.495424	1	8648	tags=84%, list=66%, signal=248%
METABOLISM OF WATER-SOLUBLE VITAMINS AND COFACTORS%REACTOME DATABASE ID RELEASE 57%196849	METABOLISM OF WATER-SOLUBLE VITAMINS AND COFACTORS%REACTOME DATABASE ID RELEASE 57%196849		72	0.107133	1.05593	0.361884	0.49546	1	10942	tags=94%, list=84%, signal=579%
RNA POLYMERASE III ABORTIVE AND RETRACTIVE INITIATION%REACTOME DATABASE ID RELEASE 57%749476	RNA POLYMERASE III ABORTIVE AND RETRACTIVE INITIATION%REACTOME DATABASE ID RELEASE 57%749476		39	0.144481	1.05543	0.367265	0.495608	1	7829	tags=74%, list=60%, signal=185%
BIOCARTA_AT1R_PATHWAY%MSIGDB_C2%BIOCARTA_AT1R_PATHWAY	BIOCARTA_AT1R_PATHWAY%MSIGDB_C2%BIOCARTA_AT1R_PATHWAY		26	0.173853	1.05472	0.371212	0.496053	1	4263	tags=50%, list=33%, signal=74%
PID_RAC1_REG_PATHWAY%MSIGDB_C2%PID_RAC1_REG_PATHWAY	PID_RAC1_REG_PATHWAY%MSIGDB_C2%PID_RAC1_REG_PATHWAY		27	0.173954	1.05419	0.402672	0.496335	1	4020	tags=48%, list=31%, signal=69%
PID_AVB3_OPN_PATHWAY%MSIGDB_C2%PID_AVB3_OPN_PATHWAY	PID_AVB3_OPN_PATHWAY%MSIGDB_C2%PID_AVB3_OPN_PATHWAY		28	0.168848	1.05359	0.38114	0.496669	1	8060	tags=79%, list=62%, signal=205%
SA_B_CELL_RECEPTOR_COMPLEXES%MSIGDB_C2%SA_B_CELL_RECEPTOR_COMPLEXES	SA_B_CELL_RECEPTOR_COMPLEXES%MSIGDB_C2%SA_B_CELL_RECEPTOR_COMPLEXES		20	0.196856	1.05298	0.346774	0.497023	1	9186	tags=90%, list=70%, signal=303%
OSTEOPONTIN-MEDIATED EVENTS%PATHWAY INTERACTION DATABASE NCI-NATURE CURATED DATA%OSTEOPONTIN-MEDIATED EVENTS	OSTEOPONTIN-MEDIATED EVENTS%PATHWAY INTERACTION DATABASE NCI-NATURE CURATED DATA%OSTEOPONTIN-MEDIATED EVENTS		28	0.168848	1.05186	0.358	0.498144	1	8060	tags=79%, list=62%, signal=205%
RNA POLYMERASE III TRANSCRIPTION%REACTOME DATABASE ID RELEASE 57%74158	RNA POLYMERASE III TRANSCRIPTION%REACTOME DATABASE ID RELEASE 57%74158		39	0.144481	1.05105	0.358717	0.498892	1	7829	tags=74%, list=60%, signal=185%
BIOCARTA_G1_PATHWAY%MSIGDB_C2%BIOCARTA_G1_PATHWAY	BIOCARTA_G1_PATHWAY%MSIGDB_C2%BIOCARTA_G1_PATHWAY		26	0.169132	1.04668	0.403543	0.504936	1	8343	tags=81%, list=64%, signal=223%
ALPHA6BETA4INTEGRIN%IOB%ALPHA6BETA4INTEGRIN	ALPHA6BETA4INTEGRIN%IOB%ALPHA6BETA4INTEGRIN		50	0.125995	1.04488	0.360947	0.507066	1	2539	tags=32%, list=19%, signal=40%
SIGNALING BY FGFR2 IN DISEASE%REACTOME DATABASE ID RELEASE 57%5655253	SIGNALING BY FGFR2 IN DISEASE%REACTOME DATABASE ID RELEASE 57%5655253		28	0.16625	1.04475	0.37605	0.506673	1	7161	tags=71%, list=55%, signal=158%
RNA POLYMERASE III CHAIN ELONGATION%REACTOME%R-HSA-73780.1	RNA POLYMERASE III CHAIN ELONGATION%REACTOME%R-HSA-73780.1		17	0.205325	1.04235	0.401575	0.509787	1	7308	tags=76%, list=56%, signal=173%
OXYTOCIN RECEPTOR MEDIATED SIGNALING PATHWAY%PANTHER PATHWAY%P04391	OXYTOCIN RECEPTOR MEDIATED SIGNALING PATHWAY%PANTHER PATHWAY%P04391		35	0.149646	1.04208	0.378072	0.509614	1	3647	tags=43%, list=28%, signal=59%
STABILIZATION AND EXPANSION OF THE E-CADHERIN ADHERENS JUNCTION%PATHWAY INTERACTION DATABASE NCI-NATURE CURATED DATA%STABILIZATION AND EXPANSION OF THE E-CADHERIN ADHERENS JUNCTION	STABILIZATION AND EXPANSION OF THE E-CADHERIN ADHERENS JUNCTION%PATHWAY INTERACTION DATABASE NCI-NATURE CURATED DATA%STABILIZATION AND EXPANSION OF THE E-CADHERIN ADHERENS JUNCTION		35	0.146773	1.04158	0.390782	0.509772	1	10401	tags=94%, list=80%, signal=462%
ALPHA6BETA4INTEGRIN%NETPATH%ALPHA6BETA4INTEGRIN	ALPHA6BETA4INTEGRIN%NETPATH%ALPHA6BETA4INTEGRIN		56	0.118985	1.04113	0.390756	0.509879	1	6381	tags=61%, list=49%, signal=118%
SIGNALING EVENTS MEDIATED BY HDAC CLASS III%PATHWAY INTERACTION DATABASE NCI-NATURE CURATED DATA%SIGNALING EVENTS MEDIATED BY HDAC CLASS III	SIGNALING EVENTS MEDIATED BY HDAC CLASS III%PATHWAY INTERACTION DATABASE NCI-NATURE CURATED DATA%SIGNALING EVENTS MEDIATED BY HDAC CLASS III		23	0.183174	1.04047	0.388119	0.510299	1	7264	tags=74%, list=56%, signal=166%
ALPHA-SYNUCLEIN SIGNALING%PATHWAY INTERACTION DATABASE NCI-NATURE CURATED DATA%ALPHA-SYNUCLEIN SIGNALING	ALPHA-SYNUCLEIN SIGNALING%PATHWAY INTERACTION DATABASE NCI-NATURE CURATED DATA%ALPHA-SYNUCLEIN SIGNALING		18	0.202457	1.03795	0.395257	0.51359	1	3163	tags=44%, list=24%, signal=59%
DISASSEMBLY OF THE DESTRUCTION COMPLEX AND RECRUITMENT OF AXIN TO THE MEMBRANE%REACTOME%R-HSA-4641262.3	DISASSEMBLY OF THE DESTRUCTION COMPLEX AND RECRUITMENT OF AXIN TO THE MEMBRANE%REACTOME%R-HSA-4641262.3		25	0.172888	1.03664	0.396226	0.5149	1	10283	tags=96%, list=79%, signal=451%
TP53 REGULATES TRANSCRIPTION OF DNA REPAIR GENES%REACTOME DATABASE ID RELEASE 57%6796648	TP53 REGULATES TRANSCRIPTION OF DNA REPAIR GENES%REACTOME DATABASE ID RELEASE 57%6796648		50	0.124919	1.03407	0.39165	0.518254	1	7777	tags=72%, list=60%, signal=177%
LAMININ INTERACTIONS%REACTOME DATABASE ID RELEASE 57%3000157	LAMININ INTERACTIONS%REACTOME DATABASE ID RELEASE 57%3000157		16	0.210499	1.03151	0.398855	0.521596	1	6232	tags=69%, list=48%, signal=131%
BIOCARTA_HDAC_PATHWAY%MSIGDB_C2%BIOCARTA_HDAC_PATHWAY	BIOCARTA_HDAC_PATHWAY%MSIGDB_C2%BIOCARTA_HDAC_PATHWAY		21	0.186017	1.03077	0.393638	0.522207	1	7524	tags=76%, list=58%, signal=179%
PID_ECADHERIN_STABILIZATION_PATHWAY%MSIGDB_C2%PID_ECADHERIN_STABILIZATION_PATHWAY	PID_ECADHERIN_STABILIZATION_PATHWAY%MSIGDB_C2%PID_ECADHERIN_STABILIZATION_PATHWAY		35	0.146773	1.02757	0.389113	0.526727	1	10401	tags=94%, list=80%, signal=462%
PID_ALPHA_SYNUCLEIN_PATHWAY%MSIGDB_C2%PID_ALPHA_SYNUCLEIN_PATHWAY	PID_ALPHA_SYNUCLEIN_PATHWAY%MSIGDB_C2%PID_ALPHA_SYNUCLEIN_PATHWAY		21	0.186605	1.02553	0.387424	0.52939	1	3163	tags=43%, list=24%, signal=56%
VASOPRESSIN REGULATES RENAL WATER HOMEOSTASIS VIA AQUAPORINS%REACTOME%R-HSA-432040.1	VASOPRESSIN REGULATES RENAL WATER HOMEOSTASIS VIA AQUAPORINS%REACTOME%R-HSA-432040.1		32	0.153966	1.02487	0.401606	0.52976	1	7380	tags=72%, list=57%, signal=165%
BIOCARTA_IL2_PATHWAY%MSIGDB_C2%BIOCARTA_IL2_PATHWAY	BIOCARTA_IL2_PATHWAY%MSIGDB_C2%BIOCARTA_IL2_PATHWAY		15	0.213901	1.02244	0.401923	0.532941	1	9398	tags=93%, list=72%, signal=332%
OPIOID PROENKEPHALIN PATHWAY%PANTHER PATHWAY%P05915	OPIOID PROENKEPHALIN PATHWAY%PANTHER PATHWAY%P05915		23	0.175521	1.02062	0.423828	0.535099	1	3389	tags=43%, list=26%, signal=59%
RAF-INDEPENDENT MAPK1 3 ACTIVATION%REACTOME%R-HSA-112409.1	RAF-INDEPENDENT MAPK1 3 ACTIVATION%REACTOME%R-HSA-112409.1		20	0.187883	1.01976	0.421154	0.535846	1	2120	tags=35%, list=16%, signal=42%
MRNA DECAY BY 5' TO 3' EXORIBONUCLEASE%REACTOME%R-HSA-430039.1	MRNA DECAY BY 5' TO 3' EXORIBONUCLEASE%REACTOME%R-HSA-430039.1		15	0.218321	1.01575	0.406746	0.541664	1	10211	tags=100%, list=78%, signal=458%
KERATAN SULFATE KERATIN METABOLISM%REACTOME DATABASE ID RELEASE 57%1638074	KERATAN SULFATE KERATIN METABOLISM%REACTOME DATABASE ID RELEASE 57%1638074		21	0.184856	1.01212	0.436047	0.546712	1	1942	tags=33%, list=15%, signal=39%
CCR7%IOB%CCR7	CCR7%IOB%CCR7		16	0.210231	1.00937	0.427992	0.550507	1	7868	tags=81%, list=60%, signal=204%
CHONDROITIN SULFATE DERMATAN SULFATE METABOLISM%REACTOME DATABASE ID RELEASE 57%1793185	CHONDROITIN SULFATE DERMATAN SULFATE METABOLISM%REACTOME DATABASE ID RELEASE 57%1793185		45	0.127204	1.00662	0.417969	0.554065	1	375	tags=16%, list=3%, signal=16%
EGFR DOWNREGULATION%REACTOME DATABASE ID RELEASE 57%182971	EGFR DOWNREGULATION%REACTOME DATABASE ID RELEASE 57%182971		16	0.208582	1.00531	0.444219	0.555535	1	6257	tags=69%, list=48%, signal=132%
SIGNALING BY HIPPO%REACTOME%R-HSA-2028269.1	SIGNALING BY HIPPO%REACTOME%R-HSA-2028269.1		19	0.191025	0.99546	0.458733	0.570877	1	7131	tags=74%, list=55%, signal=162%
SIG_BCR_SIGNALING_PATHWAY%MSIGDB_C2%SIG_BCR_SIGNALING_PATHWAY	SIG_BCR_SIGNALING_PATHWAY%MSIGDB_C2%SIG_BCR_SIGNALING_PATHWAY		35	0.141442	0.993107	0.459794	0.574115	1	9351	tags=86%, list=72%, signal=301%
ST_GAQ_PATHWAY%MSIGDB_C2%ST_GAQ_PATHWAY	ST_GAQ_PATHWAY%MSIGDB_C2%ST_GAQ_PATHWAY		23	0.170608	0.992722	0.447423	0.574098	1	6860	tags=70%, list=53%, signal=146%
ENKEPHALIN RELEASE%PANTHER PATHWAY%P05913	ENKEPHALIN RELEASE%PANTHER PATHWAY%P05913		24	0.176524	0.992667	0.444223	0.573553	1	4772	tags=54%, list=37%, signal=85%
MICRORNA (MIRNA) BIOGENESIS%REACTOME%R-HSA-203927.2	MICRORNA (MIRNA) BIOGENESIS%REACTOME%R-HSA-203927.2		18	0.192089	0.991094	0.445148	0.575352	1	6926	tags=72%, list=53%, signal=154%
HALLMARK_TGF_BETA_SIGNALING%MSIGDB_C2%HALLMARK_TGF_BETA_SIGNALING	HALLMARK_TGF_BETA_SIGNALING%MSIGDB_C2%HALLMARK_TGF_BETA_SIGNALING		46	0.122407	0.990182	0.448819	0.576191	1	4936	tags=50%, list=38%, signal=80%
BIOCARTA_MCM_PATHWAY%MSIGDB_C2%BIOCARTA_MCM_PATHWAY	BIOCARTA_MCM_PATHWAY%MSIGDB_C2%BIOCARTA_MCM_PATHWAY		18	0.189192	0.990121	0.438202	0.575658	1	3336	tags=44%, list=26%, signal=60%
SYNDECAN-1-MEDIATED SIGNALING EVENTS%PATHWAY INTERACTION DATABASE NCI-NATURE CURATED DATA%SYNDECAN-1-MEDIATED SIGNALING EVENTS	SYNDECAN-1-MEDIATED SIGNALING EVENTS%PATHWAY INTERACTION DATABASE NCI-NATURE CURATED DATA%SYNDECAN-1-MEDIATED SIGNALING EVENTS		18	0.196314	0.989862	0.475248	0.575457	1	1792	tags=33%, list=14%, signal=39%
PHOSPHOLIPASE C-MEDIATED CASCADE: FGFR1%REACTOME DATABASE ID RELEASE 57%5654219	PHOSPHOLIPASE C-MEDIATED CASCADE: FGFR1%REACTOME DATABASE ID RELEASE 57%5654219		29	0.152112	0.988767	0.466801	0.576719	1	4772	tags=52%, list=37%, signal=81%
BETA3 ADRENERGIC RECEPTOR SIGNALING PATHWAY%PANTHER PATHWAY%P04379	BETA3 ADRENERGIC RECEPTOR SIGNALING PATHWAY%PANTHER PATHWAY%P04379		21	0.178483	0.987951	0.470238	0.577387	1	2647	tags=38%, list=20%, signal=48%
SIGNALING BY CYTOSOLIC FGFR1 FUSION MUTANTS%REACTOME DATABASE ID RELEASE 57%1839117	SIGNALING BY CYTOSOLIC FGFR1 FUSION MUTANTS%REACTOME DATABASE ID RELEASE 57%1839117		15	0.213901	0.986302	0.469008	0.579286	1	9398	tags=93%, list=72%, signal=332%
PHOSPHOLIPASE C-MEDIATED CASCADE; FGFR3%REACTOME DATABASE ID RELEASE 57%5654227	PHOSPHOLIPASE C-MEDIATED CASCADE; FGFR3%REACTOME DATABASE ID RELEASE 57%5654227		29	0.152112	0.985033	0.464981	0.580699	1	4772	tags=52%, list=37%, signal=81%
LAGGING STRAND SYNTHESIS%REACTOME DATABASE ID RELEASE 57%69186	LAGGING STRAND SYNTHESIS%REACTOME DATABASE ID RELEASE 57%69186		20	0.187653	0.984333	0.479253	0.581229	1	9306	tags=90%, list=71%, signal=313%
NEGATIVE REGULATION OF FGFR2 SIGNALING%REACTOME DATABASE ID RELEASE 57%5654727	NEGATIVE REGULATION OF FGFR2 SIGNALING%REACTOME DATABASE ID RELEASE 57%5654727		16	0.204289	0.977095	0.49522	0.59272	1	6313	tags=69%, list=48%, signal=133%
SIG_PIP3_SIGNALING_IN_B_LYMPHOCYTES%MSIGDB_C2%SIG_PIP3_SIGNALING_IN_B_LYMPHOCYTES	SIG_PIP3_SIGNALING_IN_B_LYMPHOCYTES%MSIGDB_C2%SIG_PIP3_SIGNALING_IN_B_LYMPHOCYTES		25	0.165815	0.976121	0.462598	0.593632	1	8808	tags=84%, list=67%, signal=258%
BIOCARTA_ATM_PATHWAY%MSIGDB_C2%BIOCARTA_ATM_PATHWAY	BIOCARTA_ATM_PATHWAY%MSIGDB_C2%BIOCARTA_ATM_PATHWAY		19	0.187219	0.973621	0.486316	0.597041	1	7868	tags=79%, list=60%, signal=198%
JNK (C-JUN KINASES) PHOSPHORYLATION AND ACTIVATION MEDIATED BY ACTIVATED HUMAN TAK1%REACTOME%R-HSA-450321.1	JNK (C-JUN KINASES) PHOSPHORYLATION AND ACTIVATION MEDIATED BY ACTIVATED HUMAN TAK1%REACTOME%R-HSA-450321.1		15	0.205954	0.972952	0.496894	0.597555	1	8631	tags=87%, list=66%, signal=255%
PID_EPO_PATHWAY%MSIGDB_C2%PID_EPO_PATHWAY	PID_EPO_PATHWAY%MSIGDB_C2%PID_EPO_PATHWAY		28	0.151649	0.972824	0.474438	0.597119	1	5952	tags=61%, list=46%, signal=111%
PID_MAPK_TRK_PATHWAY%MSIGDB_C2%PID_MAPK_TRK_PATHWAY	PID_MAPK_TRK_PATHWAY%MSIGDB_C2%PID_MAPK_TRK_PATHWAY		28	0.153359	0.9717	0.476954	0.598217	1	7329	tags=71%, list=56%, signal=162%
TRK RECEPTOR SIGNALING MEDIATED BY THE MAPK PATHWAY%PATHWAY INTERACTION DATABASE NCI-NATURE CURATED DATA%TRK RECEPTOR SIGNALING MEDIATED BY THE MAPK PATHWAY	TRK RECEPTOR SIGNALING MEDIATED BY THE MAPK PATHWAY%PATHWAY INTERACTION DATABASE NCI-NATURE CURATED DATA%TRK RECEPTOR SIGNALING MEDIATED BY THE MAPK PATHWAY		28	0.153359	0.970059	0.473795	0.600262	1	7329	tags=71%, list=56%, signal=162%
INTERFERON-GAMMA SIGNALING PATHWAY%PANTHER PATHWAY%P00035	INTERFERON-GAMMA SIGNALING PATHWAY%PANTHER PATHWAY%P00035		24	0.165427	0.969933	0.508621	0.599786	1	9270	tags=88%, list=71%, signal=301%
BIOCARTA_INSULIN_PATHWAY%MSIGDB_C2%BIOCARTA_INSULIN_PATHWAY	BIOCARTA_INSULIN_PATHWAY%MSIGDB_C2%BIOCARTA_INSULIN_PATHWAY		18	0.192055	0.969847	0.477228	0.599281	1	7652	tags=78%, list=59%, signal=188%
BDNF%IOB%BDNF	BDNF%IOB%BDNF		38	0.132585	0.969679	0.517578	0.598906	1	2053	tags=29%, list=16%, signal=34%
AXON GUIDANCE MEDIATED BY NETRIN%PANTHER PATHWAY%P00009	AXON GUIDANCE MEDIATED BY NETRIN%PANTHER PATHWAY%P00009		22	0.176923	0.969174	0.492986	0.599141	1	3035	tags=41%, list=23%, signal=53%
IL2%NETPATH%IL2	IL2%NETPATH%IL2		66	0.104074	0.968517	0.492248	0.599546	1	9530	tags=83%, list=73%, signal=307%
EPHRIN SIGNALING%REACTOME DATABASE ID RELEASE 57%3928664	EPHRIN SIGNALING%REACTOME DATABASE ID RELEASE 57%3928664		17	0.192702	0.967766	0.480315	0.600122	1	2095	tags=35%, list=16%, signal=42%
RIG-I MDA5 MEDIATED INDUCTION OF IFN-ALPHA BETA PATHWAYS%REACTOME%R-HSA-168928.1	RIG-I MDA5 MEDIATED INDUCTION OF IFN-ALPHA BETA PATHWAYS%REACTOME%R-HSA-168928.1		47	0.118816	0.967037	0.484375	0.600715	1	9012	tags=81%, list=69%, signal=260%
HALLMARK_FATTY_ACID_METABOLISM%MSIGDB_C2%HALLMARK_FATTY_ACID_METABOLISM	HALLMARK_FATTY_ACID_METABOLISM%MSIGDB_C2%HALLMARK_FATTY_ACID_METABOLISM		125	0.0728319	0.964717	0.5	0.603779	1	1251	tags=17%, list=10%, signal=18%
SIGNALING EVENTS MEDIATED BY TCPTP%PATHWAY INTERACTION DATABASE NCI-NATURE CURATED DATA%SIGNALING EVENTS MEDIATED BY TCPTP	SIGNALING EVENTS MEDIATED BY TCPTP%PATHWAY INTERACTION DATABASE NCI-NATURE CURATED DATA%SIGNALING EVENTS MEDIATED BY TCPTP		30	0.147327	0.963603	0.486538	0.60494	1	9398	tags=87%, list=72%, signal=308%
PHOSPHOLIPASE C-MEDIATED CASCADE; FGFR4%REACTOME DATABASE ID RELEASE 57%5654228	PHOSPHOLIPASE C-MEDIATED CASCADE; FGFR4%REACTOME DATABASE ID RELEASE 57%5654228		29	0.152112	0.962266	0.473384	0.606434	1	4772	tags=52%, list=37%, signal=81%
TCR SIGNALING IN NAIVE CD8+ T CELLS%PATHWAY INTERACTION DATABASE NCI-NATURE CURATED DATA%TCR SIGNALING IN NAIVE CD8+ T CELLS	TCR SIGNALING IN NAIVE CD8+ T CELLS%PATHWAY INTERACTION DATABASE NCI-NATURE CURATED DATA%TCR SIGNALING IN NAIVE CD8+ T CELLS		31	0.144529	0.961568	0.486653	0.606904	1	4014	tags=45%, list=31%, signal=65%
S1P3 PATHWAY%PATHWAY INTERACTION DATABASE NCI-NATURE CURATED DATA%S1P3 PATHWAY	S1P3 PATHWAY%PATHWAY INTERACTION DATABASE NCI-NATURE CURATED DATA%S1P3 PATHWAY		19	0.187401	0.960615	0.501027	0.607847	1	8553	tags=84%, list=65%, signal=244%
FGFR1 MUTANT RECEPTOR ACTIVATION%REACTOME DATABASE ID RELEASE 57%1839124	FGFR1 MUTANT RECEPTOR ACTIVATION%REACTOME DATABASE ID RELEASE 57%1839124		20	0.182515	0.959632	0.50211	0.608706	1	8720	tags=85%, list=67%, signal=255%
PID_THROMBIN_PAR1_PATHWAY%MSIGDB_C2%PID_THROMBIN_PAR1_PATHWAY	PID_THROMBIN_PAR1_PATHWAY%MSIGDB_C2%PID_THROMBIN_PAR1_PATHWAY		33	0.140284	0.95947	0.487854	0.608324	1	10440	tags=94%, list=80%, signal=467%
REGULATION OF TNFR1 SIGNALING%REACTOME%R-HSA-5357905.2	REGULATION OF TNFR1 SIGNALING%REACTOME%R-HSA-5357905.2		22	0.174546	0.959049	0.518812	0.60836	1	9596	tags=91%, list=73%, signal=342%
HALLMARK_P53_PATHWAY%MSIGDB_C2%HALLMARK_P53_PATHWAY	HALLMARK_P53_PATHWAY%MSIGDB_C2%HALLMARK_P53_PATHWAY		165	0.0646997	0.957473	0.474	0.610226	1	1935	tags=21%, list=15%, signal=25%
HALLMARK_COMPLEMENT%MSIGDB_C2%HALLMARK_COMPLEMENT	HALLMARK_COMPLEMENT%MSIGDB_C2%HALLMARK_COMPLEMENT		109	0.0786911	0.957296	0.495902	0.609866	1	2814	tags=29%, list=22%, signal=37%
PAR1-MEDIATED THROMBIN SIGNALING EVENTS%PATHWAY INTERACTION DATABASE NCI-NATURE CURATED DATA%PAR1-MEDIATED THROMBIN SIGNALING EVENTS	PAR1-MEDIATED THROMBIN SIGNALING EVENTS%PATHWAY INTERACTION DATABASE NCI-NATURE CURATED DATA%PAR1-MEDIATED THROMBIN SIGNALING EVENTS		33	0.140284	0.956145	0.510763	0.611147	1	10440	tags=94%, list=80%, signal=467%
BIOCARTA_MCALPAIN_PATHWAY%MSIGDB_C2%BIOCARTA_MCALPAIN_PATHWAY	BIOCARTA_MCALPAIN_PATHWAY%MSIGDB_C2%BIOCARTA_MCALPAIN_PATHWAY		19	0.178813	0.955763	0.477733	0.611089	1	8665	tags=84%, list=66%, signal=250%
NABA_BASEMENT_MEMBRANES%MSIGDB_C2%NABA_BASEMENT_MEMBRANES	NABA_BASEMENT_MEMBRANES%MSIGDB_C2%NABA_BASEMENT_MEMBRANES		20	0.177761	0.955401	0.488934	0.611048	1	946	tags=25%, list=7%, signal=27%
PID_CD40_PATHWAY%MSIGDB_C2%PID_CD40_PATHWAY	PID_CD40_PATHWAY%MSIGDB_C2%PID_CD40_PATHWAY		24	0.163406	0.954709	0.488565	0.61148	1	8208	tags=79%, list=63%, signal=213%
ERBB4 SIGNALING EVENTS%PATHWAY INTERACTION DATABASE NCI-NATURE CURATED DATA%ERBB4 SIGNALING EVENTS	ERBB4 SIGNALING EVENTS%PATHWAY INTERACTION DATABASE NCI-NATURE CURATED DATA%ERBB4 SIGNALING EVENTS		28	0.151134	0.953	0.483871	0.613645	1	7358	tags=71%, list=56%, signal=163%
LYSOSOME VESICLE BIOGENESIS%REACTOME DATABASE ID RELEASE 57%432720	LYSOSOME VESICLE BIOGENESIS%REACTOME DATABASE ID RELEASE 57%432720		28	0.151934	0.950726	0.495108	0.616669	1	4549	tags=50%, list=35%, signal=77%
CELLULAR SENESCENCE%REACTOME DATABASE ID RELEASE 57%2559583	CELLULAR SENESCENCE%REACTOME DATABASE ID RELEASE 57%2559583		137	0.0697088	0.949969	0.486	0.617259	1	8631	tags=73%, list=66%, signal=213%
PI3K AKT ACTIVATION%REACTOME%R-HSA-198203.2	PI3K AKT ACTIVATION%REACTOME%R-HSA-198203.2		77	0.0915823	0.949719	0.517103	0.61695	1	8817	tags=77%, list=68%, signal=234%
EPO SIGNALING PATHWAY%PATHWAY INTERACTION DATABASE NCI-NATURE CURATED DATA%EPO SIGNALING PATHWAY	EPO SIGNALING PATHWAY%PATHWAY INTERACTION DATABASE NCI-NATURE CURATED DATA%EPO SIGNALING PATHWAY		28	0.151649	0.948459	0.492986	0.618481	1	5952	tags=61%, list=46%, signal=111%
PID_CD8_TCR_PATHWAY%MSIGDB_C2%PID_CD8_TCR_PATHWAY	PID_CD8_TCR_PATHWAY%MSIGDB_C2%PID_CD8_TCR_PATHWAY		31	0.144529	0.946415	0.495202	0.621276	1	4014	tags=45%, list=31%, signal=65%
PLASMA MEMBRANE ESTROGEN RECEPTOR SIGNALING%PATHWAY INTERACTION DATABASE NCI-NATURE CURATED DATA%PLASMA MEMBRANE ESTROGEN RECEPTOR SIGNALING	PLASMA MEMBRANE ESTROGEN RECEPTOR SIGNALING%PATHWAY INTERACTION DATABASE NCI-NATURE CURATED DATA%PLASMA MEMBRANE ESTROGEN RECEPTOR SIGNALING		32	0.138375	0.944984	0.514056	0.622936	1	10440	tags=94%, list=80%, signal=466%
ST_B_CELL_ANTIGEN_RECEPTOR%MSIGDB_C2%ST_B_CELL_ANTIGEN_RECEPTOR	ST_B_CELL_ANTIGEN_RECEPTOR%MSIGDB_C2%ST_B_CELL_ANTIGEN_RECEPTOR		32	0.140649	0.942997	0.508539	0.625539	1	9186	tags=84%, list=70%, signal=284%
RNA POLYMERASE I TRANSCRIPTION%REACTOME%R-HSA-73864.1	RNA POLYMERASE I TRANSCRIPTION%REACTOME%R-HSA-73864.1		67	0.0967053	0.940914	0.495183	0.628321	1	7904	tags=70%, list=61%, signal=177%
BIOCARTA_HIVNEF_PATHWAY%MSIGDB_C2%BIOCARTA_HIVNEF_PATHWAY	BIOCARTA_HIVNEF_PATHWAY%MSIGDB_C2%BIOCARTA_HIVNEF_PATHWAY		47	0.116895	0.939936	0.508806	0.629162	1	9037	tags=81%, list=69%, signal=262%
PID_REG_GR_PATHWAY%MSIGDB_C2%PID_REG_GR_PATHWAY	PID_REG_GR_PATHWAY%MSIGDB_C2%PID_REG_GR_PATHWAY		53	0.107991	0.93734	0.520992	0.632771	1	2537	tags=30%, list=19%, signal=37%
BIOCARTA_PTEN_PATHWAY%MSIGDB_C2%BIOCARTA_PTEN_PATHWAY	BIOCARTA_PTEN_PATHWAY%MSIGDB_C2%BIOCARTA_PTEN_PATHWAY		17	0.182965	0.935738	0.519669	0.634655	1	2222	tags=35%, list=17%, signal=42%
INTERFERON ALPHA BETA SIGNALING%REACTOME%R-HSA-909733.1	INTERFERON ALPHA BETA SIGNALING%REACTOME%R-HSA-909733.1		28	0.14711	0.935117	0.524851	0.635058	1	6944	tags=68%, list=53%, signal=145%
GLUCONEOGENESIS%REACTOME DATABASE ID RELEASE 57%70263	GLUCONEOGENESIS%REACTOME DATABASE ID RELEASE 57%70263		25	0.157867	0.934572	0.501014	0.635298	1	4210	tags=48%, list=32%, signal=71%
PID_CERAMIDE_PATHWAY%MSIGDB_C2%PID_CERAMIDE_PATHWAY	PID_CERAMIDE_PATHWAY%MSIGDB_C2%PID_CERAMIDE_PATHWAY		42	0.123627	0.930429	0.537074	0.641412	1	8962	tags=81%, list=69%, signal=257%
BIOCARTA_PPARA_PATHWAY%MSIGDB_C2%BIOCARTA_PPARA_PATHWAY	BIOCARTA_PPARA_PATHWAY%MSIGDB_C2%BIOCARTA_PPARA_PATHWAY		47	0.114829	0.929484	0.517958	0.642378	1	8786	tags=79%, list=67%, signal=240%
INSULIN PATHWAY%PATHWAY INTERACTION DATABASE NCI-NATURE CURATED DATA%INSULIN PATHWAY	INSULIN PATHWAY%PATHWAY INTERACTION DATABASE NCI-NATURE CURATED DATA%INSULIN PATHWAY		40	0.120584	0.929338	0.528846	0.641955	1	9530	tags=85%, list=73%, signal=314%
GLUCOCORTICOID RECEPTOR REGULATORY NETWORK%PATHWAY INTERACTION DATABASE NCI-NATURE CURATED DATA%GLUCOCORTICOID RECEPTOR REGULATORY NETWORK	GLUCOCORTICOID RECEPTOR REGULATORY NETWORK%PATHWAY INTERACTION DATABASE NCI-NATURE CURATED DATA%GLUCOCORTICOID RECEPTOR REGULATORY NETWORK		53	0.107991	0.926463	0.554493	0.645965	1	2537	tags=30%, list=19%, signal=37%
UNTITLED%PANTHER PATHWAY%P00019	UNTITLED%PANTHER PATHWAY%P00019		51	0.107621	0.92454	0.536779	0.648458	1	5257	tags=51%, list=40%, signal=85%
CAM PATHWAY%REACTOME DATABASE ID RELEASE 57%111997	CAM PATHWAY%REACTOME DATABASE ID RELEASE 57%111997		21	0.17077	0.922551	0.544513	0.651089	1	6479	tags=67%, list=50%, signal=132%
PID_EPHB_FWD_PATHWAY%MSIGDB_C2%PID_EPHB_FWD_PATHWAY	PID_EPHB_FWD_PATHWAY%MSIGDB_C2%PID_EPHB_FWD_PATHWAY		35	0.1311	0.922369	0.541176	0.650696	1	2396	tags=31%, list=18%, signal=38%
PI-3K CASCADE:FGFR2%REACTOME DATABASE ID RELEASE 57%5654695	PI-3K CASCADE:FGFR2%REACTOME DATABASE ID RELEASE 57%5654695		76	0.0884814	0.921294	0.527888	0.651828	1	8817	tags=76%, list=68%, signal=234%
PI-3K CASCADE:FGFR3%REACTOME DATABASE ID RELEASE 57%5654710	PI-3K CASCADE:FGFR3%REACTOME DATABASE ID RELEASE 57%5654710		76	0.0884814	0.920709	0.525458	0.652185	1	8817	tags=76%, list=68%, signal=234%
BIOCARTA_TPO_PATHWAY%MSIGDB_C2%BIOCARTA_TPO_PATHWAY	BIOCARTA_TPO_PATHWAY%MSIGDB_C2%BIOCARTA_TPO_PATHWAY		19	0.175313	0.918213	0.542914	0.655669	1	9398	tags=89%, list=72%, signal=319%
CALMODULIN INDUCED EVENTS%REACTOME%R-HSA-111933.1	CALMODULIN INDUCED EVENTS%REACTOME%R-HSA-111933.1		21	0.17077	0.916166	0.530888	0.658446	1	6479	tags=67%, list=50%, signal=132%
PID_ER_NONGENOMIC_PATHWAY%MSIGDB_C2%PID_ER_NONGENOMIC_PATHWAY	PID_ER_NONGENOMIC_PATHWAY%MSIGDB_C2%PID_ER_NONGENOMIC_PATHWAY		32	0.138375	0.91492	0.515151	0.659817	1	10440	tags=94%, list=80%, signal=466%
PHOSPHOLIPASES%HUMANCYC%LIPASYN-PWY	PHOSPHOLIPASES%HUMANCYC%LIPASYN-PWY		19	0.175023	0.913829	0.552577	0.660973	1	466	tags=21%, list=4%, signal=22%
PI3K EVENTS IN ERBB4 SIGNALING%REACTOME DATABASE ID RELEASE 57%1250342	PI3K EVENTS IN ERBB4 SIGNALING%REACTOME DATABASE ID RELEASE 57%1250342		76	0.0884814	0.913477	0.562141	0.66092	1	8817	tags=76%, list=68%, signal=234%
PI-3K CASCADE:FGFR1%REACTOME DATABASE ID RELEASE 57%5654689	PI-3K CASCADE:FGFR1%REACTOME DATABASE ID RELEASE 57%5654689		76	0.0884814	0.912427	0.549407	0.661947	1	8817	tags=76%, list=68%, signal=234%
BIOCARTA_TOLL_PATHWAY%MSIGDB_C2%BIOCARTA_TOLL_PATHWAY	BIOCARTA_TOLL_PATHWAY%MSIGDB_C2%BIOCARTA_TOLL_PATHWAY		30	0.138424	0.91096	0.552632	0.663664	1	8208	tags=77%, list=63%, signal=206%
TCR SIGNALING IN NAIVE CD4+ T CELLS%PATHWAY INTERACTION DATABASE NCI-NATURE CURATED DATA%TCR SIGNALING IN NAIVE CD4+ T CELLS	TCR SIGNALING IN NAIVE CD4+ T CELLS%PATHWAY INTERACTION DATABASE NCI-NATURE CURATED DATA%TCR SIGNALING IN NAIVE CD4+ T CELLS		38	0.124073	0.909813	0.542802	0.664926	1	5257	tags=53%, list=40%, signal=88%
PI-3K CASCADE:FGFR4%REACTOME%R-HSA-5654720.1	PI-3K CASCADE:FGFR4%REACTOME%R-HSA-5654720.1		76	0.0884814	0.909279	0.550752	0.665134	1	8817	tags=76%, list=68%, signal=234%
G BETA:GAMMA SIGNALLING THROUGH PI3KGAMMA%REACTOME DATABASE ID RELEASE 57%392451	G BETA:GAMMA SIGNALLING THROUGH PI3KGAMMA%REACTOME DATABASE ID RELEASE 57%392451		30	0.137938	0.907817	0.582846	0.666814	1	9085	tags=83%, list=70%, signal=273%
PID_CXCR3_PATHWAY%MSIGDB_C2%PID_CXCR3_PATHWAY	PID_CXCR3_PATHWAY%MSIGDB_C2%PID_CXCR3_PATHWAY		32	0.13945	0.906601	0.569388	0.668098	1	7161	tags=69%, list=55%, signal=152%
EPHB FORWARD SIGNALING%PATHWAY INTERACTION DATABASE NCI-NATURE CURATED DATA%EPHB FORWARD SIGNALING	EPHB FORWARD SIGNALING%PATHWAY INTERACTION DATABASE NCI-NATURE CURATED DATA%EPHB FORWARD SIGNALING		35	0.1311	0.906134	0.536399	0.668133	1	2396	tags=31%, list=18%, signal=38%
PIP3 ACTIVATES AKT SIGNALING%REACTOME%R-HSA-1257604.4	PIP3 ACTIVATES AKT SIGNALING%REACTOME%R-HSA-1257604.4		76	0.0884814	0.90592	0.564315	0.667808	1	8817	tags=76%, list=68%, signal=234%
IGF1 PATHWAY%PATHWAY INTERACTION DATABASE NCI-NATURE CURATED DATA%IGF1 PATHWAY	IGF1 PATHWAY%PATHWAY INTERACTION DATABASE NCI-NATURE CURATED DATA%IGF1 PATHWAY		26	0.147579	0.904787	0.560878	0.668911	1	7117	tags=69%, list=54%, signal=152%
NEPHRIN INTERACTIONS%REACTOME%R-HSA-373753.1	NEPHRIN INTERACTIONS%REACTOME%R-HSA-373753.1		15	0.186406	0.904298	0.572289	0.669093	1	3662	tags=47%, list=28%, signal=65%
RNA POLYMERASE III TRANSCRIPTION TERMINATION%REACTOME DATABASE ID RELEASE 57%73980	RNA POLYMERASE III TRANSCRIPTION TERMINATION%REACTOME DATABASE ID RELEASE 57%73980		21	0.162516	0.903685	0.586134	0.669464	1	4099	tags=48%, list=31%, signal=69%
PID_IGF1_PATHWAY%MSIGDB_C2%PID_IGF1_PATHWAY	PID_IGF1_PATHWAY%MSIGDB_C2%PID_IGF1_PATHWAY		26	0.147579	0.903085	0.542146	0.669808	1	7117	tags=69%, list=54%, signal=152%
ADRENALINE,NORADRENALINE INHIBITS INSULIN SECRETION%REACTOME DATABASE ID RELEASE 57%400042	ADRENALINE,NORADRENALINE INHIBITS INSULIN SECRETION%REACTOME DATABASE ID RELEASE 57%400042		24	0.149356	0.899314	0.56778	0.675515	1	4582	tags=50%, list=35%, signal=77%
UNTITLED%PANTHER PATHWAY%P05916	UNTITLED%PANTHER PATHWAY%P05916		24	0.157385	0.89918	0.562977	0.675021	1	3389	tags=42%, list=26%, signal=56%
NEGATIVE REGULATORS OF RIG-I MDA5 SIGNALING%REACTOME DATABASE ID RELEASE 57%936440	NEGATIVE REGULATORS OF RIG-I MDA5 SIGNALING%REACTOME DATABASE ID RELEASE 57%936440		23	0.154677	0.895804	0.596491	0.679862	1	9339	tags=87%, list=72%, signal=305%
ST_T_CELL_SIGNAL_TRANSDUCTION%MSIGDB_C2%ST_T_CELL_SIGNAL_TRANSDUCTION	ST_T_CELL_SIGNAL_TRANSDUCTION%MSIGDB_C2%ST_T_CELL_SIGNAL_TRANSDUCTION		29	0.14148	0.89488	0.595041	0.680738	1	9414	tags=86%, list=72%, signal=308%
AQUAPORIN-MEDIATED TRANSPORT%REACTOME%R-HSA-445717.1	AQUAPORIN-MEDIATED TRANSPORT%REACTOME%R-HSA-445717.1		33	0.132143	0.893005	0.575985	0.683155	1	7380	tags=70%, list=57%, signal=160%
PID_INSULIN_PATHWAY%MSIGDB_C2%PID_INSULIN_PATHWAY	PID_INSULIN_PATHWAY%MSIGDB_C2%PID_INSULIN_PATHWAY		40	0.120584	0.892567	0.553785	0.683174	1	9530	tags=85%, list=73%, signal=314%
PID_TCR_PATHWAY%MSIGDB_C2%PID_TCR_PATHWAY	PID_TCR_PATHWAY%MSIGDB_C2%PID_TCR_PATHWAY		38	0.124073	0.890885	0.571146	0.685243	1	5257	tags=53%, list=40%, signal=88%
PEPTIDE HORMONE METABOLISM%REACTOME DATABASE ID RELEASE 57%2980736	PEPTIDE HORMONE METABOLISM%REACTOME DATABASE ID RELEASE 57%2980736		42	0.117833	0.888401	0.606238	0.688722	1	5306	tags=52%, list=41%, signal=88%
GAB1 SIGNALOSOME%REACTOME DATABASE ID RELEASE 57%180292	GAB1 SIGNALOSOME%REACTOME DATABASE ID RELEASE 57%180292		79	0.0848153	0.886737	0.5875	0.690686	1	8817	tags=76%, list=68%, signal=232%
PID_IL8_CXCR2_PATHWAY%MSIGDB_C2%PID_IL8_CXCR2_PATHWAY	PID_IL8_CXCR2_PATHWAY%MSIGDB_C2%PID_IL8_CXCR2_PATHWAY		22	0.155343	0.878848	0.592902	0.703116	1	10440	tags=95%, list=80%, signal=475%
IL8- AND CXCR2-MEDIATED SIGNALING EVENTS%PATHWAY INTERACTION DATABASE NCI-NATURE CURATED DATA%IL8- AND CXCR2-MEDIATED SIGNALING EVENTS	IL8- AND CXCR2-MEDIATED SIGNALING EVENTS%PATHWAY INTERACTION DATABASE NCI-NATURE CURATED DATA%IL8- AND CXCR2-MEDIATED SIGNALING EVENTS		22	0.155343	0.87876	0.597585	0.702567	1	10440	tags=95%, list=80%, signal=475%
PI3 KINASE PATHWAY%PANTHER PATHWAY%P00048	PI3 KINASE PATHWAY%PANTHER PATHWAY%P00048		35	0.125429	0.878519	0.617234	0.702239	1	10679	tags=94%, list=82%, signal=516%
BIOCARTA_NFKB_PATHWAY%MSIGDB_C2%BIOCARTA_NFKB_PATHWAY	BIOCARTA_NFKB_PATHWAY%MSIGDB_C2%BIOCARTA_NFKB_PATHWAY		19	0.167734	0.877802	0.616257	0.702742	1	6060	tags=63%, list=46%, signal=118%
ASSEMBLY OF THE PRIMARY CILIUM%REACTOME%R-HSA-5617833.2	ASSEMBLY OF THE PRIMARY CILIUM%REACTOME%R-HSA-5617833.2		161	0.0615957	0.8736	0.606925	0.709051	1	10561	tags=87%, list=81%, signal=449%
FATTY ACID &BETA;-OXIDATION I%HUMANCYC%FAO-PWY	FATTY ACID &BETA;-OXIDATION I%HUMANCYC%FAO-PWY		15	0.187122	0.86853	0.625255	0.716783	1	170	tags=20%, list=1%, signal=20%
NUCLEAR SIGNALING BY ERBB4%REACTOME DATABASE ID RELEASE 57%1251985	NUCLEAR SIGNALING BY ERBB4%REACTOME DATABASE ID RELEASE 57%1251985		24	0.147476	0.867678	0.602767	0.717432	1	9504	tags=88%, list=73%, signal=321%
PID_ARF6_PATHWAY%MSIGDB_C2%PID_ARF6_PATHWAY	PID_ARF6_PATHWAY%MSIGDB_C2%PID_ARF6_PATHWAY		25	0.146897	0.867495	0.614919	0.716989	1	4353	tags=48%, list=33%, signal=72%
PID_AR_PATHWAY%MSIGDB_C2%PID_AR_PATHWAY	PID_AR_PATHWAY%MSIGDB_C2%PID_AR_PATHWAY		51	0.0986045	0.862802	0.621951	0.724038	1	7679	tags=69%, list=59%, signal=166%
ARF6 SIGNALING EVENTS%PATHWAY INTERACTION DATABASE NCI-NATURE CURATED DATA%ARF6 SIGNALING EVENTS	ARF6 SIGNALING EVENTS%PATHWAY INTERACTION DATABASE NCI-NATURE CURATED DATA%ARF6 SIGNALING EVENTS		25	0.146897	0.862534	0.644898	0.723734	1	4353	tags=48%, list=33%, signal=72%
NEGATIVE REGULATION OF FGFR1 SIGNALING%REACTOME DATABASE ID RELEASE 57%5654726	NEGATIVE REGULATION OF FGFR1 SIGNALING%REACTOME DATABASE ID RELEASE 57%5654726		15	0.183416	0.862437	0.635458	0.723171	1	6313	tags=67%, list=48%, signal=129%
AXON GUIDANCE MEDIATED BY SEMAPHORINS%PANTHER PATHWAY%P00007	AXON GUIDANCE MEDIATED BY SEMAPHORINS%PANTHER PATHWAY%P00007		16	0.183226	0.862134	0.59375	0.722945	1	874	tags=25%, list=7%, signal=27%
RECYCLING PATHWAY OF L1%REACTOME%R-HSA-437239.1	RECYCLING PATHWAY OF L1%REACTOME%R-HSA-437239.1		24	0.147348	0.861375	0.622	0.723473	1	7329	tags=71%, list=56%, signal=161%
BIOCARTA_NO1_PATHWAY%MSIGDB_C2%BIOCARTA_NO1_PATHWAY	BIOCARTA_NO1_PATHWAY%MSIGDB_C2%BIOCARTA_NO1_PATHWAY		16	0.173605	0.860376	0.623595	0.724378	1	9162	tags=88%, list=70%, signal=293%
G ALPHA (12 13) SIGNALLING EVENTS%REACTOME%R-HSA-416482.2	G ALPHA (12 13) SIGNALLING EVENTS%REACTOME%R-HSA-416482.2		62	0.0923442	0.858169	0.625984	0.727409	1	5750	tags=53%, list=44%, signal=95%
GLUTATHIONE CONJUGATION%REACTOME DATABASE ID RELEASE 57%156590	GLUTATHIONE CONJUGATION%REACTOME DATABASE ID RELEASE 57%156590		23	0.148214	0.85756	0.632296	0.727731	1	3745	tags=43%, list=29%, signal=61%
TRANSCRIPTIONAL REGULATION OF PLURIPOTENT STEM CELLS%REACTOME DATABASE ID RELEASE 57%452723	TRANSCRIPTIONAL REGULATION OF PLURIPOTENT STEM CELLS%REACTOME DATABASE ID RELEASE 57%452723		21	0.157885	0.857429	0.612648	0.727199	1	6647	tags=67%, list=51%, signal=136%
N-GLYCAN ANTENNAE ELONGATION IN THE MEDIAL TRANS-GOLGI%REACTOME%R-HSA-975576.1	N-GLYCAN ANTENNAE ELONGATION IN THE MEDIAL TRANS-GOLGI%REACTOME%R-HSA-975576.1		18	0.169683	0.857004	0.624278	0.727143	1	4316	tags=50%, list=33%, signal=75%
G-PROTEIN BETA:GAMMA SIGNALLING%REACTOME DATABASE ID RELEASE 57%397795	G-PROTEIN BETA:GAMMA SIGNALLING%REACTOME DATABASE ID RELEASE 57%397795		32	0.128963	0.856136	0.627767	0.727784	1	5257	tags=53%, list=40%, signal=89%
NEGATIVE REGULATION OF FGFR3 SIGNALING%REACTOME DATABASE ID RELEASE 57%5654732	NEGATIVE REGULATION OF FGFR3 SIGNALING%REACTOME DATABASE ID RELEASE 57%5654732		15	0.183416	0.855954	0.638211	0.727362	1	6313	tags=67%, list=48%, signal=129%
NEGATIVE REGULATION OF FGFR4 SIGNALING%REACTOME DATABASE ID RELEASE 57%5654733	NEGATIVE REGULATION OF FGFR4 SIGNALING%REACTOME DATABASE ID RELEASE 57%5654733		15	0.183416	0.85106	0.653846	0.734703	1	6313	tags=67%, list=48%, signal=129%
HALLMARK_IL2_STAT5_SIGNALING%MSIGDB_C2%HALLMARK_IL2_STAT5_SIGNALING	HALLMARK_IL2_STAT5_SIGNALING%MSIGDB_C2%HALLMARK_IL2_STAT5_SIGNALING		138	0.060822	0.850749	0.63125	0.734506	1	1579	tags=18%, list=12%, signal=20%
PID_CD8_TCR_DOWNSTREAM_PATHWAY%MSIGDB_C2%PID_CD8_TCR_DOWNSTREAM_PATHWAY	PID_CD8_TCR_DOWNSTREAM_PATHWAY%MSIGDB_C2%PID_CD8_TCR_DOWNSTREAM_PATHWAY		31	0.127938	0.848726	0.637113	0.737175	1	2545	tags=32%, list=19%, signal=40%
EPHA-MEDIATED GROWTH CONE COLLAPSE%REACTOME%R-HSA-3928663.1	EPHA-MEDIATED GROWTH CONE COLLAPSE%REACTOME%R-HSA-3928663.1		26	0.13921	0.847	0.654584	0.739205	1	2203	tags=31%, list=17%, signal=37%
CARGO CONCENTRATION IN THE ER%REACTOME%R-HSA-5694530.1	CARGO CONCENTRATION IN THE ER%REACTOME%R-HSA-5694530.1		21	0.158966	0.845209	0.647658	0.741416	1	6011	tags=62%, list=46%, signal=115%
PI3K AKT SIGNALING IN CANCER%REACTOME DATABASE ID RELEASE 57%2219528	PI3K AKT SIGNALING IN CANCER%REACTOME DATABASE ID RELEASE 57%2219528		48	0.104621	0.843638	0.637795	0.743284	1	9521	tags=83%, list=73%, signal=306%
HEDGEHOG SIGNALING PATHWAY%PANTHER PATHWAY%P00025	HEDGEHOG SIGNALING PATHWAY%PANTHER PATHWAY%P00025		16	0.171688	0.843446	0.642127	0.742847	1	9187	tags=88%, list=70%, signal=295%
PID_P73PATHWAY%MSIGDB_C2%PID_P73PATHWAY	PID_P73PATHWAY%MSIGDB_C2%PID_P73PATHWAY		62	0.0914557	0.841419	0.654397	0.745392	1	7868	tags=69%, list=60%, signal=174%
MTORC1-MEDIATED SIGNALLING%REACTOME DATABASE ID RELEASE 57%166208	MTORC1-MEDIATED SIGNALLING%REACTOME DATABASE ID RELEASE 57%166208		15	0.182215	0.837519	0.66951	0.750957	1	5458	tags=60%, list=42%, signal=103%
SPHINGOLIPID METABOLISM%REACTOME DATABASE ID RELEASE 57%428157	SPHINGOLIPID METABOLISM%REACTOME DATABASE ID RELEASE 57%428157		59	0.0924805	0.837175	0.698113	0.750828	1	2117	tags=25%, list=16%, signal=30%
CYTOSOLIC SENSORS OF PATHOGEN-ASSOCIATED DNA%REACTOME%R-HSA-1834949.1	CYTOSOLIC SENSORS OF PATHOGEN-ASSOCIATED DNA%REACTOME%R-HSA-1834949.1		50	0.0978478	0.835745	0.638945	0.752434	1	7868	tags=70%, list=60%, signal=175%
P73 TRANSCRIPTION FACTOR NETWORK%PATHWAY INTERACTION DATABASE NCI-NATURE CURATED DATA%P73 TRANSCRIPTION FACTOR NETWORK	P73 TRANSCRIPTION FACTOR NETWORK%PATHWAY INTERACTION DATABASE NCI-NATURE CURATED DATA%P73 TRANSCRIPTION FACTOR NETWORK		62	0.0914557	0.835383	0.671906	0.752297	1	7868	tags=69%, list=60%, signal=174%
LISSENCEPHALY GENE (LIS1) IN NEURONAL MIGRATION AND DEVELOPMENT%PATHWAY INTERACTION DATABASE NCI-NATURE CURATED DATA%LISSENCEPHALY GENE (LIS1) IN NEURONAL MIGRATION AND DEVELOPMENT	LISSENCEPHALY GENE (LIS1) IN NEURONAL MIGRATION AND DEVELOPMENT%PATHWAY INTERACTION DATABASE NCI-NATURE CURATED DATA%LISSENCEPHALY GENE (LIS1) IN NEURONAL MIGRATION AND DEVELOPMENT		22	0.147945	0.834932	0.664596	0.752279	1	6381	tags=64%, list=49%, signal=124%
SEMAPHORIN INTERACTIONS%REACTOME DATABASE ID RELEASE 57%373755	SEMAPHORIN INTERACTIONS%REACTOME DATABASE ID RELEASE 57%373755		57	0.0933509	0.834868	0.659184	0.75165	1	2222	tags=26%, list=17%, signal=32%
TP53 REGULATES TRANSCRIPTION OF GENES INVOLVED IN G2 CELL CYCLE ARREST%REACTOME%R-HSA-6804114.2	TP53 REGULATES TRANSCRIPTION OF GENES INVOLVED IN G2 CELL CYCLE ARREST%REACTOME%R-HSA-6804114.2		16	0.173126	0.834152	0.677282	0.752093	1	1822	tags=31%, list=14%, signal=36%
RNA POLYMERASE I PROMOTER CLEARANCE%REACTOME DATABASE ID RELEASE 57%73854	RNA POLYMERASE I PROMOTER CLEARANCE%REACTOME DATABASE ID RELEASE 57%73854		65	0.0874597	0.831527	0.688017	0.75557	1	7904	tags=69%, list=61%, signal=174%
BIOCARTA_BCELLSURVIVAL_PATHWAY%MSIGDB_C2%BIOCARTA_BCELLSURVIVAL_PATHWAY	BIOCARTA_BCELLSURVIVAL_PATHWAY%MSIGDB_C2%BIOCARTA_BCELLSURVIVAL_PATHWAY		15	0.174933	0.830694	0.681633	0.756128	1	5553	tags=60%, list=43%, signal=104%
CERAMIDE SIGNALING PATHWAY%PATHWAY INTERACTION DATABASE NCI-NATURE CURATED DATA%CERAMIDE SIGNALING PATHWAY	CERAMIDE SIGNALING PATHWAY%PATHWAY INTERACTION DATABASE NCI-NATURE CURATED DATA%CERAMIDE SIGNALING PATHWAY		39	0.110266	0.829273	0.662813	0.757664	1	9614	tags=85%, list=74%, signal=320%
OPIOID PROOPIOMELANOCORTIN PATHWAY%PANTHER PATHWAY%P05917	OPIOID PROOPIOMELANOCORTIN PATHWAY%PANTHER PATHWAY%P05917		25	0.140698	0.827736	0.673228	0.759504	1	3389	tags=40%, list=26%, signal=54%
CELL DEATH SIGNALLING VIA NRAGE, NRIF AND NADE%REACTOME DATABASE ID RELEASE 57%204998	CELL DEATH SIGNALLING VIA NRAGE, NRIF AND NADE%REACTOME DATABASE ID RELEASE 57%204998		48	0.101688	0.827195	0.6714	0.759636	1	5750	tags=54%, list=44%, signal=96%
BIOCARTA_ARF_PATHWAY%MSIGDB_C2%BIOCARTA_ARF_PATHWAY	BIOCARTA_ARF_PATHWAY%MSIGDB_C2%BIOCARTA_ARF_PATHWAY		16	0.173816	0.826068	0.684524	0.760741	1	8343	tags=81%, list=64%, signal=225%
BIOCARTA_IGF1R_PATHWAY%MSIGDB_C2%BIOCARTA_IGF1R_PATHWAY	BIOCARTA_IGF1R_PATHWAY%MSIGDB_C2%BIOCARTA_IGF1R_PATHWAY		21	0.153945	0.825043	0.668024	0.761582	1	9186	tags=86%, list=70%, signal=288%
BIOCARTA_TNFR2_PATHWAY%MSIGDB_C2%BIOCARTA_TNFR2_PATHWAY	BIOCARTA_TNFR2_PATHWAY%MSIGDB_C2%BIOCARTA_TNFR2_PATHWAY		15	0.176747	0.825024	0.681435	0.760875	1	9012	tags=87%, list=69%, signal=279%
HALLMARK_NOTCH_SIGNALING%MSIGDB_C2%HALLMARK_NOTCH_SIGNALING	HALLMARK_NOTCH_SIGNALING%MSIGDB_C2%HALLMARK_NOTCH_SIGNALING		28	0.128793	0.824558	0.685658	0.760857	1	2052	tags=29%, list=16%, signal=34%
RHO GTPASE CYCLE%REACTOME DATABASE ID RELEASE 57%194840	RHO GTPASE CYCLE%REACTOME DATABASE ID RELEASE 57%194840		93	0.0730332	0.823636	0.672065	0.761578	1	1018	tags=15%, list=8%, signal=16%
SUPERPATHWAY OF INOSITOL PHOSPHATE COMPOUNDS%HUMANCYC%PWY-6371	SUPERPATHWAY OF INOSITOL PHOSPHATE COMPOUNDS%HUMANCYC%PWY-6371		54	0.0951014	0.823213	0.698	0.761559	1	10371	tags=89%, list=79%, signal=430%
DAG AND IP3 SIGNALING%REACTOME%R-HSA-1489509.2	DAG AND IP3 SIGNALING%REACTOME%R-HSA-1489509.2		26	0.134801	0.821961	0.684314	0.762815	1	4772	tags=50%, list=37%, signal=79%
BIOCARTA_PDGF_PATHWAY%MSIGDB_C2%BIOCARTA_PDGF_PATHWAY	BIOCARTA_PDGF_PATHWAY%MSIGDB_C2%BIOCARTA_PDGF_PATHWAY		27	0.132447	0.820911	0.657315	0.763784	1	9398	tags=85%, list=72%, signal=303%
PID_LIS1_PATHWAY%MSIGDB_C2%PID_LIS1_PATHWAY	PID_LIS1_PATHWAY%MSIGDB_C2%PID_LIS1_PATHWAY		22	0.147945	0.817118	0.662188	0.768943	1	6381	tags=64%, list=49%, signal=124%
COREGULATION OF ANDROGEN RECEPTOR ACTIVITY%PATHWAY INTERACTION DATABASE NCI-NATURE CURATED DATA%COREGULATION OF ANDROGEN RECEPTOR ACTIVITY	COREGULATION OF ANDROGEN RECEPTOR ACTIVITY%PATHWAY INTERACTION DATABASE NCI-NATURE CURATED DATA%COREGULATION OF ANDROGEN RECEPTOR ACTIVITY		51	0.0986045	0.815492	0.7	0.770785	1	7679	tags=69%, list=59%, signal=166%
PLC-GAMMA1 SIGNALLING%REACTOME DATABASE ID RELEASE 57%167021	PLC-GAMMA1 SIGNALLING%REACTOME DATABASE ID RELEASE 57%167021		26	0.134801	0.815064	0.700971	0.770701	1	4772	tags=50%, list=37%, signal=79%
FANCONI ANEMIA PATHWAY%REACTOME DATABASE ID RELEASE 57%6783310	FANCONI ANEMIA PATHWAY%REACTOME DATABASE ID RELEASE 57%6783310		31	0.125274	0.813153	0.694045	0.772912	1	3001	tags=35%, list=23%, signal=46%
BIOCARTA_EGF_PATHWAY%MSIGDB_C2%BIOCARTA_EGF_PATHWAY	BIOCARTA_EGF_PATHWAY%MSIGDB_C2%BIOCARTA_EGF_PATHWAY		27	0.132447	0.812181	0.685328	0.773738	1	9398	tags=85%, list=72%, signal=303%
SIG_IL4RECEPTOR_IN_B_LYPHOCYTES%MSIGDB_C2%SIG_IL4RECEPTOR_IN_B_LYPHOCYTES	SIG_IL4RECEPTOR_IN_B_LYPHOCYTES%MSIGDB_C2%SIG_IL4RECEPTOR_IN_B_LYPHOCYTES		25	0.135236	0.811823	0.730769	0.773578	1	7117	tags=68%, list=54%, signal=149%
METABOTROPIC GLUTAMATE RECEPTOR GROUP II PATHWAY%PANTHER PATHWAY%P00040	METABOTROPIC GLUTAMATE RECEPTOR GROUP II PATHWAY%PANTHER PATHWAY%P00040		33	0.119684	0.810713	0.684647	0.774604	1	4772	tags=48%, list=37%, signal=76%
PHOSPHOLIPID METABOLISM%REACTOME%R-HSA-1483257.1	PHOSPHOLIPID METABOLISM%REACTOME%R-HSA-1483257.1		122	0.064626	0.807544	0.705285	0.778647	1	1625	tags=19%, list=12%, signal=21%
ST_GA12_PATHWAY%MSIGDB_C2%ST_GA12_PATHWAY	ST_GA12_PATHWAY%MSIGDB_C2%ST_GA12_PATHWAY		15	0.174013	0.802611	0.687755	0.78551	1	2953	tags=40%, list=23%, signal=52%
DNA DOUBLE-STRAND BREAK REPAIR%REACTOME%R-HSA-5693532.1	DNA DOUBLE-STRAND BREAK REPAIR%REACTOME%R-HSA-5693532.1		123	0.0633307	0.802169	0.693837	0.78543	1	7674	tags=65%, list=59%, signal=156%
SYNTHESIS OF PC%REACTOME%R-HSA-1483191.3	SYNTHESIS OF PC%REACTOME%R-HSA-1483191.3		15	0.173298	0.799019	0.687627	0.789601	1	1221	tags=27%, list=9%, signal=29%
IL8- AND CXCR1-MEDIATED SIGNALING EVENTS%PATHWAY INTERACTION DATABASE NCI-NATURE CURATED DATA%IL8- AND CXCR1-MEDIATED SIGNALING EVENTS	IL8- AND CXCR1-MEDIATED SIGNALING EVENTS%PATHWAY INTERACTION DATABASE NCI-NATURE CURATED DATA%IL8- AND CXCR1-MEDIATED SIGNALING EVENTS		18	0.153163	0.795697	0.738144	0.794039	1	5257	tags=56%, list=40%, signal=93%
BIOCARTA_BAD_PATHWAY%MSIGDB_C2%BIOCARTA_BAD_PATHWAY	BIOCARTA_BAD_PATHWAY%MSIGDB_C2%BIOCARTA_BAD_PATHWAY		21	0.146363	0.794081	0.733333	0.795734	1	1822	tags=29%, list=14%, signal=33%
ENDOTHELINS%PATHWAY INTERACTION DATABASE NCI-NATURE CURATED DATA%ENDOTHELINS	ENDOTHELINS%PATHWAY INTERACTION DATABASE NCI-NATURE CURATED DATA%ENDOTHELINS		45	0.0965382	0.791087	0.711693	0.799517	1	7159	tags=64%, list=55%, signal=142%
SIG_CD40PATHWAYMAP%MSIGDB_C2%SIG_CD40PATHWAYMAP	SIG_CD40PATHWAYMAP%MSIGDB_C2%SIG_CD40PATHWAYMAP		30	0.1187	0.784829	0.735922	0.808245	1	7159	tags=67%, list=55%, signal=147%
5HT1 TYPE RECEPTOR MEDIATED SIGNALING PATHWAY%PANTHER PATHWAY%P04373	5HT1 TYPE RECEPTOR MEDIATED SIGNALING PATHWAY%PANTHER PATHWAY%P04373		31	0.118686	0.784259	0.754352	0.808288	1	4772	tags=48%, list=37%, signal=76%
BIOCARTA_KERATINOCYTE_PATHWAY%MSIGDB_C2%BIOCARTA_KERATINOCYTE_PATHWAY	BIOCARTA_KERATINOCYTE_PATHWAY%MSIGDB_C2%BIOCARTA_KERATINOCYTE_PATHWAY		39	0.105994	0.782444	0.720174	0.810266	1	8665	tags=77%, list=66%, signal=228%
BIOCARTA_ALK_PATHWAY%MSIGDB_C2%BIOCARTA_ALK_PATHWAY	BIOCARTA_ALK_PATHWAY%MSIGDB_C2%BIOCARTA_ALK_PATHWAY		27	0.125809	0.779834	0.759036	0.813545	1	7066	tags=67%, list=54%, signal=145%
CASPASE ACTIVATION VIA EXTRINSIC APOPTOTIC SIGNALIG PATHWAY%REACTOME%R-HSA-5357769.1	CASPASE ACTIVATION VIA EXTRINSIC APOPTOTIC SIGNALIG PATHWAY%REACTOME%R-HSA-5357769.1		18	0.150429	0.778199	0.729339	0.815202	1	3116	tags=39%, list=24%, signal=51%
TRANSPORT OF GLUCOSE AND OTHER SUGARS, BILE SALTS AND ORGANIC ACIDS, METAL IONS AND AMINE COMPOUNDS%REACTOME DATABASE ID RELEASE 57%425366	TRANSPORT OF GLUCOSE AND OTHER SUGARS, BILE SALTS AND ORGANIC ACIDS, METAL IONS AND AMINE COMPOUNDS%REACTOME DATABASE ID RELEASE 57%425366		46	0.0975338	0.777012	0.734615	0.81623	1	1001	tags=17%, list=8%, signal=19%
IL4-MEDIATED SIGNALING EVENTS%PATHWAY INTERACTION DATABASE NCI-NATURE CURATED DATA%IL4-MEDIATED SIGNALING EVENTS	IL4-MEDIATED SIGNALING EVENTS%PATHWAY INTERACTION DATABASE NCI-NATURE CURATED DATA%IL4-MEDIATED SIGNALING EVENTS		33	0.114692	0.776383	0.716797	0.81641	1	3254	tags=36%, list=25%, signal=48%
DOWNSTREAM SIGNALING IN NAIVE CD8+ T CELLS%PATHWAY INTERACTION DATABASE NCI-NATURE CURATED DATA%DOWNSTREAM SIGNALING IN NAIVE CD8+ T CELLS	DOWNSTREAM SIGNALING IN NAIVE CD8+ T CELLS%PATHWAY INTERACTION DATABASE NCI-NATURE CURATED DATA%DOWNSTREAM SIGNALING IN NAIVE CD8+ T CELLS		28	0.126754	0.775484	0.763209	0.817024	1	2545	tags=32%, list=19%, signal=40%
PID_IL4_2PATHWAY%MSIGDB_C2%PID_IL4_2PATHWAY	PID_IL4_2PATHWAY%MSIGDB_C2%PID_IL4_2PATHWAY		33	0.114692	0.769412	0.773622	0.825353	1	3254	tags=36%, list=25%, signal=48%
PID_FOXO_PATHWAY%MSIGDB_C2%PID_FOXO_PATHWAY	PID_FOXO_PATHWAY%MSIGDB_C2%PID_FOXO_PATHWAY		43	0.0974593	0.768043	0.787149	0.826547	1	7842	tags=70%, list=60%, signal=174%
PID_IL8_CXCR1_PATHWAY%MSIGDB_C2%PID_IL8_CXCR1_PATHWAY	PID_IL8_CXCR1_PATHWAY%MSIGDB_C2%PID_IL8_CXCR1_PATHWAY		18	0.153163	0.766657	0.745631	0.827807	1	5257	tags=56%, list=40%, signal=93%
PID_S1P_S1P1_PATHWAY%MSIGDB_C2%PID_S1P_S1P1_PATHWAY	PID_S1P_S1P1_PATHWAY%MSIGDB_C2%PID_S1P_S1P1_PATHWAY		16	0.157716	0.766158	0.735812	0.827736	1	8553	tags=81%, list=65%, signal=235%
ENOS ACTIVATION AND REGULATION%REACTOME%R-HSA-203765.1	ENOS ACTIVATION AND REGULATION%REACTOME%R-HSA-203765.1		15	0.161518	0.763101	0.77193	0.831424	1	5728	tags=60%, list=44%, signal=107%
HSF1-DEPENDENT TRANSACTIVATION%REACTOME%R-HSA-3371571.1	HSF1-DEPENDENT TRANSACTIVATION%REACTOME%R-HSA-3371571.1		22	0.131532	0.761209	0.76386	0.833402	1	6595	tags=64%, list=50%, signal=128%
BIOCARTA_ERK_PATHWAY%MSIGDB_C2%BIOCARTA_ERK_PATHWAY	BIOCARTA_ERK_PATHWAY%MSIGDB_C2%BIOCARTA_ERK_PATHWAY		23	0.134127	0.761018	0.763672	0.832879	1	2793	tags=35%, list=21%, signal=44%
TP53 REGULATES TRANSCRIPTION OF ADDITIONAL CELL CYCLE GENES WHOSE EXACT ROLE IN THE P53 PATHWAY REMAIN UNCERTAIN%REACTOME DATABASE ID RELEASE 57%6804115	TP53 REGULATES TRANSCRIPTION OF ADDITIONAL CELL CYCLE GENES WHOSE EXACT ROLE IN THE P53 PATHWAY REMAIN UNCERTAIN%REACTOME DATABASE ID RELEASE 57%6804115		18	0.150343	0.759983	0.765306	0.833705	1	8196	tags=78%, list=63%, signal=209%
BIOCARTA_CREB_PATHWAY%MSIGDB_C2%BIOCARTA_CREB_PATHWAY	BIOCARTA_CREB_PATHWAY%MSIGDB_C2%BIOCARTA_CREB_PATHWAY		24	0.130127	0.759095	0.769685	0.834159	1	9186	tags=83%, list=70%, signal=280%
METABOLISM OF NITRIC OXIDE%REACTOME%R-HSA-202131.1	METABOLISM OF NITRIC OXIDE%REACTOME%R-HSA-202131.1		15	0.161518	0.757987	0.77193	0.834987	1	5728	tags=60%, list=44%, signal=107%
P53 PATHWAY FEEDBACK LOOPS 2%PANTHER PATHWAY%P04398	P53 PATHWAY FEEDBACK LOOPS 2%PANTHER PATHWAY%P04398		33	0.107655	0.756399	0.795309	0.836502	1	7699	tags=70%, list=59%, signal=169%
INFLAMMASOMES%REACTOME%R-HSA-622312.1	INFLAMMASOMES%REACTOME%R-HSA-622312.1		15	0.161901	0.755747	0.791919	0.836632	1	5723	tags=60%, list=44%, signal=107%
BIOCARTA_TEL_PATHWAY%MSIGDB_C2%BIOCARTA_TEL_PATHWAY	BIOCARTA_TEL_PATHWAY%MSIGDB_C2%BIOCARTA_TEL_PATHWAY		16	0.16061	0.75571	0.77621	0.835893	1	7699	tags=75%, list=59%, signal=182%
BIOCARTA_EPO_PATHWAY%MSIGDB_C2%BIOCARTA_EPO_PATHWAY	BIOCARTA_EPO_PATHWAY%MSIGDB_C2%BIOCARTA_EPO_PATHWAY		16	0.155512	0.754385	0.802281	0.837096	1	9398	tags=88%, list=72%, signal=312%
PI METABOLISM%REACTOME DATABASE ID RELEASE 57%1483255	PI METABOLISM%REACTOME DATABASE ID RELEASE 57%1483255		51	0.0901322	0.752537	0.778004	0.839006	1	10350	tags=88%, list=79%, signal=424%
NEGATIVE REGULATION OF THE PI3K AKT NETWORK%REACTOME DATABASE ID RELEASE 57%199418	NEGATIVE REGULATION OF THE PI3K AKT NETWORK%REACTOME DATABASE ID RELEASE 57%199418		51	0.0898654	0.752393	0.785859	0.838438	1	8817	tags=76%, list=68%, signal=234%
PID_ENDOTHELIN_PATHWAY%MSIGDB_C2%PID_ENDOTHELIN_PATHWAY	PID_ENDOTHELIN_PATHWAY%MSIGDB_C2%PID_ENDOTHELIN_PATHWAY		45	0.0965382	0.751949	0.756917	0.838341	1	7159	tags=64%, list=55%, signal=142%
PID_AJDISS_2PATHWAY%MSIGDB_C2%PID_AJDISS_2PATHWAY	PID_AJDISS_2PATHWAY%MSIGDB_C2%PID_AJDISS_2PATHWAY		39	0.10126	0.749339	0.795455	0.841311	1	10401	tags=90%, list=80%, signal=439%
CELL SURFACE INTERACTIONS AT THE VASCULAR WALL%REACTOME%R-HSA-202733.2	CELL SURFACE INTERACTIONS AT THE VASCULAR WALL%REACTOME%R-HSA-202733.2		54	0.0865356	0.747314	0.784351	0.843458	1	9515	tags=81%, list=73%, signal=299%
POSTTRANSLATIONAL REGULATION OF ADHERENS JUNCTION STABILITY AND DISSASSEMBLY%PATHWAY INTERACTION DATABASE NCI-NATURE CURATED DATA%POSTTRANSLATIONAL REGULATION OF ADHERENS JUNCTION STABILITY AND DISSASSEMBLY	POSTTRANSLATIONAL REGULATION OF ADHERENS JUNCTION STABILITY AND DISSASSEMBLY%PATHWAY INTERACTION DATABASE NCI-NATURE CURATED DATA%POSTTRANSLATIONAL REGULATION OF ADHERENS JUNCTION STABILITY AND DISSASSEMBLY		39	0.10126	0.7469	0.777778	0.843261	1	10401	tags=90%, list=80%, signal=439%
FOXO FAMILY SIGNALING%PATHWAY INTERACTION DATABASE NCI-NATURE CURATED DATA%FOXO FAMILY SIGNALING	FOXO FAMILY SIGNALING%PATHWAY INTERACTION DATABASE NCI-NATURE CURATED DATA%FOXO FAMILY SIGNALING		43	0.0974593	0.746682	0.790598	0.842798	1	7842	tags=70%, list=60%, signal=174%
RNA POLYMERASE III TRANSCRIPTION INITIATION FROM TYPE 3 PROMOTER%REACTOME%R-HSA-76071.1	RNA POLYMERASE III TRANSCRIPTION INITIATION FROM TYPE 3 PROMOTER%REACTOME%R-HSA-76071.1		27	0.119273	0.74298	0.754864	0.847339	1	9086	tags=81%, list=70%, signal=267%
SYNTHESIS OF IP3 AND IP4 IN THE CYTOSOL%REACTOME DATABASE ID RELEASE 57%1855204	SYNTHESIS OF IP3 AND IP4 IN THE CYTOSOL%REACTOME DATABASE ID RELEASE 57%1855204		17	0.147187	0.741058	0.777992	0.849301	1	10371	tags=94%, list=79%, signal=457%
GAMMA CARBOXYLATION, HYPUSINE FORMATION AND ARYLSULFATASE ACTIVATION%REACTOME DATABASE ID RELEASE 57%163841	GAMMA CARBOXYLATION, HYPUSINE FORMATION AND ARYLSULFATASE ACTIVATION%REACTOME DATABASE ID RELEASE 57%163841		24	0.125499	0.740893	0.812632	0.848756	1	8158	tags=75%, list=62%, signal=199%
SIGNALING BY BMP%REACTOME DATABASE ID RELEASE 57%201451	SIGNALING BY BMP%REACTOME DATABASE ID RELEASE 57%201451		19	0.143301	0.740358	0.816901	0.848738	1	7066	tags=68%, list=54%, signal=149%
PID_ERBB4_PATHWAY%MSIGDB_C2%PID_ERBB4_PATHWAY	PID_ERBB4_PATHWAY%MSIGDB_C2%PID_ERBB4_PATHWAY		30	0.115733	0.739329	0.786	0.849356	1	7633	tags=70%, list=58%, signal=168%
HALLMARK_PANCREAS_BETA_CELLS%MSIGDB_C2%HALLMARK_PANCREAS_BETA_CELLS	HALLMARK_PANCREAS_BETA_CELLS%MSIGDB_C2%HALLMARK_PANCREAS_BETA_CELLS		22	0.133128	0.734419	0.766667	0.855563	1	3606	tags=41%, list=28%, signal=56%
HDR THROUGH HOMOLOGOUS RECOMBINATION (HRR)%REACTOME DATABASE ID RELEASE 57%5685942	HDR THROUGH HOMOLOGOUS RECOMBINATION (HRR)%REACTOME DATABASE ID RELEASE 57%5685942		54	0.0842289	0.731784	0.785851	0.858368	1	3015	tags=31%, list=23%, signal=41%
PROCESSIVE SYNTHESIS ON THE LAGGING STRAND%REACTOME DATABASE ID RELEASE 57%69183	PROCESSIVE SYNTHESIS ON THE LAGGING STRAND%REACTOME DATABASE ID RELEASE 57%69183		15	0.158733	0.728714	0.821721	0.861754	1	9247	tags=87%, list=71%, signal=297%
P75(NTR)-MEDIATED SIGNALING%PATHWAY INTERACTION DATABASE NCI-NATURE CURATED DATA%P75(NTR)-MEDIATED SIGNALING	P75(NTR)-MEDIATED SIGNALING%PATHWAY INTERACTION DATABASE NCI-NATURE CURATED DATA%P75(NTR)-MEDIATED SIGNALING		55	0.0847016	0.728337	0.829004	0.861499	1	9108	tags=78%, list=70%, signal=257%
BETA1 ADRENERGIC RECEPTOR SIGNALING PATHWAY%PANTHER PATHWAY%P04377	BETA1 ADRENERGIC RECEPTOR SIGNALING PATHWAY%PANTHER PATHWAY%P04377		27	0.116255	0.72224	0.825919	0.868687	1	4772	tags=48%, list=37%, signal=76%
OXIDATIVE STRESS INDUCED SENESCENCE%REACTOME%R-HSA-2559580.1	OXIDATIVE STRESS INDUCED SENESCENCE%REACTOME%R-HSA-2559580.1		72	0.0717971	0.722177	0.828974	0.86798	1	3964	tags=38%, list=30%, signal=54%
OXIDATIVE STRESS RESPONSE%PANTHER PATHWAY%P00046	OXIDATIVE STRESS RESPONSE%PANTHER PATHWAY%P00046		37	0.100932	0.722141	0.833659	0.867227	1	6097	tags=57%, list=47%, signal=106%
SEMA4D INDUCED CELL MIGRATION AND GROWTH-CONE COLLAPSE%REACTOME%R-HSA-416572.1	SEMA4D INDUCED CELL MIGRATION AND GROWTH-CONE COLLAPSE%REACTOME%R-HSA-416572.1		22	0.1299	0.719181	0.83908	0.87041	1	5429	tags=55%, list=42%, signal=93%
PID_SYNDECAN_2_PATHWAY%MSIGDB_C2%PID_SYNDECAN_2_PATHWAY	PID_SYNDECAN_2_PATHWAY%MSIGDB_C2%PID_SYNDECAN_2_PATHWAY		24	0.1222	0.718949	0.837302	0.869939	1	4936	tags=50%, list=38%, signal=80%
TELOMERE C-STRAND (LAGGING STRAND) SYNTHESIS%REACTOME%R-HSA-174417.2	TELOMERE C-STRAND (LAGGING STRAND) SYNTHESIS%REACTOME%R-HSA-174417.2		24	0.120922	0.718511	0.827309	0.86973	1	9306	tags=83%, list=71%, signal=289%
PID_PS1_PATHWAY%MSIGDB_C2%PID_PS1_PATHWAY	PID_PS1_PATHWAY%MSIGDB_C2%PID_PS1_PATHWAY		36	0.100148	0.718051	0.852156	0.869531	1	6313	tags=58%, list=48%, signal=113%
SYNDECAN-2-MEDIATED SIGNALING EVENTS%PATHWAY INTERACTION DATABASE NCI-NATURE CURATED DATA%SYNDECAN-2-MEDIATED SIGNALING EVENTS	SYNDECAN-2-MEDIATED SIGNALING EVENTS%PATHWAY INTERACTION DATABASE NCI-NATURE CURATED DATA%SYNDECAN-2-MEDIATED SIGNALING EVENTS		24	0.1222	0.717941	0.827381	0.868879	1	4936	tags=50%, list=38%, signal=80%
PID_HNF3B_PATHWAY%MSIGDB_C2%PID_HNF3B_PATHWAY	PID_HNF3B_PATHWAY%MSIGDB_C2%PID_HNF3B_PATHWAY		17	0.142664	0.714808	0.854582	0.872269	1	10430	tags=94%, list=80%, signal=467%
FOXA2 AND FOXA3 TRANSCRIPTION FACTOR NETWORKS%PATHWAY INTERACTION DATABASE NCI-NATURE CURATED DATA%FOXA2 AND FOXA3 TRANSCRIPTION FACTOR NETWORKS	FOXA2 AND FOXA3 TRANSCRIPTION FACTOR NETWORKS%PATHWAY INTERACTION DATABASE NCI-NATURE CURATED DATA%FOXA2 AND FOXA3 TRANSCRIPTION FACTOR NETWORKS		17	0.142664	0.711311	0.851626	0.87598	1	10430	tags=94%, list=80%, signal=467%
HALLMARK_REACTIVE_OXIGEN_SPECIES_PATHWAY%MSIGDB_C2%HALLMARK_REACTIVE_OXIGEN_SPECIES_PATHWAY	HALLMARK_REACTIVE_OXIGEN_SPECIES_PATHWAY%MSIGDB_C2%HALLMARK_REACTIVE_OXIGEN_SPECIES_PATHWAY		41	0.0932333	0.710049	0.815534	0.876722	1	5793	tags=54%, list=44%, signal=96%
INTERACTIONS OF NEUREXINS AND NEUROLIGINS AT SYNAPSES%REACTOME%R-HSA-6794361.1	INTERACTIONS OF NEUREXINS AND NEUROLIGINS AT SYNAPSES%REACTOME%R-HSA-6794361.1		41	0.0934694	0.707487	0.870445	0.879184	1	6427	tags=59%, list=49%, signal=115%
TRANSCRIPTIONAL ACTIVITY OF SMAD2 SMAD3:SMAD4 HETEROTRIMER%REACTOME%R-HSA-2173793.2	TRANSCRIPTIONAL ACTIVITY OF SMAD2 SMAD3:SMAD4 HETEROTRIMER%REACTOME%R-HSA-2173793.2		38	0.0963471	0.707158	0.843254	0.878801	1	11117	tags=95%, list=85%, signal=635%
D-<I>MYO< I>-INOSITOL-5-PHOSPHATE METABOLISM%HUMANCYC%PWY-6367	D-<I>MYO< I>-INOSITOL-5-PHOSPHATE METABOLISM%HUMANCYC%PWY-6367		15	0.149943	0.70664	0.841667	0.878694	1	655	tags=20%, list=5%, signal=21%
SEMA4D IN SEMAPHORIN SIGNALING%REACTOME DATABASE ID RELEASE 57%400685	SEMA4D IN SEMAPHORIN SIGNALING%REACTOME DATABASE ID RELEASE 57%400685		24	0.120679	0.702301	0.829175	0.883337	1	5500	tags=54%, list=42%, signal=93%
PROTEIN-PROTEIN INTERACTIONS AT SYNAPSES%REACTOME%R-HSA-6794362.1	PROTEIN-PROTEIN INTERACTIONS AT SYNAPSES%REACTOME%R-HSA-6794362.1		41	0.0934694	0.700751	0.864646	0.884522	1	6427	tags=59%, list=49%, signal=115%
ST_ADRENERGIC%MSIGDB_C2%ST_ADRENERGIC	ST_ADRENERGIC%MSIGDB_C2%ST_ADRENERGIC		24	0.121868	0.699193	0.845188	0.885677	1	7117	tags=67%, list=54%, signal=146%
3-PHOSPHOINOSITIDE DEGRADATION%HUMANCYC%PWY-6368	3-PHOSPHOINOSITIDE DEGRADATION%HUMANCYC%PWY-6368		17	0.141194	0.697626	0.830078	0.886772	1	6608	tags=65%, list=51%, signal=131%
TRAIL SIGNALING PATHWAY%PATHWAY INTERACTION DATABASE NCI-NATURE CURATED DATA%TRAIL SIGNALING PATHWAY	TRAIL SIGNALING PATHWAY%PATHWAY INTERACTION DATABASE NCI-NATURE CURATED DATA%TRAIL SIGNALING PATHWAY		19	0.135124	0.694584	0.876016	0.889695	1	7860	tags=74%, list=60%, signal=185%
CELL JUNCTION ORGANIZATION%REACTOME DATABASE ID RELEASE 57%446728	CELL JUNCTION ORGANIZATION%REACTOME DATABASE ID RELEASE 57%446728		45	0.0854057	0.690417	0.874239	0.893814	1	919	tags=16%, list=7%, signal=17%
THYROTROPIN-RELEASING HORMONE RECEPTOR SIGNALING PATHWAY%PANTHER PATHWAY%P04394	THYROTROPIN-RELEASING HORMONE RECEPTOR SIGNALING PATHWAY%PANTHER PATHWAY%P04394		41	0.0904813	0.690271	0.83501	0.89317	1	2962	tags=32%, list=23%, signal=41%
TP53 REGULATES TRANSCRIPTION OF CELL CYCLE GENES%REACTOME%R-HSA-6791312.2	TP53 REGULATES TRANSCRIPTION OF CELL CYCLE GENES%REACTOME%R-HSA-6791312.2		43	0.0904363	0.687903	0.867327	0.895151	1	1859	tags=23%, list=14%, signal=27%
PID_HNF3A_PATHWAY%MSIGDB_C2%PID_HNF3A_PATHWAY	PID_HNF3A_PATHWAY%MSIGDB_C2%PID_HNF3A_PATHWAY		24	0.114989	0.684488	0.860279	0.898391	1	8295	tags=75%, list=64%, signal=205%
ION CHANNEL TRANSPORT%REACTOME%R-HSA-983712.1	ION CHANNEL TRANSPORT%REACTOME%R-HSA-983712.1		102	0.0585451	0.682578	0.863454	0.899798	1	7819	tags=66%, list=60%, signal=162%
GPVI-MEDIATED ACTIVATION CASCADE%REACTOME DATABASE ID RELEASE 57%114604	GPVI-MEDIATED ACTIVATION CASCADE%REACTOME DATABASE ID RELEASE 57%114604		30	0.104528	0.680076	0.855649	0.901791	1	9085	tags=80%, list=70%, signal=262%
LPA RECEPTOR MEDIATED EVENTS%PATHWAY INTERACTION DATABASE NCI-NATURE CURATED DATA%LPA RECEPTOR MEDIATED EVENTS	LPA RECEPTOR MEDIATED EVENTS%PATHWAY INTERACTION DATABASE NCI-NATURE CURATED DATA%LPA RECEPTOR MEDIATED EVENTS		52	0.0799863	0.67904	0.850394	0.902112	1	6242	tags=56%, list=48%, signal=106%
PID_TXA2PATHWAY%MSIGDB_C2%PID_TXA2PATHWAY	PID_TXA2PATHWAY%MSIGDB_C2%PID_TXA2PATHWAY		38	0.0948233	0.678768	0.875	0.901637	1	1170	tags=18%, list=9%, signal=20%
RIP-MEDIATED NFKB ACTIVATION VIA ZBP1%REACTOME DATABASE ID RELEASE 57%1810476	RIP-MEDIATED NFKB ACTIVATION VIA ZBP1%REACTOME DATABASE ID RELEASE 57%1810476		15	0.144423	0.67763	0.872299	0.902101	1	3339	tags=40%, list=26%, signal=54%
FOXA1 TRANSCRIPTION FACTOR NETWORK%PATHWAY INTERACTION DATABASE NCI-NATURE CURATED DATA%FOXA1 TRANSCRIPTION FACTOR NETWORK	FOXA1 TRANSCRIPTION FACTOR NETWORK%PATHWAY INTERACTION DATABASE NCI-NATURE CURATED DATA%FOXA1 TRANSCRIPTION FACTOR NETWORK		24	0.114989	0.674882	0.87767	0.904391	1	8295	tags=75%, list=64%, signal=205%
PID_CDC42_REG_PATHWAY%MSIGDB_C2%PID_CDC42_REG_PATHWAY	PID_CDC42_REG_PATHWAY%MSIGDB_C2%PID_CDC42_REG_PATHWAY		26	0.110622	0.668767	0.88024	0.910632	1	1571	tags=23%, list=12%, signal=26%
PID_MYC_REPRESS_PATHWAY%MSIGDB_C2%PID_MYC_REPRESS_PATHWAY	PID_MYC_REPRESS_PATHWAY%MSIGDB_C2%PID_MYC_REPRESS_PATHWAY		50	0.0794466	0.666631	0.874502	0.912178	1	1055	tags=16%, list=8%, signal=17%
VALIDATED TARGETS OF C-MYC TRANSCRIPTIONAL REPRESSION%PATHWAY INTERACTION DATABASE NCI-NATURE CURATED DATA%VALIDATED TARGETS OF C-MYC TRANSCRIPTIONAL REPRESSION	VALIDATED TARGETS OF C-MYC TRANSCRIPTIONAL REPRESSION%PATHWAY INTERACTION DATABASE NCI-NATURE CURATED DATA%VALIDATED TARGETS OF C-MYC TRANSCRIPTIONAL REPRESSION		50	0.0794466	0.664237	0.876953	0.913933	1	1055	tags=16%, list=8%, signal=17%
RHO GTPASES ACTIVATE ROCKS%REACTOME DATABASE ID RELEASE 57%5627117	RHO GTPASES ACTIVATE ROCKS%REACTOME DATABASE ID RELEASE 57%5627117		17	0.134564	0.662208	0.906832	0.91517	1	5158	tags=53%, list=39%, signal=87%
REGULATION OF CDC42 ACTIVITY%PATHWAY INTERACTION DATABASE NCI-NATURE CURATED DATA%REGULATION OF CDC42 ACTIVITY	REGULATION OF CDC42 ACTIVITY%PATHWAY INTERACTION DATABASE NCI-NATURE CURATED DATA%REGULATION OF CDC42 ACTIVITY		26	0.110622	0.657891	0.867424	0.91876	1	1571	tags=23%, list=12%, signal=26%
SIGNALING EVENTS MEDIATED BY PTP1B%PATHWAY INTERACTION DATABASE NCI-NATURE CURATED DATA%SIGNALING EVENTS MEDIATED BY PTP1B	SIGNALING EVENTS MEDIATED BY PTP1B%PATHWAY INTERACTION DATABASE NCI-NATURE CURATED DATA%SIGNALING EVENTS MEDIATED BY PTP1B		33	0.0942611	0.653021	0.891837	0.922951	1	8665	tags=76%, list=66%, signal=225%
REELIN SIGNALING PATHWAY%PATHWAY INTERACTION DATABASE NCI-NATURE CURATED DATA%REELIN SIGNALING PATHWAY	REELIN SIGNALING PATHWAY%PATHWAY INTERACTION DATABASE NCI-NATURE CURATED DATA%REELIN SIGNALING PATHWAY		23	0.110668	0.6526	0.915638	0.922555	1	2531	tags=30%, list=19%, signal=38%
PID_PTP1B_PATHWAY%MSIGDB_C2%PID_PTP1B_PATHWAY	PID_PTP1B_PATHWAY%MSIGDB_C2%PID_PTP1B_PATHWAY		33	0.0942611	0.651903	0.893145	0.922358	1	8665	tags=76%, list=66%, signal=225%
PID_TRKR_PATHWAY%MSIGDB_C2%PID_TRKR_PATHWAY	PID_TRKR_PATHWAY%MSIGDB_C2%PID_TRKR_PATHWAY		52	0.0751077	0.648566	0.897384	0.924947	1	8817	tags=75%, list=68%, signal=230%
ZBP1(DAI) MEDIATED INDUCTION OF TYPE I IFNS%REACTOME DATABASE ID RELEASE 57%1606322	ZBP1(DAI) MEDIATED INDUCTION OF TYPE I IFNS%REACTOME DATABASE ID RELEASE 57%1606322		19	0.123033	0.642984	0.897751	0.929624	1	1144	tags=21%, list=9%, signal=23%
FSH%NETPATH%FSH	FSH%NETPATH%FSH		38	0.0868086	0.638242	0.91068	0.933283	1	7117	tags=63%, list=54%, signal=138%
REGULATION OF RAS FAMILY ACTIVATION%PATHWAY INTERACTION DATABASE NCI-NATURE CURATED DATA%REGULATION OF RAS FAMILY ACTIVATION	REGULATION OF RAS FAMILY ACTIVATION%PATHWAY INTERACTION DATABASE NCI-NATURE CURATED DATA%REGULATION OF RAS FAMILY ACTIVATION		19	0.121039	0.631669	0.902622	0.938583	1	1170	tags=21%, list=9%, signal=23%
PID_RAS_PATHWAY%MSIGDB_C2%PID_RAS_PATHWAY	PID_RAS_PATHWAY%MSIGDB_C2%PID_RAS_PATHWAY		19	0.121039	0.627089	0.926	0.941853	1	1170	tags=21%, list=9%, signal=23%
DE NOVO PURINE BIOSYNTHESIS%PANTHER PATHWAY%P02738	DE NOVO PURINE BIOSYNTHESIS%PANTHER PATHWAY%P02738		21	0.112472	0.626236	0.932136	0.94184	1	1642	tags=24%, list=13%, signal=27%
PID_KIT_PATHWAY%MSIGDB_C2%PID_KIT_PATHWAY	PID_KIT_PATHWAY%MSIGDB_C2%PID_KIT_PATHWAY		43	0.0799312	0.625337	0.919922	0.941782	1	7159	tags=63%, list=55%, signal=139%
SIGNALING EVENTS MEDIATED BY STEM CELL FACTOR RECEPTOR (C-KIT)%PATHWAY INTERACTION DATABASE NCI-NATURE CURATED DATA%SIGNALING EVENTS MEDIATED BY STEM CELL FACTOR RECEPTOR (C-KIT)	SIGNALING EVENTS MEDIATED BY STEM CELL FACTOR RECEPTOR (C-KIT)%PATHWAY INTERACTION DATABASE NCI-NATURE CURATED DATA%SIGNALING EVENTS MEDIATED BY STEM CELL FACTOR RECEPTOR (C-KIT)		43	0.0799312	0.624205	0.922311	0.941959	1	7159	tags=63%, list=55%, signal=139%
METABOTROPIC GLUTAMATE RECEPTOR GROUP III PATHWAY%PANTHER PATHWAY%P00039	METABOTROPIC GLUTAMATE RECEPTOR GROUP III PATHWAY%PANTHER PATHWAY%P00039		45	0.0792504	0.623412	0.913386	0.941812	1	4772	tags=44%, list=37%, signal=70%
GDNF%IOB%GDNF	GDNF%IOB%GDNF		31	0.0938032	0.622133	0.931393	0.942043	1	462	tags=13%, list=4%, signal=13%
DISEASES ASSOCIATED WITH THE TLR SIGNALING CASCADE%REACTOME DATABASE ID RELEASE 57%5602358	DISEASES ASSOCIATED WITH THE TLR SIGNALING CASCADE%REACTOME DATABASE ID RELEASE 57%5602358		16	0.127108	0.621909	0.922764	0.941389	1	1606	tags=25%, list=12%, signal=28%
PID_P75_NTR_PATHWAY%MSIGDB_C2%PID_P75_NTR_PATHWAY	PID_P75_NTR_PATHWAY%MSIGDB_C2%PID_P75_NTR_PATHWAY		56	0.0706871	0.615947	0.932692	0.945454	1	9108	tags=77%, list=70%, signal=253%
TGF-BETA SIGNALING PATHWAY%PANTHER PATHWAY%P00052	TGF-BETA SIGNALING PATHWAY%PANTHER PATHWAY%P00052		59	0.068863	0.614507	0.924644	0.945789	1	11721	tags=97%, list=90%, signal=938%
CELL-CELL COMMUNICATION%REACTOME DATABASE ID RELEASE 57%1500931	CELL-CELL COMMUNICATION%REACTOME DATABASE ID RELEASE 57%1500931		75	0.0606341	0.607128	0.951172	0.950657	1	953	tags=13%, list=7%, signal=14%
PID_FGF_PATHWAY%MSIGDB_C2%PID_FGF_PATHWAY	PID_FGF_PATHWAY%MSIGDB_C2%PID_FGF_PATHWAY		40	0.0805684	0.599524	0.938224	0.955384	1	9398	tags=80%, list=72%, signal=284%
DISEASES OF IMMUNE SYSTEM%REACTOME%R-HSA-5260271.1	DISEASES OF IMMUNE SYSTEM%REACTOME%R-HSA-5260271.1		16	0.127108	0.599468	0.925	0.954586	1	1606	tags=25%, list=12%, signal=28%
IL6-MEDIATED SIGNALING EVENTS%PATHWAY INTERACTION DATABASE NCI-NATURE CURATED DATA%IL6-MEDIATED SIGNALING EVENTS	IL6-MEDIATED SIGNALING EVENTS%PATHWAY INTERACTION DATABASE NCI-NATURE CURATED DATA%IL6-MEDIATED SIGNALING EVENTS		37	0.0819465	0.591781	0.937132	0.959216	1	9521	tags=81%, list=73%, signal=298%
VLDL INTERACTIONS%REACTOME%R-HSA-8855121.1	VLDL INTERACTIONS%REACTOME%R-HSA-8855121.1		18	0.113232	0.589943	0.953975	0.959669	1	2150	tags=28%, list=16%, signal=33%
PI5P, PP2A AND IER3 REGULATE PI3K AKT SIGNALING%REACTOME%R-HSA-6811558.1	PI5P, PP2A AND IER3 REGULATE PI3K AKT SIGNALING%REACTOME%R-HSA-6811558.1		44	0.0750615	0.586356	0.920668	0.961227	1	8817	tags=75%, list=68%, signal=230%
PID_REELIN_PATHWAY%MSIGDB_C2%PID_REELIN_PATHWAY	PID_REELIN_PATHWAY%MSIGDB_C2%PID_REELIN_PATHWAY		24	0.0979723	0.582834	0.948276	0.962663	1	2531	tags=29%, list=19%, signal=36%
PID_IL6_7_PATHWAY%MSIGDB_C2%PID_IL6_7_PATHWAY	PID_IL6_7_PATHWAY%MSIGDB_C2%PID_IL6_7_PATHWAY		37	0.0819465	0.580903	0.961847	0.963047	1	9521	tags=81%, list=73%, signal=298%
THROMBOXANE A2 RECEPTOR SIGNALING%PATHWAY INTERACTION DATABASE NCI-NATURE CURATED DATA%THROMBOXANE A2 RECEPTOR SIGNALING	THROMBOXANE A2 RECEPTOR SIGNALING%PATHWAY INTERACTION DATABASE NCI-NATURE CURATED DATA%THROMBOXANE A2 RECEPTOR SIGNALING		37	0.0785139	0.576665	0.950096	0.964794	1	5683	tags=51%, list=44%, signal=91%
PTK6 REGULATES RHO GTPASES, RAS GTPASE AND MAP KINASES%REACTOME DATABASE ID RELEASE 57%8849471	PTK6 REGULATES RHO GTPASES, RAS GTPASE AND MAP KINASES%REACTOME DATABASE ID RELEASE 57%8849471		19	0.111644	0.57608	0.961014	0.964308	1	4042	tags=42%, list=31%, signal=61%
BIOCARTA_CASPASE_PATHWAY%MSIGDB_C2%BIOCARTA_CASPASE_PATHWAY	BIOCARTA_CASPASE_PATHWAY%MSIGDB_C2%BIOCARTA_CASPASE_PATHWAY		15	0.12232	0.570623	0.954733	0.966728	1	1886	tags=27%, list=14%, signal=31%
D-<I>MYO< I>-INOSITOL (1,4,5)-TRISPHOSPHATE BIOSYNTHESIS%HUMANCYC%PWY-6351	D-<I>MYO< I>-INOSITOL (1,4,5)-TRISPHOSPHATE BIOSYNTHESIS%HUMANCYC%PWY-6351		20	0.105982	0.568307	0.962891	0.967238	1	10371	tags=90%, list=79%, signal=436%
L1CAM INTERACTIONS%REACTOME DATABASE ID RELEASE 57%373760	L1CAM INTERACTIONS%REACTOME DATABASE ID RELEASE 57%373760		70	0.0586715	0.559502	0.97012	0.971264	1	2222	tags=23%, list=17%, signal=27%
PID_BETA_CATENIN_NUC_PATHWAY%MSIGDB_C2%PID_BETA_CATENIN_NUC_PATHWAY	PID_BETA_CATENIN_NUC_PATHWAY%MSIGDB_C2%PID_BETA_CATENIN_NUC_PATHWAY		55	0.0627101	0.551029	0.984221	0.974621	1	6782	tags=58%, list=52%, signal=121%
BIOCARTA_MITOCHONDRIA_PATHWAY%MSIGDB_C2%BIOCARTA_MITOCHONDRIA_PATHWAY	BIOCARTA_MITOCHONDRIA_PATHWAY%MSIGDB_C2%BIOCARTA_MITOCHONDRIA_PATHWAY		17	0.110359	0.547081	0.971134	0.97552	1	3169	tags=35%, list=24%, signal=47%
NEUROTROPHIC FACTOR-MEDIATED TRK RECEPTOR SIGNALING%PATHWAY INTERACTION DATABASE NCI-NATURE CURATED DATA%NEUROTROPHIC FACTOR-MEDIATED TRK RECEPTOR SIGNALING	NEUROTROPHIC FACTOR-MEDIATED TRK RECEPTOR SIGNALING%PATHWAY INTERACTION DATABASE NCI-NATURE CURATED DATA%NEUROTROPHIC FACTOR-MEDIATED TRK RECEPTOR SIGNALING		50	0.0650576	0.539206	0.972746	0.978024	1	8817	tags=74%, list=68%, signal=227%
PID_A6B1_A6B4_INTEGRIN_PATHWAY%MSIGDB_C2%PID_A6B1_A6B4_INTEGRIN_PATHWAY	PID_A6B1_A6B4_INTEGRIN_PATHWAY%MSIGDB_C2%PID_A6B1_A6B4_INTEGRIN_PATHWAY		30	0.077667	0.516073	0.985325	0.985469	1	9435	tags=80%, list=72%, signal=288%
A6B1 AND A6B4 INTEGRIN SIGNALING%PATHWAY INTERACTION DATABASE NCI-NATURE CURATED DATA%A6B1 AND A6B4 INTEGRIN SIGNALING	A6B1 AND A6B4 INTEGRIN SIGNALING%PATHWAY INTERACTION DATABASE NCI-NATURE CURATED DATA%A6B1 AND A6B4 INTEGRIN SIGNALING		30	0.077667	0.507698	0.985972	0.987042	1	9435	tags=80%, list=72%, signal=288%
