# Supplementary material for: Chemical Screening Identifies Enhancers of Mutant Oligodendrocyte Survival and Unmasks a Distinct Pathological Phase in Pelizaeus-Merzbacher Disease
Source: Stem Cell Reports. 2018 Aug 23;11(3):711–26. doi: 10.1016/j.stemcr.2018.07.015 (PMC6135742; doi:10.1016/j.stemcr.2018.07.015)
Supplement: Table S2. Differential Expression between Wild-Type and Jimpy Cell Types during Oligodendrocyte Differentiation, Related to Figure 2 — scRNA-seq data showing differentially expressed genes (p < 01) between wild-type and jimpy OPCs, oligodendrocytes, and astrocytes, respectively, after 1 day of oligodendrocyte differentiation. [file mmc3.xlsx]

## Sheet: OPCs
Table S2: Differential expression between wild-type and jimpy cell types during oligodendrocyte differentiation
OPCs (see tabs for other cell types)
Gene	# unique sequenced transcripts		Normalized Ratio	# cells expressing gene		Normalized Ratio	P value
	wild-type	jimpy	(jimpy: wild-type)	wild-type	jimpy	(jimpy: wild-type)
Ube2c	302	18	0.0604421	58	10	0.174842	5.04601e-18
Polr2f	312	69	0.224269	67	37	0.560017	2.83496e-17
Bcas1	138	409	3.00551	46	60	1.32272	1.93764e-16
Rn45s	78	327	4.25135	43	60	1.415	2.97629e-15
Col11a1	19	136	7.25871	14	47	3.40443	1.05665e-13
Arhgap5	78	179	2.32719	47	59	1.273	2.61004e-13
Atrx	104	239	2.33044	52	65	1.26761	3.4161e-13
S100b	23	122	5.37906	17	43	2.56504	3.447e-13
Itpr2	13	84	6.55255	12	37	3.12676	7.41257e-12
Map1b	27	128	4.80751	14	45	3.25956	1.14043e-11
Plp1	210	649	3.134	36	58	1.6338	1.06401e-10
Ppfibp1	15	65	4.39437	14	38	2.75252	5.60325e-10
Fyn	69	161	2.3662	39	51	1.32611	5.78847e-10
H3f3b	303	100	0.334681	65	53	0.826869	8.75876e-10
Hmgb2	114	21	0.186805	53	14	0.267871	3.49748e-09
Bin1	24	93	3.92958	20	39	1.97746	4.50107e-09
H2afv	174	52	0.30306	64	33	0.522887	5.0739e-09
Cenpa	130	10	0.0780065	41	6	0.148403	6.50854e-09
Ckb	724	257	0.359972	70	62	0.898189	7.36353e-09
Nusap1	99	16	0.163892	44	11	0.253521	1.07836e-08
2700094K13Rik	202	62	0.311254	64	33	0.522887	1.23412e-08
Epb41l2	21	70	3.38028	16	33	2.09155	2.85317e-08
Rps25	187	63	0.341643	60	39	0.659155	1.15e-07
Ckap2l	81	8	0.100156	43	6	0.1415	1.2172e-07
Tpx2	124	24	0.196274	51	13	0.258492	1.42122e-07
Cd9	65	145	2.26219	40	47	1.19155	1.73634e-07
H2afx	84	8	0.0965795	40	8	0.202817	2.5513e-07
Nnat	135	28	0.210329	51	22	0.437448	3.34926e-07
Map1a	15	57	3.85352	13	36	2.80823	3.4411e-07
Prc1	147	31	0.213855	51	19	0.377796	3.6203e-07
Rock1	42	88	2.12475	26	45	1.75515	5.04076e-07
Tacc3	67	6	0.0908135	39	5	0.130011	5.70505e-07
Sf3b5	96	24	0.253521	54	22	0.413146	6.13423e-07
Tmpo	72	9	0.126761	37	7	0.191854	6.24204e-07
Usp16	37	101	2.76818	27	41	1.53991	6.72456e-07
Cox7a2	152	47	0.313566	61	28	0.465481	8.43135e-07
Ranbp1	260	94	0.366631	66	45	0.691421	1.28113e-06
Etv1	71	12	0.171395	42	10	0.241449	1.34914e-06
Cdca8	113	23	0.206407	50	14	0.283944	1.56648e-06
Cct5	97	24	0.250908	54	21	0.394366	1.57719e-06
Spag9	32	72	2.28169	28	42	1.52113	2.20695e-06
Ezh2	242	90	0.377139	65	42	0.655255	2.54639e-06
Hbegf	9	42	4.73239	6	26	4.39437	2.97755e-06
Rpl32	352	164	0.472471	68	62	0.924606	4.21822e-06
Calm2	236	92	0.395321	66	42	0.645327	4.51912e-06
Cald1	32	86	2.72535	22	38	1.7516	4.54402e-06
Vapa	85	19	0.226678	50	16	0.324507	4.79868e-06
Cenpe	201	60	0.302712	61	19	0.315862	5.01153e-06
Ccnd1	74	176	2.41188	38	45	1.20089	5.18575e-06
Apc	33	66	2.02817	23	36	1.58726	5.22567e-06
Tubb5	253	89	0.356733	61	45	0.748095	5.23964e-06
Kif1b	45	95	2.14085	28	44	1.59356	5.54162e-06
Acbd5	9	34	3.83099	9	22	2.47887	6.83518e-06
Id2	83	12	0.146615	38	9	0.240178	7.18905e-06
Ccna2	53	5	0.0956683	33	4	0.122919	7.50336e-06
Pdcd4	25	53	2.14986	17	33	1.96852	8.29831e-06
Pde4d	4	33	8.3662	4	21	5.32394	8.32217e-06
Epn2	11	42	3.87196	11	29	2.6735	8.51308e-06
Rps11	259	112	0.438523	68	53	0.790389	1.00536e-05
Cdc20	55	5	0.0921895	31	5	0.163562	1.17787e-05
Cdk1	69	14	0.205756	39	11	0.286024	1.22761e-05
Tceb2	92	28	0.308634	47	24	0.51783	1.29774e-05
Plcb1	6	28	4.73239	5	19	3.85352	1.33359e-05
Cenpm	70	14	0.202817	41	10	0.247338	1.63497e-05
Gria3	1	50	50.7042	1	27	27.3803	1.88449e-05
Atp5j	170	66	0.393703	57	43	0.765011	1.93602e-05
Fbxo5	63	10	0.160966	35	9	0.260765	2.19183e-05
Ttyh1	85	14	0.167026	38	12	0.320237	2.29518e-05
Gadd45g	56	5	0.0905433	30	4	0.135211	2.49338e-05
Mif	73	20	0.277831	47	14	0.302068	2.53722e-05
Macf1	18	54	3.04225	15	29	1.96056	2.75833e-05
Kcna1	1	51	51.7183	1	28	28.3944	2.79693e-05
Ddah1	82	24	0.296805	43	22	0.518834	4.46066e-05
Cdv3	24	59	2.49296	17	32	1.90886	4.48597e-05
Cask	15	44	2.97465	11	26	2.39693	4.75486e-05
Fxyd6	42	3	0.0724346	32	3	0.0950704	5.41498e-05
Cnih4	58	11	0.192326	36	10	0.28169	5.5493e-05
Med19	49	9	0.18626	36	9	0.253521	6.42055e-05
Cdk4	108	32	0.300469	51	23	0.457332	6.64137e-05
Fkbp3	191	73	0.387582	56	46	0.832998	6.80714e-05
Ccng1	8	32	4.05634	6	23	3.88732	7.80712e-05
Dynlt3	9	28	3.15493	8	22	2.78873	7.89145e-05
Dtymk	101	32	0.321294	47	24	0.51783	8.21546e-05
Birc5	71	14	0.19996	38	12	0.320237	8.37979e-05
Sh3gl3	6	29	4.90141	6	21	3.5493	8.65253e-05
Dnm3	14	36	2.60765	13	26	2.02817	8.71261e-05
Thra	14	38	2.75252	14	29	2.1006	9.05922e-05
Ube2t	38	2	0.0533729	28	2	0.0724346	9.74111e-05
Golga4	33	71	2.18182	25	41	1.6631	0.000101193
Agpat4	9	25	2.8169	8	18	2.28169	0.000102434
Fam184a	10	26	2.63662	10	20	2.02817	0.000114929
Bzw2	132	46	0.353393	54	27	0.507042	0.000132913
Romo1	49	13	0.269043	33	13	0.399488	0.000133669
Rad21	79	20	0.25673	42	16	0.386318	0.000143078
Krtcap2	82	24	0.296805	43	20	0.471667	0.00014735
Pcbp2	88	28	0.322663	47	20	0.431525	0.000150473
Enpp2	7	24	3.47686	5	21	4.25915	0.000151328
Sae1	49	13	0.269043	34	11	0.328086	0.000153835
Rpl41	210	83	0.400805	58	40	0.699369	0.000154835
Ncapg	38	6	0.160119	28	6	0.217304	0.000158789
Arsb	6	24	4.05634	4	19	4.8169	0.000171528
Cenpf	287	83	0.293272	61	18	0.299238	0.000172652
Pcdh7	10	31	3.14366	10	27	2.73803	0.000177398
Lsm8	75	21	0.283944	41	18	0.445208	0.000186173
Chn2	16	32	2.02817	14	20	1.44869	0.000190992
Hmgn1	146	60	0.416747	58	38	0.6644	0.000205541
Cst3	455	97	0.216189	53	44	0.841881	0.000210415
Rrbp1	37	77	2.11039	26	39	1.52113	0.000210739
Smarca5	33	68	2.08963	26	33	1.28711	0.000230253
Col9a1	9	33	3.71831	8	21	2.66197	0.00024204
Ubb	175	70	0.405634	59	40	0.687515	0.000248313
Ndufa4	220	99	0.456338	65	49	0.764464	0.000250705
Mis18bp1	65	11	0.171614	32	7	0.221831	0.000251535
Dst	12	32	2.70423	11	23	2.12036	0.000252625
Nfasc	8	22	2.78873	7	16	2.31791	0.000258598
Tuba1b	91	28	0.312026	49	20	0.413912	0.000271145
Rplp0	339	149	0.445719	63	58	0.933602	0.000272592
Rrm2	41	8	0.19787	31	6	0.196274	0.000276169
Casc5	61	14	0.232741	33	10	0.307298	0.000287513
Cep57	64	19	0.301056	39	14	0.36403	0.000292455
Cnn3	42	6	0.144869	29	6	0.209811	0.000320012
Top2a	330	140	0.430218	68	29	0.432477	0.000322019
Csgalnact1	2	19	9.6338	2	15	7.60563	0.000322223
2810417H13Rik	164	56	0.346273	57	22	0.391401	0.000337732
Smc4	189	69	0.370221	58	29	0.507042	0.000343261
Usp34	15	40	2.70423	12	28	2.3662	0.00034419
Eif3e	100	36	0.36507	52	24	0.468039	0.000349227
Fabp7	1379	451	0.331655	71	62	0.885539	0.00036331
Pttg1	75	12	0.162254	31	9	0.294412	0.000394053
Cdca3	36	4	0.112676	26	3	0.11701	0.00040332
Mcm7	36	6	0.169014	26	5	0.195016	0.000410025
Ophn1	6	18	3.04225	6	11	1.85915	0.000412073
Cyfip2	6	21	3.5493	5	13	2.63662	0.000419937
Actl6a	38	6	0.160119	28	6	0.217304	0.000424578
Drap1	16	33	2.09155	15	25	1.69014	0.00043227
Anapc13	51	12	0.238608	32	12	0.380282	0.000438453
Stmn3	46	8	0.176363	29	7	0.244779	0.000438792
Sf3b1	130	52	0.405634	54	35	0.657277	0.000439762
Dctn3	20	43	2.18028	17	29	1.72991	0.000444546
Gnai2	94	33	0.356008	47	26	0.560983	0.000463489
Slk	8	31	3.92958	8	22	2.78873	0.000469866
Cox8a	209	89	0.431835	62	45	0.736029	0.000478178
Dll3	45	9	0.202817	29	8	0.279747	0.000490269
Sptbn1	24	49	2.07042	18	32	1.80282	0.000500928
Hypk	69	26	0.382119	41	23	0.568877	0.000565081
Hdac2	94	35	0.377585	53	24	0.459208	0.000594103
Brd8	54	16	0.300469	36	13	0.366197	0.000594739
Dbi	531	211	0.40296	64	59	0.934859	0.000602762
Cct3	105	37	0.357344	47	25	0.539407	0.00062655
Tmem167	112	40	0.362173	49	28	0.579477	0.000630044
Nrd1	28	59	2.13682	22	31	1.42894	0.000632278
H2afy2	37	11	0.301485	29	8	0.279747	0.000639547
Gtf2a2	43	10	0.235834	30	10	0.338028	0.000642743
Golgb1	31	62	2.02817	26	37	1.44312	0.000665522
Cnn2	5	17	3.44789	5	13	2.63662	0.000703591
Arl6ip1	449	162	0.365883	61	46	0.764719	0.000737427
Cks1b	68	17	0.253521	38	13	0.346924	0.00074298
Arpc1b	4	19	4.8169	3	13	4.39437	0.000753118
Emg1	60	17	0.287324	36	16	0.450704	0.000801205
Cnbp	169	73	0.438037	57	41	0.729429	0.000803144
Ddx3y	26	2	0.0780065	22	2	0.0921895	0.000810188
Eif3g	60	18	0.304225	42	17	0.410463	0.000841929
Cenpc1	33	8	0.245839	24	8	0.338028	0.000847546
Baiap2l1	1	22	22.3099	1	19	19.2676	0.000849089
Ndrg2	38	5	0.133432	23	5	0.220453	0.00085717
Pdrg1	2	18	9.12676	2	15	7.60563	0.000870381
Eif2s1	33	7	0.215109	25	7	0.283944	0.000873935
Ust	4	18	4.56338	4	13	3.29577	0.000894984
Tmsb10	55	18	0.331882	37	17	0.465931	0.000911454
Lockd	39	1	0.0260022	24	1	0.0422535	0.000914235
Jmy	9	23	2.59155	8	17	2.15493	0.000932629
C330027C09Rik	31	5	0.163562	23	5	0.220453	0.000967851
Smdt1	92	37	0.407838	47	30	0.647288	0.000977666
Marcksl1	69	21	0.308634	42	18	0.434608	0.000984217
Itm2b	100	32	0.324507	45	24	0.540845	0.00101357
Bub3	52	11	0.214518	33	10	0.307298	0.00102383
Klhdc2	31	4	0.13085	25	4	0.162254	0.00107404
Psmc4	57	18	0.320237	41	15	0.371007	0.00108347
Hn1	76	29	0.386953	42	25	0.603622	0.00110717
Set	64	26	0.411972	40	22	0.557746	0.00116171
Srsf3	95	41	0.437658	56	31	0.561368	0.00116416
Siva1	38	9	0.240178	27	8	0.300469	0.00120764
Whsc1	82	34	0.420474	48	23	0.485915	0.00121327
Snrpe	87	37	0.431277	46	27	0.595224	0.0013485
Efcab14	4	16	4.05634	3	11	3.71831	0.00135131
Srsf7	58	16	0.279747	36	15	0.422535	0.00135748
Elovl7	13	28	2.18418	8	20	2.53521	0.00137028
Rgcc	105	41	0.395976	48	25	0.528169	0.00141764
Rbx1	106	40	0.382673	48	28	0.591549	0.0014573
Kif22	32	1	0.0316901	27	1	0.0375587	0.00150163
Btf3	115	43	0.379179	52	25	0.487541	0.00152222
Ndc80	46	12	0.264544	31	8	0.261699	0.00158536
Vcp	23	46	2.02817	21	30	1.44869	0.00162116
Pcmt1	35	9	0.260765	27	8	0.300469	0.00164712
Opcml	5	19	3.85352	4	15	3.80282	0.0016553
Cirbp	36	4	0.112676	24	4	0.169014	0.00167712
Magoh	44	14	0.322663	33	13	0.399488	0.00167867
Nop58	150	69	0.466479	62	41	0.670604	0.00168187
Klf9	8	21	2.66197	8	17	2.15493	0.00170301
Plxnb3	3	13	4.39437	3	12	4.05634	0.00186074
Btg2	28	1	0.0362173	22	1	0.0460948	0.00187988
Med28	73	27	0.375072	40	20	0.507042	0.00189224
Spc25	60	16	0.270423	31	9	0.294412	0.0019027
Dbf4	39	8	0.208017	28	4	0.144869	0.00192223
Rpl18a	92	41	0.451929	49	29	0.600172	0.00201549
Sumo3	28	5	0.181087	19	5	0.266864	0.00201899
Elmo1	2	15	7.60563	2	13	6.59155	0.00209095
Gpr17	19	42	2.24166	14	26	1.8833	0.00209532
Mrpl35	28	6	0.217304	21	6	0.289738	0.00210338
Vrk1	27	3	0.112676	18	2	0.112676	0.00219522
Enpp6	9	26	2.92958	5	15	3.04225	0.00221349
Ptgds	32	5	0.158451	23	5	0.220453	0.00224647
Mapre2	9	23	2.59155	7	17	2.46278	0.0022627
Ctnnal1	12	27	2.28169	10	18	1.82535	0.00226839
Kif23	46	11	0.242498	29	8	0.279747	0.00229999
Hmgb1	57	19	0.338028	33	17	0.522407	0.00237664
Zfp365	7	19	2.75252	6	15	2.53521	0.00246302
Safb2	19	39	2.08154	16	22	1.39437	0.00250468
Ifi27	2	16	8.11268	2	15	7.60563	0.00262907
B230219D22Rik	37	8	0.219262	27	8	0.300469	0.00270366
Dctpp1	47	11	0.237339	28	10	0.362173	0.00270473
Ska1	23	2	0.0881813	19	1	0.0533729	0.00270765
Rpa3	35	6	0.173843	25	6	0.24338	0.00279638
Luzp2	2	17	8.61972	2	11	5.57746	0.0028053
Ddx10	3	14	4.73239	3	13	4.39437	0.0029564
Nedd4	140	65	0.470825	57	38	0.676056	0.00299767
Rps18	24	3	0.126761	18	3	0.169014	0.00305016
Cep83	44	13	0.299616	29	12	0.419621	0.00307652
Ankrd17	6	17	2.87324	6	14	2.3662	0.00321911
Cenpw	21	1	0.0482897	17	1	0.059652	0.00328703
Mrps22	30	3	0.101408	21	3	0.144869	0.00329322
Gdi1	5	15	3.04225	5	11	2.23099	0.00338502
Tln2	5	18	3.6507	5	17	3.44789	0.00339615
Ddah2	56	20	0.362173	37	15	0.411115	0.00355552
Ate1	41	11	0.272071	27	11	0.413146	0.00357916
Aldh9a1	11	25	2.30474	10	18	1.82535	0.00358675
Nvl	24	3	0.126761	17	3	0.178956	0.00365056
Hdac1	2	13	6.59155	2	13	6.59155	0.0036983
Ccnd3	20	3	0.152113	17	3	0.178956	0.00375218
Psmd8	51	16	0.318144	38	14	0.37361	0.00378201
Ccdc18	24	3	0.126761	18	3	0.169014	0.00379374
Arhgap11a	36	8	0.225352	25	6	0.24338	0.00382545
Sox10	5	14	2.83944	3	12	4.05634	0.00396101
Rfc3	27	5	0.187793	21	4	0.193159	0.00401567
Scp2	10	25	2.53521	10	18	1.82535	0.0042274
Svil	1	13	13.1831	1	11	11.1549	0.00426268
Ostf1	3	16	5.40845	3	14	4.73239	0.00436567
Sfi1	1	13	13.1831	1	12	12.169	0.0044017
Nudt4	20	1	0.0507042	16	1	0.0633803	0.00446099
Stk39	4	14	3.5493	3	11	3.71831	0.00449944
Bub1	32	9	0.285211	26	5	0.195016	0.00455219
Rad51ap1	31	8	0.261699	23	7	0.308634	0.00461334
Smarcb1	38	8	0.213491	26	6	0.23402	0.00461998
Apex1	48	18	0.380282	35	17	0.492555	0.00462615
Vps28	58	16	0.279747	35	10	0.289738	0.00463465
Dnmt1	45	18	0.405634	30	17	0.574648	0.00465697
Cep295	34	7	0.208782	23	7	0.308634	0.00469859
Gmnn	28	3	0.108652	15	3	0.202817	0.00473064
Gfra1	4	15	3.80282	3	10	3.38028	0.00481697
Col9a3	3	17	5.74648	3	10	3.38028	0.00481748
Prim1	33	11	0.338028	28	10	0.362173	0.00482583
Ppp1r16b	10	24	2.4338	10	19	1.92676	0.00484643
Chchd1	109	47	0.437266	51	34	0.676056	0.0048506
Mybl1	41	13	0.321539	27	12	0.450704	0.00487688
Lamtor4	4	14	3.5493	4	12	3.04225	0.00490418
Rap1b	22	4	0.184379	20	4	0.202817	0.00492628
Pak3	6	20	3.38028	6	15	2.53521	0.00496109
Exosc9	22	4	0.184379	18	4	0.225352	0.00526608
Cyp2j6	4	19	4.8169	4	16	4.05634	0.00530373
Klc1	16	32	2.02817	15	24	1.62254	0.00534155
Fkbp15	2	21	10.6479	2	7	3.5493	0.00535936
H1f0	52	15	0.292524	32	11	0.348592	0.00542724
Uso1	4	12	3.04225	4	10	2.53521	0.00546649
Acly	4	17	4.30986	3	13	4.39437	0.00547459
Chd9	7	19	2.75252	7	12	1.73843	0.00551605
Kif2c	24	1	0.0422535	16	1	0.0633803	0.00551644
Knstrn	35	4	0.115895	18	2	0.112676	0.00552636
Cks2	25	1	0.0405634	18	1	0.056338	0.00552899
Cops8	36	10	0.28169	26	9	0.351029	0.00558317
Esco2	37	9	0.246669	27	6	0.225352	0.00562719
Osbpl1a	8	25	3.16901	7	15	2.17304	0.00563024
Ncaph	20	2	0.101408	17	2	0.119304	0.00564344
Usp1	56	21	0.380282	32	19	0.602113	0.00567488
Neu4	2	12	6.08451	2	10	5.07042	0.00568476
Rps16	32	8	0.253521	24	8	0.338028	0.00578642
Ndufc2	125	61	0.494873	60	41	0.692958	0.00578765
Plk1	34	4	0.119304	20	4	0.202817	0.00583873
Tab2	14	33	2.39034	12	22	1.85915	0.00584998
Gpbp1	44	15	0.345711	29	15	0.524526	0.00586084
Mrpl42	66	23	0.353393	38	18	0.480356	0.00603509
Sox11	53	24	0.459208	35	19	0.550503	0.0060804
Cd24a	16	3	0.190141	14	3	0.217304	0.00616872
Bcas2	65	24	0.374431	40	19	0.48169	0.00617843
Ndufv3	73	29	0.402855	40	22	0.557746	0.00622239
Gm1673	49	22	0.455303	34	18	0.536868	0.00626068
Miat	17	3	0.178956	15	3	0.202817	0.00626152
Racgap1	30	5	0.169014	22	5	0.230474	0.00632234
Bmp4	3	17	5.74648	3	12	4.05634	0.00646414
Emc1	2	11	5.57746	2	10	5.07042	0.00653701
Erbb4	4	14	3.5493	4	13	3.29577	0.00653911
Chaf1a	21	5	0.241449	18	5	0.28169	0.00661314
Rin2	5	17	3.44789	5	15	3.04225	0.00661415
Eif3h	83	35	0.427626	44	24	0.553137	0.00663493
Spast	9	19	2.14085	8	13	1.64789	0.00672734
Aurkb	23	1	0.0440906	20	1	0.0507042	0.00680095
Sema3d	2	9	4.56338	2	7	3.5493	0.006836
Lsm14a	24	3	0.126761	19	3	0.160119	0.00683662
Scd1	4	11	2.78873	4	8	2.02817	0.00691797
Zfp950	7	17	2.46278	5	15	3.04225	0.00695138
Mrps15	44	13	0.299616	32	10	0.316901	0.00697943
Rrs1	66	27	0.414853	42	20	0.482897	0.0069996
Cdk14	7	16	2.31791	5	12	2.4338	0.00701607
Dpy30	35	11	0.318712	27	7	0.262911	0.00706136
Gramd3	1	13	13.1831	1	13	13.1831	0.00714093
Psme2	8	20	2.53521	8	16	2.02817	0.00728025
Nr2c2	3	11	3.71831	3	10	3.38028	0.00735295
Asf1a	30	7	0.23662	22	7	0.322663	0.00736356
Ilf2	75	29	0.392113	45	18	0.405634	0.00749746
Polr1c	22	5	0.230474	19	5	0.266864	0.00763769
Gng5	37	12	0.328892	28	12	0.434608	0.00767281
Arpp21	5	15	3.04225	4	13	3.29577	0.00768302
Lgi3	1	9	9.12676	1	7	7.09859	0.00778229
Trp53inp2	2	11	5.57746	2	11	5.57746	0.00782904
Man1a2	16	32	2.02817	15	24	1.62254	0.0079129
Rnaseh2c	36	11	0.309859	26	10	0.390033	0.00797619
Ube2k	102	48	0.477216	54	34	0.638498	0.00803248
Sh3bp4	28	7	0.253521	25	6	0.24338	0.00816003
Cd81	103	33	0.324901	45	19	0.428169	0.00822893
Tmem132b	1	12	12.169	1	12	12.169	0.00828573
Bod1	6	15	2.53521	6	11	1.85915	0.00832577
Cspg4	8	19	2.40845	8	13	1.64789	0.00833624
Rpl3	51	20	0.39768	34	16	0.477216	0.00841119
Dut	78	29	0.377031	37	21	0.575561	0.00847977
D5Ertd579e	6	17	2.87324	5	13	2.63662	0.00848275
Kif20b	69	25	0.367422	38	15	0.400297	0.00863159
Gde1	20	4	0.202817	18	3	0.169014	0.00864996
Coro1b	2	9	4.56338	2	7	3.5493	0.00869276
Tipin	42	14	0.338028	29	12	0.419621	0.00872338
Nudt16l1	23	3	0.132272	19	3	0.160119	0.00880298
Eif3k	85	34	0.405634	43	27	0.636751	0.00885504
Brwd3	6	15	2.53521	6	13	2.19718	0.0090306
Cops3	32	7	0.221831	26	7	0.273023	0.00916124
Usmg5	31	7	0.228987	21	7	0.338028	0.00917306
Acat1	94	36	0.388373	41	23	0.568877	0.00920308
4833420G17Rik	23	6	0.264544	22	6	0.276569	0.00945001
Rfc4	34	9	0.268434	25	8	0.324507	0.00948323
Smc2	143	65	0.460948	53	28	0.535743	0.00948516
Zcwpw1	25	6	0.24338	18	5	0.28169	0.0095551
Etaa1	20	5	0.253521	19	5	0.266864	0.00958332
Ntrk2	38	10	0.266864	21	10	0.482897	0.00969005
Pfdn4	42	11	0.265594	25	10	0.405634	0.00975098
Tnks2	5	14	2.83944	5	11	2.23099	0.0097641
Incenp	55	19	0.35032	31	14	0.457974	0.00978849

## Sheet: Oligodendrocytes
Oligodendrocytes (see tabs for other cell types)
Gene	# unique sequenced transcripts		Normalized Ratio	# cells expressing gene		Normalized Ratio	P value
	wild-type	jimpy	(jimpy: wild-type)	wild-type	jimpy	(jimpy: wild-type)
Bcas1	989	5910	2.45596	176	455	1.0625	1.04117e-109
Ckb	1435	690	0.197618	172	292	0.697726	5.7618e-92
Fyn	399	2656	2.73581	151	440	1.19758	1.52464e-85
Hsp90b1	828	5338	2.64959	169	450	1.09435	2.66725e-78
Col11a1	80	1739	8.93387	54	399	3.03675	2.816e-76
Malat1	10026	42869	1.7573	187	455	1	4.3313e-74
Polr2f	661	219	0.136167	164	144	0.360868	1.7928e-73
Kcna1	93	1347	5.95271	52	383	3.02709	1.07985e-60
S100b	238	1811	3.12732	126	417	1.36018	2.84373e-54
Hspa5	498	2867	2.36608	145	438	1.24147	7.03648e-48
Fabp7	1993	1092	0.225188	172	353	0.843483	3.80066e-47
Map1b	417	2313	2.27966	149	428	1.18056	1.91711e-46
Bin1	217	1373	2.60041	121	393	1.33487	7.80066e-42
Arhgap5	395	2104	2.18917	140	434	1.27407	1.07191e-41
Cst3	1186	548	0.1899	152	263	0.711119	1.13367e-39
Rn45s	307	2380	3.18617	128	423	1.35819	4.37268e-39
Prpf4b	160	1183	3.03875	94	383	1.67456	3.27653e-38
Sept7	1779	6075	1.40346	186	455	1.00538	3.90088e-38
Ppfibp1	63	766	4.9971	48	321	2.74849	9.13029e-38
Anp32b	329	1726	2.15613	141	419	1.22131	2.77976e-37
Eif3a	356	1819	2.09997	152	428	1.15726	7.15208e-36
Itpr2	155	1050	2.78412	99	369	1.53187	1.4371e-33
Cd9	356	1774	2.04802	125	415	1.36448	2.64349e-33
Dync1i2	160	1003	2.57639	104	366	1.44637	4.72192e-32
Hsp90ab1	2228	6578	1.21341	187	455	1	8.61635e-31
Calr	297	1367	1.89166	129	387	1.23297	1.2078e-30
Nnat	217	100	0.189396	111	79	0.292506	1.33179e-29
Usp16	145	953	2.70119	92	344	1.53674	2.30099e-29
Fkbp15	24	654	11.1995	16	234	6.01071	4.89754e-28
Atrx	270	1379	2.09909	129	402	1.28076	9.13358e-28
Apoe	338	33	0.0401261	63	30	0.195709	3.15039e-27
Ddah1	175	69	0.162047	97	61	0.258457	4.08636e-27
Dbi	974	875	0.369215	173	350	0.831481	5.98453e-27
Ttyh1	281	163	0.238403	119	121	0.417896	2.29108e-26
Tubb2b	78	599	3.15618	62	295	1.95551	2.65203e-26
Epb41l2	231	1164	2.07096	119	387	1.33658	2.82804e-26
Fez1	157	69	0.180626	108	56	0.213105	1.28454e-25
Plcb1	51	544	4.38388	41	281	2.81678	2.1425e-25
Ptn	471	259	0.226	126	146	0.476225	2.37162e-25
Tmsb4x	586	469	0.328931	147	240	0.671002	3.28616e-25
Ptgds	284	102	0.147609	93	65	0.28725	7.47158e-25
Luc7l3	301	1349	1.84194	137	407	1.22097	2.29631e-24
Ktn1	412	1757	1.75269	149	429	1.18332	6.6551e-24
Ncl	710	2731	1.58086	170	446	1.07824	7.52843e-24
Rps25	468	425	0.373227	148	259	0.719231	1.14814e-23
Canx	360	1414	1.61427	155	411	1.08978	5.63287e-23
Rbm25	446	1799	1.65778	161	420	1.07215	2.26736e-22
Nrd1	124	738	2.44605	78	328	1.72826	2.78754e-22
App	216	1081	2.05685	106	353	1.36867	2.99452e-22
Serpine2	405	288	0.292259	128	173	0.555477	3.08387e-22
Dynll2	461	1995	1.77858	144	410	1.17018	8.20936e-22
Id2	120	15	0.0513736	67	12	0.07361	4.4349e-21
Myo5a	102	672	2.70769	75	309	1.69327	8.43465e-21
Pdcd4	181	983	2.23206	94	338	1.47781	4.23438e-20
Qk	499	1777	1.46358	159	426	1.10114	4.39529e-20
Stmn3	110	31	0.115824	69	30	0.178691	5.56084e-20
Alcam	116	667	2.36319	86	311	1.48625	5.7374e-20
Cd81	457	400	0.359728	138	233	0.693916	9.84354e-20
Plp1	3649	11712	1.31913	183	455	1.02186	1.11948e-19
Cdv3	135	800	2.43549	86	304	1.4528	2.30373e-19
Kif5b	380	1420	1.5358	156	405	1.06699	2.8765e-19
Tab2	38	391	4.22886	35	231	2.71253	4.08118e-19
Enpp2	40	383	3.93522	34	231	2.79231	7.58014e-19
Vcp	70	475	2.78885	57	275	1.98284	9.80874e-19
Sltm	167	847	2.08448	98	345	1.44685	1.25582e-18
Rexo2	172	840	2.00716	104	327	1.29224	1.51912e-18
Gadd45g	103	16	0.063843	59	15	0.104489	1.61171e-18
Sox2	207	950	1.88618	114	359	1.29425	1.83643e-18
Tuba1a	1285	3942	1.26079	178	450	1.03902	5.03921e-18
Prrc2c	350	1337	1.56998	146	402	1.13163	6.73754e-18
Smarca5	87	519	2.45176	64	274	1.75955	1.29878e-17
Rufy3	82	17	0.085205	64	16	0.102747	1.88478e-17
Col9a1	63	415	2.70731	48	241	2.06351	4.93645e-17
Cdk11b	163	758	1.91122	104	347	1.37128	1.28423e-16
Pde4d	29	326	4.62008	27	207	3.15092	1.29018e-16
Magt1	37	334	3.71001	33	211	2.62784	5.64768e-16
Ranbp1	417	455	0.448441	151	261	0.710385	6.58655e-16
Rpl41	555	577	0.42728	138	289	0.860694	7.00319e-16
Igsf8	104	52	0.205495	75	45	0.246593	8.10679e-16
Macf1	65	452	2.85795	53	241	1.86884	9.04735e-16
Chchd2	399	1342	1.38232	152	398	1.07614	1.01765e-15
Eef1a1	1123	3249	1.18905	184	446	0.996202	1.03932e-15
Rgcc	173	118	0.280328	98	87	0.364858	1.59229e-15
Cox8a	650	783	0.495084	172	329	0.786136	1.60897e-15
Serbp1	542	1739	1.31865	163	424	1.06908	1.82848e-15
Camsap2	77	448	2.39121	60	250	1.71245	2.14796e-15
Hnrnpm	180	771	1.7604	105	344	1.34648	2.86817e-15
Cald1	142	677	1.95943	85	304	1.46989	3.43839e-15
Rps3	1348	3745	1.14181	185	450	0.999703	4.51356e-15
Psmb2	322	350	0.446727	142	220	0.636744	4.56387e-15
Cyfip2	66	408	2.54066	54	243	1.84945	4.88378e-15
Rps18	64	12	0.0770604	54	12	0.0913309	5.33592e-15
Bod1l	109	552	2.08134	69	297	1.76904	8.69884e-15
Rplp0	748	980	0.538462	176	359	0.838324	1.48702e-14
Arpc1a	291	1075	1.51826	125	351	1.15406	1.57492e-14
Hnrnpu	585	1944	1.36575	163	430	1.0842	1.73694e-14
Opalin	116	46	0.162978	65	34	0.214979	1.75654e-14
Apc	99	524	2.17534	73	285	1.60455	2.01687e-14
Pdia3	249	938	1.54822	127	349	1.12941	2.8172e-14
Klhl5	66	403	2.50952	49	226	1.89558	3.252e-14
Chd3	72	415	2.36889	59	259	1.80417	3.98737e-14
Marcksl1	252	232	0.378371	114	168	0.605668	6.01277e-14
Trip11	54	389	2.96064	45	241	2.20107	6.24096e-14
Htatsf1	149	706	1.94737	96	313	1.34	6.47787e-14
Eid1	456	1498	1.35013	159	413	1.06754	6.62721e-14
Lhfpl2	11	247	9.22857	9	171	7.80879	7.17716e-14
Map4k4	252	991	1.61623	118	366	1.27476	1.06212e-13
Cyp2j6	31	277	3.67239	26	179	2.8295	1.09307e-13
Ddx3y	63	10	0.0652364	50	9	0.073978	1.32013e-13
Prdx6	149	80	0.220665	78	66	0.34776	1.41776e-13
Atp5h	195	767	1.61656	112	332	1.21829	1.95824e-13
Map1a	146	617	1.73685	93	305	1.34787	3.0766e-13
Etv1	67	10	0.0613416	44	9	0.0840659	3.11748e-13
Rock1	104	521	2.0589	78	273	1.43846	3.85917e-13
Tmeff2	237	196	0.33989	99	129	0.535531	6.17983e-13
Gria3	17	237	5.72967	15	154	4.21949	7.02935e-13
Pcdh7	82	443	2.22034	63	253	1.65048	8.5623e-13
2900011O08Rik	81	33	0.16744	54	29	0.220716	1.03153e-12
Mgll	80	407	2.09091	60	244	1.67136	1.10384e-12
Dstn	147	612	1.71106	102	314	1.2652	1.22653e-12
Rps11	643	867	0.554164	171	344	0.826785	1.36253e-12
Plppr5	24	249	4.26401	21	165	3.2292	1.4015e-12
Top2b	157	673	1.76176	99	316	1.31184	1.59882e-12
Dynlt3	91	417	1.88332	65	237	1.49853	3.88716e-12
Sash1	89	457	2.11036	56	260	1.90816	4.78073e-12
Cadm2	112	526	1.93018	73	285	1.60455	5.47212e-12
Rrbp1	128	584	1.87514	82	302	1.51364	7.37906e-12
Itm2b	221	208	0.386813	107	146	0.560789	1.08545e-11
Cox7c	122	95	0.320032	81	81	0.410989	1.22956e-11
Ndufaf2	69	381	2.26937	50	211	1.73437	1.43343e-11
Elf1	19	208	4.49925	18	145	3.31074	1.71127e-11
Dnm3	175	699	1.64161	100	315	1.29462	1.75936e-11
Cfl1	160	617	1.58488	107	281	1.07933	1.8145e-11
Nucks1	156	638	1.68084	90	299	1.3654	1.97198e-11
Rps10	128	546	1.75313	86	277	1.32377	2.05903e-11
Rpl3	155	141	0.373867	97	117	0.495729	2.36106e-11
Pea15a	69	24	0.142953	48	21	0.179808	2.36637e-11
Syt11	377	1198	1.30601	147	389	1.08758	2.80873e-11
Phf14	70	376	2.2076	60	225	1.54121	2.99719e-11
Cct5	246	260	0.434379	120	178	0.609634	3.27821e-11
Rbbp6	101	468	1.90438	72	264	1.50696	3.28092e-11
Ddx21	77	398	2.12433	63	240	1.56567	3.32312e-11
Specc1	69	365	2.17407	48	225	1.92651	3.34344e-11
Dst	50	321	2.63855	43	205	1.95937	3.72858e-11
Lima1	111	505	1.86981	82	260	1.30314	6.44084e-11
Chd4	320	1140	1.46415	144	373	1.06458	7.32358e-11
Pdrg1	36	241	2.75134	32	167	2.14485	7.72501e-11
Csgalnact1	35	256	3.00609	30	169	2.31524	9.22302e-11
Chn2	292	989	1.39201	109	351	1.32346	1.12584e-10
Col9a3	6	197	13.4941	6	125	8.56227	1.29701e-10
Ash1l	77	381	2.03359	62	237	1.57104	1.41631e-10
Acbd5	78	392	2.06548	59	230	1.60216	1.46931e-10
Gap43	270	241	0.366846	112	137	0.502728	1.48998e-10
Gcc2	43	280	2.67621	35	176	2.06669	2.01421e-10
Rpl13a	956	2663	1.14484	180	443	1.01149	2.16255e-10
Opcml	19	189	4.08826	19	137	2.96345	2.42514e-10
Tmem223	53	21	0.162845	42	20	0.195709	2.64208e-10
Cebpz	66	352	2.19194	54	210	1.59829	3.01666e-10
Rac1	60	321	2.19879	45	209	1.90882	3.86776e-10
Neu4	21	200	3.91418	21	150	2.93564	3.92224e-10
Nsg1	43	10	0.0955788	38	10	0.108155	4.23755e-10
Nipbl	116	504	1.78568	79	267	1.38904	4.24089e-10
Golga4	104	486	1.92058	69	262	1.56057	4.51289e-10
Ccdc88a	155	653	1.73146	94	295	1.28981	4.73277e-10
Tmf1	93	416	1.8384	68	257	1.5533	4.82044e-10
Fxyd6	49	4	0.0335501	39	4	0.0421527	6.45603e-10
Dhrs7	19	181	3.91521	18	134	3.05958	8.59673e-10
Sox4	236	871	1.51683	117	352	1.23648	9.32522e-10
Sf3b2	224	758	1.39076	130	347	1.09702	9.83338e-10
Zeb2	103	455	1.81553	68	258	1.55934	1.00622e-09
Frmd4a	35	247	2.90041	29	156	2.21084	1.05604e-09
Thoc2	57	308	2.22078	47	202	1.76638	1.05608e-09
Sox10	15	162	4.43868	13	129	4.07828	1.13302e-09
Pcm1	144	596	1.70104	90	296	1.3517	1.20554e-09
Cask	52	293	2.31577	40	197	2.02412	1.27879e-09
Cdc37l1	138	555	1.65289	92	287	1.28211	1.33369e-09
Agpat4	164	591	1.48106	106	304	1.17869	2.06906e-09
Ndufv3	269	323	0.493492	123	211	0.70503	2.09534e-09
Ndufa4	611	858	0.577134	167	340	0.836744	2.25559e-09
Marcks	721	2298	1.30992	168	426	1.04215	2.298e-09
Mad2l2	59	31	0.215943	48	29	0.248306	2.36683e-09
Cldn11	49	5	0.0419377	29	5	0.0708602	2.48409e-09
Ptpre	265	881	1.36634	117	363	1.27512	2.69522e-09
Tax1bp1	373	1216	1.33985	144	377	1.07599	2.75442e-09
Eif3h	168	167	0.408543	97	129	0.546573	2.89015e-09
Npm1	441	1360	1.26745	151	396	1.07783	2.91034e-09
H3f3b	443	580	0.538089	146	281	0.791013	3.76065e-09
Ube2g1	56	29	0.212834	46	26	0.232298	3.85774e-09
Tm9sf3	83	354	1.75289	65	207	1.30884	5.2355e-09
Miat	47	20	0.174889	41	19	0.190458	5.97708e-09
Pnn	379	1241	1.34575	144	392	1.1188	6.57136e-09
Kif1b	207	711	1.41166	127	319	1.03233	7.23248e-09
Selm	104	88	0.34776	73	74	0.416619	7.51531e-09
Ddah2	77	50	0.266876	55	40	0.298901	7.9605e-09
Csnk2a1	54	274	2.08539	43	187	1.78732	8.11705e-09
Mmd2	43	9	0.086021	31	9	0.119319	9.03905e-09
Sox2ot	43	14	0.13381	37	11	0.122186	9.53896e-09
Basp1	46	20	0.178691	37	20	0.222156	1.25239e-08
Aldh9a1	31	201	2.6648	27	142	2.1615	1.38144e-08
Atp5j	414	571	0.566847	158	284	0.73874	1.38818e-08
Cfap36	227	793	1.43575	118	335	1.16679	1.403e-08
Ndn	55	2	0.0149451	43	1	0.00955788	1.4144e-08
Snrnp70	210	704	1.37779	116	336	1.19045	1.48648e-08
Cbln2	38	8	0.086524	29	8	0.113376	1.53072e-08
Efcab14	48	248	2.12344	43	159	1.5197	1.57779e-08
Gjc3	381	1254	1.3527	125	360	1.18365	1.61527e-08
Dock9	22	186	3.47473	21	130	2.54422	1.61788e-08
Smc1a	86	389	1.85901	58	225	1.59435	1.63796e-08
Prpf38b	109	453	1.70806	71	260	1.50503	1.75473e-08
Sptbn1	116	458	1.6227	80	261	1.34085	1.89279e-08
Anks1b	82	352	1.76425	56	217	1.59258	1.94445e-08
Gtf2i	62	293	1.94225	49	195	1.63557	2.17538e-08
Scd2	381	1174	1.26641	142	384	1.11141	2.19686e-08
Fam204a	81	354	1.79617	65	223	1.41001	2.24025e-08
Hif1a	49	260	2.18076	39	179	1.88633	2.25255e-08
Eif5b	252	859	1.40095	124	358	1.18657	2.50022e-08
Ppp1r16b	100	423	1.73848	66	242	1.50696	2.51517e-08
Slc1a3	54	16	0.121775	35	9	0.105683	2.72624e-08
Chd6	58	280	1.98408	51	191	1.53919	2.88803e-08
Nrxn1	117	102	0.358298	76	73	0.394766	3.05643e-08
Tecr	185	195	0.433205	101	137	0.55748	3.49842e-08
Fth1	541	760	0.57736	163	324	0.816935	4.00085e-08
Epn2	47	243	2.1249	38	165	1.78456	4.18776e-08
Arid4b	224	789	1.44764	112	342	1.25498	4.35941e-08
Pbrm1	102	421	1.69634	76	238	1.28704	4.3619e-08
Ccar1	98	417	1.7488	77	247	1.31837	4.41697e-08
Sema3d	11	128	4.78242	10	110	4.52088	4.70194e-08
Cops6	132	124	0.386081	86	98	0.468336	5.00783e-08
Uqcrc2	136	135	0.407967	85	108	0.522198	5.54044e-08
Creld2	56	269	1.97422	47	179	1.56526	5.57284e-08
Gtf2f2	87	384	1.81402	55	223	1.66637	5.67974e-08
Rps8	37	201	2.23267	31	154	2.04169	5.75053e-08
Gm3414	34	205	2.47802	27	155	2.35938	6.12868e-08
Slc25a4	1620	2671	0.677624	186	438	0.967813	6.27758e-08
Glrx5	180	612	1.39736	113	300	1.09112	6.46522e-08
Dclk1	46	17	0.151887	34	13	0.157143	6.58325e-08
2810468N07Rik	164	174	0.436049	95	133	0.575385	6.65945e-08
Tpr	275	918	1.37196	143	350	1.00592	7.01123e-08
Dnajc3	93	378	1.67047	62	213	1.41195	7.21107e-08
Hist3h2a	85	63	0.304615	56	57	0.418328	7.60113e-08
Ctnna1	40	219	2.25016	37	158	1.75503	7.62276e-08
Dll3	38	13	0.140602	32	13	0.166964	7.89468e-08
Clip3	66	46	0.286447	54	41	0.312047	7.97412e-08
Lgals1	46	14	0.125084	30	13	0.178095	9.16894e-08
Tmem88b	23	150	2.68036	18	123	2.80842	9.77334e-08
Ythdc1	73	311	1.75093	58	197	1.39595	9.81417e-08
Rsf1	115	466	1.6654	77	254	1.35573	1.01543e-07
Smc3	176	614	1.43379	108	321	1.22155	1.02579e-07
BC005561	53	269	2.08596	41	166	1.664	1.19252e-07
Rab6a	227	261	0.472547	110	180	0.672527	1.19281e-07
Naa15	102	408	1.64396	71	243	1.40662	1.28413e-07
3632451O06Rik	41	221	2.21533	36	161	1.83803	1.35004e-07
Tjp2	25	169	2.77829	20	124	2.54813	1.58512e-07
Tcerg1	75	330	1.80835	55	220	1.64396	1.60277e-07
B2m	59	35	0.243807	45	32	0.292259	1.67009e-07
Rpl18a	247	318	0.529128	126	213	0.694767	1.69605e-07
Ophn1	39	210	2.21302	34	148	1.78901	1.78612e-07
Pdia6	121	440	1.49451	74	243	1.3496	1.84727e-07
Nfib	51	33	0.265934	45	30	0.273993	1.90382e-07
Purb	67	291	1.78504	53	199	1.54315	2.0688e-07
Plxnb3	29	174	2.46593	29	141	1.99826	2.21289e-07
Slc4a4	68	29	0.175275	38	22	0.237941	2.32e-07
Pfdn2	96	92	0.393864	71	84	0.486241	2.36746e-07
Kctd5	44	22	0.205495	38	22	0.237941	2.3779e-07
Ngfrap1	275	365	0.545495	140	237	0.695746	2.3794e-07
Gstm1	36	8	0.0913309	26	8	0.126458	2.50013e-07
Prpf40a	251	807	1.32139	127	345	1.11647	2.6231e-07
Akr1e1	30	6	0.0821978	26	6	0.0948436	2.76638e-07
Sh3d19	71	305	1.76552	49	199	1.66912	2.89075e-07
Rps7	339	456	0.552835	135	263	0.800667	2.92604e-07
Chd2	17	140	3.38462	17	101	2.44176	3.02841e-07
Man1a2	67	312	1.91386	50	191	1.56998	3.11736e-07
Lss	48	245	2.09776	39	155	1.63342	3.19254e-07
Dnaja1	117	438	1.53857	83	252	1.24782	3.23444e-07
Tcf7l2	70	303	1.779	53	199	1.54315	3.3693e-07
Zdhhc14	14	135	3.96311	14	103	3.0237	3.3792e-07
Limch1	34	9	0.108791	24	9	0.154121	3.40276e-07
Prdx2	443	1240	1.1504	151	387	1.05333	3.40446e-07
Dhx9	102	400	1.61172	70	224	1.31516	3.4146e-07
Sv2a	53	35	0.271408	49	32	0.268401	3.41656e-07
Slc12a2	50	240	1.97275	42	170	1.66353	3.4822e-07
Ndrg2	51	24	0.193407	38	20	0.21631	3.60918e-07
Cfdp1	142	509	1.47319	91	294	1.32781	3.71234e-07
Ppme1	88	66	0.308242	55	59	0.440879	3.79567e-07
P4ha1	23	154	2.75184	21	121	2.36808	3.87935e-07
Cstb	73	61	0.343429	58	56	0.396817	3.92525e-07
Nktr	102	405	1.63187	68	231	1.39615	4.23249e-07
Cdc40	92	385	1.7199	67	218	1.33725	4.28176e-07
Ehd4	5	105	8.63077	4	81	8.32253	4.39753e-07
Mid1ip1	46	28	0.250167	40	27	0.277418	4.40388e-07
Itgb1	226	739	1.3439	110	318	1.18813	4.80612e-07
Saraf	137	153	0.458988	98	120	0.503252	4.9953e-07
Osbpl1a	89	373	1.72246	53	207	1.60518	5.14884e-07
Sox11	59	40	0.278637	44	34	0.317582	5.34145e-07
Abcd3	105	380	1.48739	67	236	1.44766	5.57176e-07
Serinc1	129	451	1.43687	83	243	1.20326	5.92837e-07
Gpr17	126	466	1.52001	80	244	1.25352	5.98585e-07
Ephb1	54	33	0.25116	43	27	0.258063	6.20981e-07
Hmgn5	21	163	3.19006	19	123	2.66061	6.7815e-07
Ddx6	93	358	1.58209	74	232	1.28851	7.04495e-07
Ago3	18	142	3.24225	15	108	2.95912	7.06465e-07
Rpl8	1170	1930	0.677956	184	428	0.955996	7.27678e-07
Trio	87	329	1.5542	62	206	1.36554	7.47663e-07
Pdzd8	27	161	2.45071	23	128	2.28724	7.74716e-07
Tnks2	24	151	2.58581	23	119	2.12642	7.99883e-07
Zc3h13	121	462	1.56923	79	246	1.27979	8.24209e-07
Inppl1	9	112	5.11453	9	90	4.10989	8.70307e-07
Svil	4	103	10.583	4	86	8.83626	9.06179e-07
Arsb	47	236	2.06369	37	170	1.88833	9.08799e-07
Urm1	155	512	1.35759	101	278	1.13124	9.67449e-07
Bptf	63	281	1.83314	51	188	1.51502	9.67454e-07
Sfxn1	101	105	0.427266	77	88	0.469702	9.71936e-07
Dcx	26	7	0.110651	25	7	0.115077	9.80266e-07
St18	4	103	10.583	4	83	8.52802	9.8105e-07
Golgb1	100	407	1.67273	73	238	1.33994	1.02487e-06
Arpc1b	71	299	1.73078	48	185	1.58402	1.05693e-06
Dner	35	12	0.140911	28	10	0.146782	1.07044e-06
Cd2ap	38	210	2.27126	30	141	1.93165	1.08214e-06
Ik	161	543	1.38613	105	278	1.08814	1.08478e-06
Nop10	164	181	0.453592	91	134	0.605193	1.10249e-06
Sfi1	5	97	7.97319	4	81	8.32253	1.12977e-06
Gm5617	45	28	0.255726	36	28	0.319658	1.13002e-06
Jmy	64	282	1.81092	48	177	1.51552	1.25605e-06
Slc25a5	351	468	0.547985	136	246	0.743407	1.32404e-06
Myo18a	17	141	3.40879	17	116	2.8044	1.3628e-06
Uba52	95	96	0.415315	70	83	0.487316	1.43881e-06
Usmg5	94	97	0.424106	65	87	0.550093	1.56475e-06
Cirbp	50	37	0.304132	44	36	0.336264	1.58412e-06
Sod1	59	253	1.76238	51	181	1.45861	1.60904e-06
Hnrnpa2b1	514	1480	1.18339	164	406	1.01745	1.65355e-06
Kbtbd3	14	113	3.31727	12	87	2.97967	1.65793e-06
Aatk	20	134	2.75363	17	110	2.65934	1.69418e-06
Cyc1	142	156	0.451509	91	116	0.523898	1.75693e-06
Mt1	55	29	0.216703	36	21	0.239744	1.80106e-06
Tspan13	59	44	0.3065	46	42	0.375251	1.87529e-06
Pdia4	55	234	1.74857	46	159	1.42059	1.90145e-06
Nsd1	40	197	2.02412	36	144	1.64396	1.93698e-06
Tmem50a	137	469	1.40696	86	243	1.16128	1.97286e-06
Hook3	98	364	1.52653	76	218	1.17889	2.00674e-06
Ndufc2	328	472	0.591423	142	256	0.740938	2.05197e-06
Safb2	37	192	2.1327	31	147	1.94888	2.3072e-06
Rps6kb1	91	363	1.63944	66	209	1.30147	2.44195e-06
Nes	53	32	0.248144	40	23	0.236319	2.44393e-06
Man2a2	19	129	2.7904	17	105	2.53846	2.55817e-06
Hbegf	36	199	2.27186	27	129	1.96361	2.75256e-06
Zkscan1	67	270	1.65622	55	190	1.41978	2.76504e-06
Rpl35	62	52	0.3447	51	49	0.394872	2.79241e-06
Rplp1	759	2189	1.18532	169	431	1.04814	2.80621e-06
Acbd3	75	304	1.66588	62	197	1.30588	2.83393e-06
Tmem132b	19	134	2.89855	18	102	2.32894	2.87803e-06
Tnr	68	266	1.60769	56	182	1.33571	2.92313e-06
Sirt2	1406	2233	0.65273	186	426	0.941297	2.9268e-06
Pfn2	464	674	0.596997	154	300	0.800628	2.9779e-06
Rab11fip2	25	157	2.58101	24	124	2.12344	3.16294e-06
Gstm5	126	139	0.453393	85	107	0.517363	3.34206e-06
Drap1	47	206	1.80136	38	154	1.66559	3.81503e-06
Eif3g	152	172	0.465067	90	129	0.589084	3.87825e-06
Me2	58	243	1.7219	43	169	1.61528	3.89951e-06
Srrm2	417	1187	1.16989	157	386	1.01046	3.92477e-06
Ssr4	137	161	0.482987	91	127	0.573578	3.9739e-06
Cox5a	546	841	0.633044	162	341	0.865106	3.98974e-06
Ptp4a2	110	393	1.46835	71	243	1.40662	4.18999e-06
Higd2a	109	115	0.433612	75	98	0.537026	4.20424e-06
Dynlrb1	354	524	0.608357	156	282	0.742942	4.22265e-06
Enah	40	190	1.9522	36	147	1.67821	4.22761e-06
Atp6v0e2	130	136	0.429958	77	113	0.60314	4.27899e-06
Mrps7	188	222	0.485317	100	159	0.653473	4.34141e-06
Smarcb1	95	103	0.445599	76	90	0.486698	4.37138e-06
Hnrnpab	233	719	1.26825	123	319	1.0659	4.38533e-06
Thrap3	32	160	2.05495	28	123	1.80542	4.44259e-06
Thra	98	354	1.48459	69	220	1.3104	4.48552e-06
Rdx	179	570	1.30874	107	301	1.15615	4.65975e-06
Ntrk2	45	24	0.219194	35	20	0.234851	4.87189e-06
Mtss1	69	64	0.381207	54	59	0.449044	5.05138e-06
Cdh20	7	87	5.10801	6	75	5.13736	5.1124e-06
Smc5	64	266	1.70817	51	182	1.46667	5.19093e-06
Olfm1	52	31	0.245013	38	26	0.281203	5.21283e-06
Lrrc73	41	27	0.270651	35	27	0.317049	5.53675e-06
Kdm1a	40	199	2.04467	35	145	1.70267	5.77232e-06
Scg5	25	2	0.0328791	22	1	0.0186813	5.7768e-06
Syt1	24	6	0.102747	20	6	0.123297	5.78276e-06
Akap13	4	82	8.42527	4	74	7.6033	5.85718e-06
Ncam2	154	505	1.34772	91	259	1.16974	6.10472e-06
Abhd17b	49	223	1.87042	41	155	1.55374	6.16239e-06
Pak4	26	146	2.30786	22	113	2.11099	6.3322e-06
Afap1l2	7	87	5.10801	7	76	4.46217	6.46236e-06
Hspa8	51	221	1.78095	43	154	1.47191	6.53731e-06
Sox9	25	5	0.0821978	18	5	0.114164	6.56562e-06
Lrrtm2	14	110	3.2292	13	85	2.68724	6.73247e-06
Ggnbp2	102	360	1.45055	74	232	1.28851	6.80599e-06
Atpif1	309	449	0.597198	138	267	0.795174	6.85065e-06
Tspan5	50	38	0.312352	44	33	0.308242	6.8995e-06
Btg2	27	2	0.0304436	23	2	0.0357382	7.01145e-06
Tra2a	48	217	1.85801	40	153	1.57203	7.0989e-06
Erbb2ip	13	112	3.54083	11	88	3.28791	7.10952e-06
Taf13	30	157	2.15084	28	127	1.86413	7.24161e-06
Slc44a1	22	132	2.46593	21	109	2.13323	7.50037e-06
Vapa	179	205	0.470686	92	144	0.643287	7.6401e-06
Setd2	32	161	2.06779	29	118	1.6723	8.06942e-06
Crip2	26	8	0.126458	22	7	0.130769	8.27045e-06
Nap1l5	131	146	0.458049	80	116	0.595934	8.39886e-06
Nudt9	43	28	0.267621	37	24	0.266587	8.53831e-06
Picalm	25	138	2.26866	22	115	2.14835	8.55589e-06
Top1	401	1171	1.20017	146	393	1.10629	8.77891e-06
Rabep1	111	393	1.45512	81	233	1.18223	9.26368e-06
Cox7a2	326	461	0.581184	135	268	0.815889	9.28711e-06
Eif3i	215	275	0.525684	113	181	0.65831	9.56632e-06
Ap3b1	35	173	2.03146	33	125	1.55678	9.58487e-06
Ppp3ca	106	382	1.48111	76	239	1.29245	9.99936e-06
Vps29	118	128	0.445819	73	100	0.562999	1.02131e-05
Sept11	133	127	0.392448	74	89	0.494298	1.05871e-05
Snrpd1	159	503	1.30017	103	289	1.15316	1.08112e-05
AA465934	40	24	0.246593	30	22	0.301392	1.0954e-05
Rnf20	72	275	1.56975	56	181	1.32838	1.14683e-05
Paics	85	83	0.401319	64	69	0.443098	1.16016e-05
Slc22a23	22	124	2.31648	20	103	2.11659	1.16568e-05
Laptm4a	123	406	1.3566	73	245	1.37935	1.17637e-05
Arpp21	23	148	2.64462	18	113	2.5801	1.20956e-05
Ssr3	113	375	1.3639	77	229	1.22229	1.30993e-05
Ncor1	119	426	1.47127	84	248	1.2134	1.32348e-05
Pafah1b1	196	594	1.24555	113	292	1.06202	1.34589e-05
Dctn3	128	422	1.35498	81	244	1.23804	1.40423e-05
Rbm26	44	196	1.83077	37	145	1.61063	1.45094e-05
Zfp560	25	10	0.164396	21	10	0.195709	1.45549e-05
Fkbp3	308	428	0.571115	127	241	0.779908	1.47088e-05
Ctage5	73	280	1.5764	57	186	1.34112	1.51249e-05
Bzw2	222	293	0.542431	110	190	0.70989	1.52113e-05
Cadm4	58	238	1.68647	45	162	1.47956	1.53887e-05
Tmem59	162	195	0.494709	89	146	0.674207	1.54398e-05
Igsf3	13	95	3.00338	13	82	2.59239	1.57128e-05
Tnfrsf19	6	80	5.47985	6	66	4.52088	1.60764e-05
Eif2s2	154	501	1.33705	91	267	1.20587	1.62517e-05
Dhx29	23	140	2.50167	20	111	2.28099	1.64452e-05
Tardbp	81	290	1.47144	66	202	1.25788	1.70564e-05
Mycl	31	156	2.0682	25	114	1.87411	1.72442e-05
Nf1	12	97	3.32216	12	83	2.84267	1.76791e-05
Zcchc6	31	159	2.10798	28	125	1.83477	1.82591e-05
Chd9	32	163	2.09348	28	115	1.68799	1.82956e-05
Dpysl3	37	19	0.211048	30	17	0.232894	1.83359e-05
Zfp326	289	855	1.2159	134	331	1.0152	1.84702e-05
Taf1d	67	266	1.63169	50	183	1.50422	1.86005e-05
Hadha	95	338	1.46226	66	198	1.23297	1.88475e-05
Plod2	15	107	2.93172	14	81	2.37786	1.8867e-05
Arl6ip5	33	20	0.249084	30	19	0.260293	1.91388e-05
Ddx3x	50	221	1.81657	41	158	1.58381	1.92548e-05
Slc15a2	25	11	0.180835	24	9	0.154121	1.95946e-05
Snn	29	12	0.170064	24	12	0.205495	2.00205e-05
Brwd3	16	107	2.74849	15	93	2.54813	2.03467e-05
Plekha1	77	61	0.325589	48	47	0.402427	2.09755e-05
Tmsb10	102	111	0.447253	68	96	0.58022	2.10373e-05
Tpm3	91	322	1.45427	69	215	1.28062	2.11141e-05
Rtn4	159	525	1.35704	99	276	1.14579	2.17286e-05
Tmco3	25	127	2.08782	23	106	1.89412	2.17426e-05
Stk39	16	101	2.59437	16	79	2.02926	2.18223e-05
Cnn3	57	45	0.324465	46	38	0.339513	2.2456e-05
Traf4	13	93	2.94015	13	85	2.68724	2.24919e-05
Tspan7	74	74	0.410989	58	66	0.467677	2.25372e-05
Mtdh	339	945	1.14568	143	366	1.0519	2.29313e-05
Spop	79	293	1.5243	55	190	1.41978	2.42231e-05
Eps15	43	189	1.80644	36	132	1.50696	2.49176e-05
Adgrg1	26	12	0.189687	25	12	0.197275	2.51781e-05
Slk	15	114	3.12352	14	83	2.43658	2.55559e-05
Gnai1	78	76	0.400451	58	65	0.460591	2.64652e-05
Slirp	133	163	0.503693	88	124	0.579121	2.73072e-05
Mfng	22	2	0.0373626	20	2	0.0410989	2.74115e-05
Ust	63	255	1.66353	47	179	1.56526	2.8826e-05
Sgce	43	34	0.324968	40	34	0.349341	2.89868e-05
Hspa4	219	655	1.22921	122	302	1.01737	2.98498e-05
Ddx5	373	556	0.612627	149	291	0.80267	2.98794e-05
Abi1	34	161	1.94615	29	129	1.82819	3.0094e-05
Atp5c1	429	625	0.59876	145	274	0.776628	3.12537e-05
Rassf10	10	91	3.74	8	73	3.75027	3.13212e-05
Fkbp1a	288	398	0.567964	127	235	0.760491	3.14364e-05
Nt5c3	37	25	0.277695	33	24	0.298901	3.22528e-05
Cdc42bpa	20	121	2.48648	18	99	2.26044	3.2521e-05
Rundc3a	32	19	0.244025	31	19	0.251896	3.3222e-05
Cadm1	64	247	1.58616	45	169	1.54349	3.32259e-05
Ankrd46	12	86	2.94542	12	70	2.39744	3.33086e-05
Cep350	15	110	3.01392	13	87	2.75046	3.34438e-05
Tmcc3	52	210	1.65976	43	155	1.48147	3.36987e-05
Emg1	107	121	0.464763	74	103	0.572052	3.52022e-05
Ppp1cb	76	272	1.47091	55	188	1.40484	3.52359e-05
Hsp90aa1	145	477	1.35201	99	262	1.08767	3.64077e-05
Fam213a	53	46	0.356707	42	43	0.420774	3.71735e-05
Wdr26	61	229	1.54289	53	156	1.2097	3.83969e-05
Mybl1	38	23	0.248757	30	18	0.246593	4.00872e-05
Snapin	67	59	0.361916	47	52	0.454711	4.02439e-05
Zfp365	64	252	1.61827	51	169	1.3619	4.08302e-05
Nemf	88	321	1.49918	66	203	1.2641	4.17505e-05
Rsrc2	109	386	1.45543	73	225	1.26675	4.23308e-05
Rere	28	144	2.11366	24	106	1.8152	4.35634e-05
Col11a2	11	86	3.21319	11	78	2.91429	4.60657e-05
Mtif2	35	158	1.85532	31	128	1.69699	4.6464e-05
Nlk	16	102	2.62005	15	83	2.27414	4.65535e-05
Hn1	91	101	0.456153	65	86	0.54377	4.75618e-05
Utp14a	40	179	1.83918	30	126	1.72615	4.85993e-05
Rps24	401	1184	1.21349	150	371	1.01651	4.90911e-05
Bche	9	79	3.60757	9	66	3.01392	5.09886e-05
Ptprt	4	70	7.19231	4	58	5.95934	5.14563e-05
Ccdc47	136	434	1.31154	94	248	1.08431	5.16139e-05
Serpinh1	24	7	0.119872	19	6	0.129786	5.17818e-05
Slc38a1	18	4	0.0913309	17	4	0.0967033	5.70731e-05
Hnrnpd	23	120	2.14429	20	104	2.13714	6.04238e-05
Ctsl	90	310	1.41563	60	187	1.28092	6.11597e-05
Pycr2	75	78	0.427429	58	69	0.488935	6.16011e-05
Bdh1	44	35	0.326923	36	33	0.37674	6.23297e-05
Ddx46	137	446	1.33796	89	256	1.18217	6.41545e-05
Uchl3	54	47	0.357713	47	42	0.367267	6.44457e-05
Tpt1	79	279	1.45147	63	197	1.28516	6.45068e-05
Mag	68	247	1.49286	29	142	2.01243	6.47023e-05
Ttc9b	19	4	0.086524	16	4	0.102747	6.62876e-05
Bclaf1	178	528	1.21911	109	279	1.05198	6.64618e-05
D5Ertd579e	14	93	2.73014	14	75	2.20173	6.69124e-05
Eif3e	197	270	0.563284	122	178	0.59964	6.75357e-05
Ick	97	321	1.36008	73	207	1.16541	7.09837e-05
Tbrg1	96	343	1.46843	63	216	1.40911	7.20607e-05
Exoc3	60	223	1.52751	47	168	1.46907	7.38449e-05
AI414108	36	166	1.89512	32	142	1.82376	7.50512e-05
Eea1	24	128	2.19194	18	106	2.42027	7.53969e-05
Ddb1	46	182	1.62609	43	137	1.30943	7.68272e-05
Snrpb2	87	102	0.481849	66	90	0.56044	7.79066e-05
Mafg	14	91	2.67143	14	81	2.37786	7.92778e-05
Slc1a1	61	235	1.58332	49	172	1.44266	7.9729e-05
Arhgap20	6	66	4.52088	6	56	3.8359	8.09007e-05
Crmp1	43	34	0.324968	36	31	0.353907	8.10504e-05
Rapgef1	18	99	2.26044	18	84	1.91795	8.28475e-05
Gstm7	18	5	0.114164	18	5	0.114164	8.30368e-05
Aga	17	4	0.0967033	17	3	0.0725275	8.33597e-05
Sema5a	35	149	1.74964	29	124	1.75733	8.44129e-05
Amer2	26	14	0.221302	21	14	0.273993	8.55571e-05
Ptprj	5	68	5.58945	5	53	4.35648	8.56428e-05
Hes6	52	46	0.363567	41	43	0.431037	8.56632e-05
Acaa1a	19	108	2.33615	17	91	2.2	8.59968e-05
Zfp106	86	303	1.44802	63	192	1.25254	8.62107e-05
Bdp1	31	151	2.00191	28	111	1.62928	8.67277e-05
Hnrnph1	107	354	1.35972	78	216	1.13812	8.77282e-05
Mras	25	9	0.147956	19	8	0.173048	8.90492e-05
Zmat2	103	359	1.43248	75	221	1.21105	8.90832e-05
Sept3	45	42	0.38359	38	39	0.421805	9.15841e-05
Shtn1	21	9	0.176138	20	9	0.184945	9.31939e-05
Trim13	16	5	0.128434	15	5	0.136996	9.56696e-05
Chchd1	256	362	0.581164	123	232	0.775199	9.6906e-05
Uqcrh	250	696	1.14419	128	317	1.01784	9.86164e-05
Ccdc25	64	233	1.49626	48	175	1.4984	0.000101066
Myo10	79	71	0.36937	55	53	0.396044	0.000102377
Casp3	28	137	2.01091	24	100	1.71245	0.000103214
Fnbp1l	47	38	0.332289	40	29	0.297967	0.000103819
Gpm6b	183	244	0.547985	106	165	0.639747	0.000104047
Trp53cor1	10	79	3.24681	10	64	2.63033	0.000105191
Sh3bp4	69	68	0.405033	48	63	0.539423	0.000105269
Myt1	32	16	0.205495	22	13	0.242857	0.00010545
Myl6	158	485	1.26158	100	268	1.10145	0.000105561
Fgf18	18	4	0.0913309	15	4	0.109597	0.000106192
Eef1e1	98	113	0.473895	69	95	0.565854	0.000107808
Zmynd11	91	313	1.41362	67	199	1.2207	0.000107905
Tns3	36	154	1.75812	30	123	1.68505	0.000108809
Sulf2	60	220	1.50696	45	161	1.47043	0.000110023
Sfpq	207	604	1.19921	111	294	1.08857	0.000110273
Gtf2h1	62	232	1.53789	48	153	1.31003	0.000110358
Fjx1	32	21	0.269712	28	20	0.293564	0.000110957
Oxct1	161	486	1.24063	93	261	1.15342	0.00011164
Abcf1	179	527	1.21001	110	268	1.00132	0.000111662
Dnajc1	52	207	1.63605	46	147	1.31338	0.000111835
Mif	159	201	0.519552	90	148	0.675849	0.000113224
Epb41l3	28	15	0.220173	22	15	0.28022	0.000114602
Nrcam	15	98	2.68513	15	85	2.32894	0.000115199
Ppp2r2a	168	522	1.277	103	273	1.08932	0.000118178
Tspan6	93	104	0.459601	64	87	0.558688	0.000118815
Dusp15	12	80	2.73993	11	66	2.46593	0.000121467
0610007P14Rik	158	201	0.52284	91	139	0.627774	0.000121623
Eif3l	73	76	0.427879	58	65	0.460591	0.000121713
Rsrc1	51	205	1.65201	43	157	1.50059	0.00012349
Zranb2	187	555	1.21978	121	280	0.951049	0.000124201
Fam184a	39	171	1.80203	34	121	1.46264	0.000125443
Phf3	46	202	1.80478	37	146	1.62174	0.000126033
Ctcf	95	321	1.38871	68	199	1.20275	0.000126655
Eif4g3	97	334	1.41516	74	209	1.16077	0.000127057
Ube2q1	15	96	2.63033	14	80	2.34851	0.000127634
Kdm6b	24	120	2.05495	23	94	1.67969	0.000127757
Nap1l1	111	356	1.31813	71	234	1.35453	0.000128179
Tbca	63	229	1.49391	55	168	1.25538	0.000129338
Map2k2	87	298	1.40776	65	199	1.25826	0.000129621
Kcnj10	6	60	4.10989	6	53	3.6304	0.000129672
Rpl32	736	1185	0.661715	159	385	0.995162	0.000129816
Slc6a1	24	13	0.222619	22	13	0.242857	0.00013025
Baz1a	47	197	1.72266	37	145	1.61063	0.000132719
Gas7	25	13	0.213714	23	11	0.19656	0.00013303
Strn3	70	263	1.54414	55	181	1.35253	0.000133353
Nit2	34	25	0.302198	29	25	0.354301	0.000133367
Churc1	85	99	0.478681	57	87	0.627299	0.000135575
Sod2	130	161	0.508994	82	123	0.616484	0.000136001
Secisbp2l	220	271	0.506264	93	166	0.733593	0.000138075
Rps13	36	30	0.342491	33	28	0.348718	0.000143618
Sarnp	67	238	1.45993	55	164	1.22549	0.000143874
Matr3	234	677	1.18906	129	320	1.01951	0.000144872
Gnb1	47	186	1.62647	42	149	1.45803	0.000148677
Gde1	100	123	0.505516	76	102	0.551591	0.000151298
Ncald	160	210	0.539423	93	145	0.640789	0.000153512
Vimp	169	502	1.22081	107	275	1.05628	0.000156074
Gria4	25	120	1.97275	24	101	1.72958	0.000161963
Scp2	110	347	1.29648	78	214	1.12759	0.000163848
Fxr1	132	407	1.26722	91	253	1.14264	0.000165001
Tm2d3	49	46	0.385826	41	43	0.431037	0.000165689
Mrfap1	169	499	1.21351	104	271	1.07094	0.000165784
Ctnnal1	95	319	1.38006	59	205	1.42801	0.000166008
Uchl1	64	56	0.359615	45	44	0.401856	0.000166032
Gmnn	19	4	0.086524	14	4	0.117425	0.000169208
Sec11c	106	343	1.3299	77	204	1.08885	0.000171444
9930021J03Rik	12	88	3.01392	11	69	2.57802	0.000174707
Elavl4	22	1	0.0186813	20	1	0.0205495	0.000178097
Impad1	29	137	1.94157	27	105	1.59829	0.000179186
Mettl22	23	12	0.214429	21	12	0.234851	0.000184094
Psmc4	136	170	0.513736	89	132	0.609557	0.000184515
Znrf1	57	208	1.49975	50	153	1.25763	0.000184571
Celf1	58	221	1.56601	42	152	1.48739	0.000185108
Bax	55	204	1.5244	52	151	1.19345	0.00018813
Fam213b	58	230	1.62978	45	147	1.34256	0.000193588
Atxn10	144	192	0.547985	95	152	0.657582	0.000196921
Txndc12	12	81	2.77418	10	72	2.95912	0.000197262
Arhgap35	47	181	1.58274	37	138	1.53288	0.000200425
Fhl2	18	6	0.136996	16	6	0.154121	0.000207534
Commd3	133	167	0.516054	85	126	0.609231	0.000209772
Acat2	113	141	0.512827	78	108	0.569062	0.000210551
Sh3gl3	91	293	1.32329	65	194	1.22664	0.000210939
Gsto1	36	24	0.273993	27	23	0.350102	0.000215821
Pccb	20	107	2.19879	19	88	1.90353	0.000216598
Snap47	57	51	0.367727	45	42	0.38359	0.000220033
Rheb	110	133	0.496923	75	108	0.591824	0.000220899
Ankrd17	31	141	1.86934	27	112	1.70484	0.000222829
Srm	89	99	0.457168	62	81	0.536937	0.000223171
Ttc3	302	473	0.643701	146	247	0.695303	0.000225199
Peli1	183	537	1.20602	98	277	1.16167	0.000226903
Ccng1	44	178	1.66264	37	128	1.4218	0.000229448
Cct6a	483	1241	1.05598	163	399	1.00604	0.000232297
Smim14	83	96	0.475361	63	82	0.534938	0.000239761
Sec61g	24	15	0.256868	22	15	0.28022	0.000242079
Zfp292	56	221	1.62194	45	153	1.39736	0.00024322
Filip1l	3	65	8.90476	1	47	19.3165	0.000245073
Cnbp	319	467	0.601667	126	257	0.838287	0.000246264
Flot1	27	18	0.273993	24	18	0.308242	0.000246721
Ubb	383	582	0.624532	142	266	0.769881	0.000256202
Cpped1	5	58	4.76747	5	51	4.19209	0.000258035
Nt5m	31	20	0.265154	27	18	0.273993	0.000259234
Notch1	26	15	0.237109	23	14	0.250167	0.000262161
Ywhae	292	797	1.12177	137	334	1.00197	0.000263546
Sh3gl1	26	16	0.252916	24	16	0.273993	0.000263834
Zfand5	67	240	1.4722	54	157	1.19491	0.00027061
Srsf7	90	105	0.479487	69	85	0.506291	0.000274984
Nrep	53	203	1.57417	43	144	1.37634	0.000275805
Scg3	49	45	0.377439	39	41	0.432065	0.000278576
Cdk14	69	244	1.45335	53	174	1.34928	0.000280734
Tmbim4	90	111	0.506886	67	95	0.582746	0.000281041
Aebp2	18	98	2.23761	15	85	2.32894	0.000282732
Dlk2	23	9	0.160822	17	7	0.169231	0.000285518
Zc3h7a	36	157	1.79237	31	117	1.55115	0.000286552
Hnrnpc	302	807	1.09824	126	336	1.09597	0.000290947
Smek2	47	183	1.60023	43	133	1.2712	0.000291489
2310061I04Rik	21	11	0.21528	20	11	0.226044	0.000296283
Fam32a	39	157	1.65449	35	121	1.42085	0.000299104
Cntrl	29	143	2.0266	25	107	1.75903	0.000299803
Nufip2	36	151	1.72387	32	116	1.48984	0.000304417
Parp1	205	591	1.18485	107	300	1.15231	0.000305356
Spag9	108	345	1.31288	73	224	1.26112	0.000305588
Eef1akmt1	50	45	0.36989	40	39	0.400714	0.000308942
Ppm1l	20	104	2.13714	17	83	2.00659	0.000314958
Gnai2	158	217	0.56446	98	152	0.637452	0.000317917
Akap9	186	578	1.27716	104	287	1.13417	0.000318769
Suz12	27	117	1.78095	24	95	1.62683	0.000322147
Nacc2	14	81	2.37786	13	70	2.21302	0.000323283
Adhfe1	15	3	0.0821978	14	3	0.0880691	0.000324391
Nkd1	15	3	0.0821978	13	3	0.0948436	0.000327196
Hipk2	10	69	2.83582	9	59	2.69426	0.00032742
Phlda1	24	14	0.239744	20	14	0.287692	0.00033408
H3f3a	135	178	0.541897	91	137	0.618742	0.000334705
Mark3	33	142	1.7685	32	116	1.48984	0.000335359
Gabra2	15	4	0.109597	13	4	0.126458	0.00033677
Ndufc1	214	308	0.591517	106	204	0.79096	0.000341562
Txlna	29	128	1.81402	27	105	1.59829	0.000344627
Rin2	17	97	2.34505	17	81	1.95824	0.000353304
Dtd1	92	110	0.4914	63	95	0.619745	0.000354642
Nfkbib	128	157	0.504104	74	128	0.7109	0.000358319
E130114P18Rik	18	8	0.182662	16	8	0.205495	0.000359204
Pla2g7	21	1	0.0195709	16	1	0.0256868	0.000365032
Zmynd8	66	238	1.48205	54	171	1.30147	0.000365583
Idh3g	30	20	0.273993	25	18	0.295912	0.000366577
Frmd5	32	23	0.295398	28	20	0.293564	0.000367141
Prr18	15	2	0.0547985	14	2	0.0587127	0.000367673
Kif1a	74	86	0.477636	59	71	0.49458	0.000373751
Stag2	28	122	1.79074	25	102	1.67684	0.000373833
Acin1	211	615	1.19791	121	289	0.981618	0.000374883
Cltb	41	166	1.664	37	128	1.4218	0.000375502
Sec13	142	177	0.512289	84	128	0.626269	0.000378374
Idh3a	78	87	0.458411	63	71	0.463178	0.000385547
Nfkbia	44	34	0.317582	32	31	0.398146	0.000385985
Zfp638	92	302	1.34912	69	199	1.18532	0.00038926
Ormdl2	18	91	2.07778	15	79	2.16454	0.000391806
Rab33a	37	19	0.211048	21	14	0.273993	0.000392748
Tomm22	150	198	0.542505	88	145	0.677198	0.000397837
Pcsk1n	113	154	0.560109	81	123	0.624094	0.000399221
Nfasc	134	406	1.24524	82	228	1.14275	0.000400396
Timm17a	128	168	0.539423	88	127	0.593132	0.000401245
Zc3h18	35	144	1.69093	32	123	1.57974	0.000401557
Pak2	131	402	1.2612	86	237	1.13261	0.000403462
Ift20	55	211	1.5767	45	147	1.34256	0.000407086
Rock2	39	162	1.70719	33	122	1.51941	0.000408738
Hmg20b	42	171	1.67331	37	129	1.43291	0.000410599
Fam181b	36	26	0.296825	28	23	0.337598	0.000415935
Pdlim2	18	3	0.0684982	12	3	0.102747	0.000429594
Rab31	41	38	0.380917	37	35	0.388773	0.000436194
Far1	26	118	1.86526	25	90	1.47956	0.000438044
Psmb6	422	677	0.659335	157	314	0.821978	0.000439409
Slc12a9	6	57	3.9044	5	52	4.27429	0.000459251
Acsl4	9	67	3.05958	8	55	2.82555	0.000461431
Wbp5	89	282	1.30223	66	204	1.27033	0.00046456
Timm50	41	34	0.34082	33	32	0.398535	0.00046508
Ddx50	45	171	1.56176	40	129	1.32544	0.000471802
Bag1	218	621	1.17075	105	291	1.13903	0.000478364
Bcan	253	377	0.612422	131	222	0.696485	0.00047884
Ubn1	31	129	1.71024	29	106	1.50224	0.000483883
Gal3st1	32	134	1.72102	29	108	1.53058	0.000484907
Trp53inp2	27	124	1.88751	26	102	1.61234	0.000494228
Anapc13	77	99	0.528414	65	88	0.556416	0.00049994
Grb2	61	217	1.46204	48	152	1.30147	0.000501902
Prkca	6	57	3.9044	6	53	3.6304	0.000503738
Kcnq1ot1	81	289	1.46637	60	181	1.23982	0.000506736
Rps16	82	96	0.481158	58	82	0.581053	0.0005132
Arnt2	14	4	0.117425	14	4	0.117425	0.000519543
0610012G03Rik	150	198	0.542505	90	148	0.675849	0.000525609
Huwe1	24	111	1.90082	23	94	1.67969	0.000525976
Senp6	137	409	1.22697	88	238	1.11154	0.000542274
Tmem178	18	6	0.136996	14	6	0.176138	0.000542401
Psmg2	43	40	0.382315	37	38	0.422097	0.000544663
Dnajc7	128	394	1.26508	79	238	1.23817	0.000562468
Gsk3b	175	520	1.22122	106	283	1.09726	0.000567296
Aldoc	126	144	0.469702	65	114	0.720811	0.000572125
Utp14b	41	170	1.7041	34	125	1.51099	0.000573648
Cox6c	530	887	0.687825	163	348	0.877449	0.000600437
3110082J24Rik	15	4	0.109597	15	4	0.109597	0.000601444
Stox2	45	167	1.52523	37	128	1.4218	0.000604344
Itm2c	124	162	0.536937	80	121	0.621621	0.00061469
Cox6b1	618	1028	0.683652	169	356	0.865752	0.000614777
Snx30	37	152	1.68839	31	120	1.59093	0.000616186
Neto2	26	115	1.81784	22	90	1.68132	0.000626645
Txndc15	77	94	0.501727	59	83	0.578171	0.000634672
Dnajc21	25	121	1.98919	23	91	1.62609	0.000639009
Sys1	136	187	0.56511	93	134	0.592178	0.000639223
Mysm1	22	105	1.96154	20	79	1.62341	0.000647334
Rnf13	57	54	0.389358	40	48	0.493187	0.000647921
Eif4g1	90	296	1.3517	67	198	1.21456	0.000653341
Cox5b	137	188	0.563985	88	145	0.677198	0.000656903
Akirin1	59	67	0.466716	52	60	0.474218	0.000662491
Cnot6	49	195	1.63557	40	135	1.38709	0.000665281
Slc45a4	11	68	2.54066	10	64	2.63033	0.000677545
Ppp1r1a	20	1	0.0205495	13	1	0.0316145	0.000690183
Ift27	61	66	0.444677	50	56	0.460308	0.000697422
Gp1bb	3	47	6.43883	3	46	6.30183	0.000698269
Prelid1	28	113	1.65863	26	98	1.54911	0.000698281
Sf3b5	159	215	0.55574	89	153	0.706532	0.000699846
Aff4	41	157	1.57379	33	112	1.39487	0.000700859
Tma7	85	113	0.546374	62	96	0.63637	0.000701787
Ppig	169	519	1.26215	103	263	1.04942	0.000703257
Timm8b	241	364	0.620747	120	222	0.76033	0.000715462
Elavl1	44	45	0.42033	37	44	0.488744	0.000721202
Dach2	29	131	1.85654	27	101	1.5374	0.000723176
Gnas	603	1520	1.03599	168	410	1.00301	0.000730564
Hexa	14	4	0.117425	12	4	0.136996	0.000735033
Prpf19	33	133	1.65641	31	105	1.39206	0.000737743
Eif3k	216	327	0.622192	122	205	0.690596	0.000737895
Mrpl42	104	128	0.505833	74	98	0.544283	0.000746124
Timm21	29	22	0.311785	26	21	0.331953	0.000747164
Haus7	19	93	2.01168	14	80	2.34851	0.000748288
Sema6a	101	114	0.463889	61	80	0.539002	0.000753434
Pnkd	50	51	0.419209	43	50	0.477894	0.0007554
Chml	7	57	3.34662	7	52	3.05306	0.000759944
Svip	11	75	2.8022	10	65	2.67143	0.000768214
Fam134b	14	2	0.0587127	13	2	0.0632291	0.000770308
Arhgdia	60	208	1.42476	46	160	1.42953	0.000771405
Arglu1	81	278	1.41055	66	190	1.18315	0.000774281
Hist3h2ba	18	10	0.228327	16	10	0.256868	0.0007745
Ncdn	6	52	3.5619	6	45	3.08242	0.000788758
Rnf144a	46	158	1.41166	38	125	1.35194	0.000796318
2310039H08Rik	31	27	0.357958	29	27	0.382645	0.000800781
Scrn1	17	9	0.217582	17	8	0.193407	0.000803208
Dpf1	22	14	0.261538	20	13	0.267143	0.000806596
Crtac1	17	7	0.169231	14	7	0.205495	0.000813941
Polr2i	56	59	0.433006	40	56	0.575385	0.000819556
Ggct	67	237	1.4538	52	164	1.2962	0.000822223
Gab1	8	66	3.39066	8	57	2.9283	0.000829376
Vim	103	112	0.446901	62	76	0.503793	0.000834028
Smc2	26	118	1.86526	21	93	1.82009	0.000834592
Smim1	13	3	0.0948436	11	3	0.112088	0.000844501
Plpp3	90	105	0.479487	59	86	0.599069	0.000844587
Zcchc11	37	146	1.62174	32	110	1.41277	0.00086378
Gab3	2	46	9.45275	2	41	8.42527	0.000868114
Ost4	44	43	0.401648	40	41	0.421264	0.000875619
Rbm10	4	47	4.82912	4	44	4.52088	0.000879529
Ufl1	40	152	1.56176	37	115	1.2774	0.00088456
Tmem242	29	117	1.65813	25	96	1.5782	0.000886891
Sap30	41	37	0.370893	36	33	0.37674	0.000894011
Kras	46	164	1.46527	43	123	1.17562	0.000895724
Gm1673	71	83	0.480452	53	68	0.527307	0.000906297
Rps27a	44	47	0.439011	38	43	0.465067	0.000910009
Tlcd1	14	4	0.117425	13	4	0.126458	0.000944116
Rpl4	778	1326	0.700477	176	402	0.938736	0.000954555
Gpr37l1	152	204	0.551591	88	150	0.700549	0.000956058
Fam168a	62	212	1.40532	50	152	1.24941	0.000956945
Spats2	12	68	2.32894	12	61	2.08919	0.000965182
Anxa5	29	14	0.198408	17	14	0.338462	0.000976742
Tmeff1	45	163	1.48869	35	131	1.53827	0.000998489
Sox6	91	289	1.30523	65	185	1.16974	0.000998683
Mrpl39	55	58	0.433407	44	51	0.476374	0.00100819
Polr2k	17	8	0.193407	14	8	0.234851	0.00101047
1810022K09Rik	40	38	0.39044	35	35	0.410989	0.00101142
Psmc1	130	387	1.22348	86	230	1.09916	0.00101885
Tpm1	181	562	1.27611	103	270	1.07735	0.00101897
Rsu1	70	76	0.446217	52	60	0.474218	0.00105557
Ptbp3	24	104	1.78095	23	80	1.42953	0.00106478
Psip1	250	396	0.651007	131	235	0.73727	0.00106778
Ank3	12	3	0.102747	12	3	0.102747	0.00107167
Epha5	23	15	0.268036	20	13	0.267143	0.00107789
Manf	180	504	1.15077	97	260	1.10162	0.00107875
Eml1	26	16	0.252916	23	13	0.232298	0.00109556
Crim1	8	65	3.33929	8	50	2.56868	0.00109747
Cdkn2c	20	12	0.246593	19	10	0.21631	0.00112114
Nin	17	87	2.1033	16	74	1.90082	0.0011216
Slc6a6	67	77	0.472331	48	68	0.582234	0.00113157
Smoc1	59	66	0.45975	46	61	0.545007	0.00114685
Ube2d-ps	27	16	0.243549	20	15	0.308242	0.00116889
Ppfia1	16	89	2.28613	14	69	2.02559	0.00117262
D930016D06Rik	3	50	6.84982	3	43	5.89084	0.00119961
Pnpla3	5	47	3.8633	5	41	3.37011	0.0012116
Taldo1	349	886	1.04337	129	339	1.08004	0.00121965
Rbm4b	19	11	0.237941	18	10	0.228327	0.00123326
Rab14	285	461	0.664793	143	268	0.770245	0.00123704
Dusp3	11	68	2.54066	10	60	2.46593	0.00124035
Arhgef12	18	86	1.96361	16	74	1.90082	0.00125043
Bre	37	34	0.377666	34	30	0.362637	0.00125212
Gatm	154	207	0.552433	87	142	0.67081	0.00126761
Hes5	30	20	0.273993	22	19	0.354945	0.00127332
Pla2g4a	2	43	8.83626	2	37	7.6033	0.00128464
Dirc2	3	41	5.61685	3	40	5.47985	0.00128783
Rdh5	15	1	0.0273993	13	1	0.0316145	0.00129343
Elp5	55	60	0.448352	44	55	0.513736	0.00129581
Zfp692	11	68	2.54066	11	56	2.09231	0.00131141
Id1	14	2	0.0587127	10	2	0.0821978	0.00131243
Coa6	58	67	0.474763	49	56	0.469702	0.00131949
Ccdc66	34	136	1.64396	29	111	1.5731	0.00132899
Isg20l2	27	23	0.350102	24	22	0.37674	0.00133534
Capn5	13	5	0.158073	12	5	0.171245	0.00134003
Ada	13	4	0.126458	13	4	0.126458	0.00134699
Dynlt1b	38	35	0.378543	34	34	0.410989	0.00135409
Kcnmb4	13	4	0.126458	12	4	0.136996	0.00139859
Sbno1	79	257	1.33701	62	174	1.15342	0.0014013
Odc1	4	45	4.62363	4	44	4.52088	0.00140581
Dpp6	12	3	0.102747	12	3	0.102747	0.00140819
Enc1	19	11	0.237941	17	11	0.265934	0.00140943
Trp53	6	48	3.28791	6	41	2.80842	0.00141802
Dusp19	28	24	0.352276	25	24	0.394549	0.0014245
Fam208a	13	72	2.27625	13	64	2.02333	0.00143988
Zfp809	8	58	2.97967	8	48	2.46593	0.0014445
Rfc1	50	186	1.52888	46	142	1.26871	0.00145085
Nkain4	36	148	1.68962	31	110	1.45835	0.00146768
Dnajc13	7	57	3.34662	6	47	3.21941	0.00147493
D16Ertd472e	10	63	2.58923	10	53	2.17824	0.00149622
Tceb2	180	255	0.582234	98	160	0.671002	0.00149819
Trip4	15	75	2.05495	14	67	1.96688	0.00150383
Adcyap1r1	12	3	0.102747	11	3	0.112088	0.00150613
Litaf	13	4	0.126458	12	4	0.136996	0.00150627
Tmem126a	76	93	0.502921	60	76	0.520586	0.00150897
Serp1	124	167	0.553509	83	128	0.633814	0.00151245
Cdkn1c	111	109	0.403584	37	60	0.666469	0.00152165
Ralbp1	77	268	1.43046	59	177	1.23297	0.001529
Yipf1	32	125	1.60543	30	95	1.30147	0.00153167
Taf1	28	124	1.82009	26	101	1.59653	0.00154193
Pcgf5	4	46	4.72637	3	40	5.47985	0.00154483
Synrg	21	98	1.91795	19	78	1.68722	0.00155125
BC031181	159	230	0.594512	97	163	0.690631	0.00155467
Zfp24	50	176	1.44668	41	135	1.35326	0.00155882
Tagln2	19	8	0.173048	14	8	0.234851	0.00156609
Trp53i11	14	6	0.176138	13	6	0.189687	0.00157891
Dctpp1	47	50	0.437222	41	49	0.491182	0.00158054
Tubb3	29	22	0.311785	26	18	0.284531	0.00158527
Arhgef26	12	4	0.136996	11	4	0.149451	0.00158887
Nfe2l3	30	21	0.287692	20	20	0.410989	0.00159994
Pdap1	336	912	1.11554	134	360	1.10415	0.00164086
Nxph1	17	8	0.193407	14	7	0.205495	0.00165707
Bcas2	155	235	0.623112	99	180	0.747253	0.0016652
Tcea1	39	148	1.55965	34	119	1.43846	0.00168233
Ina	21	13	0.254422	21	12	0.234851	0.00169925
Rps17	24	17	0.291117	20	16	0.328791	0.00171814
Smndc1	46	169	1.50994	39	122	1.28566	0.00171865
Tox3	19	11	0.237941	15	10	0.273993	0.00172373
Dot1l	19	89	1.92516	17	77	1.86154	0.00173633
Zc3h15	145	424	1.20179	87	245	1.15738	0.00174548
Calm1	1774	3253	0.753634	186	446	0.98549	0.00175563
Dnajc8	136	411	1.24203	91	254	1.14716	0.00175997
Dtymk	104	137	0.541399	74	104	0.577606	0.00176706
Baz2b	53	204	1.58192	38	140	1.51417	0.00179704
Zswim6	23	103	1.84052	18	84	1.91795	0.0018058
Pgap2	22	15	0.28022	19	14	0.302834	0.00180934
Dad1	220	329	0.614615	120	204	0.698681	0.00182102
S100a6	13	3	0.0948436	9	3	0.136996	0.00182194
Ppp1r14c	33	33	0.410989	28	31	0.455024	0.00182631
Ghitm	67	212	1.30044	59	156	1.08668	0.00183277
Map9	25	109	1.79191	22	90	1.68132	0.00183534
Ddc	20	10	0.205495	14	9	0.264207	0.00184367
Clint1	30	120	1.64396	27	101	1.5374	0.00185304
Rpl36al	116	162	0.573967	80	129	0.66272	0.00185774
Kdm4a	6	52	3.5619	6	48	3.28791	0.00187911
Rhno1	16	9	0.231181	15	9	0.246593	0.00188005
Sf3b6	154	222	0.592465	97	162	0.686394	0.00188759
Mtch1	39	141	1.48588	33	118	1.4696	0.0019002
Golga1	24	102	1.7467	20	87	1.7878	0.00190295
Gm561	57	62	0.447041	43	54	0.516126	0.00193131
Dbt	29	120	1.70064	27	92	1.40041	0.00193523
Zfp36l1	24	17	0.291117	23	16	0.285905	0.00198839
Aplp2	79	98	0.509834	58	84	0.595225	0.0019915
Tceanc2	9	57	2.60293	8	49	2.51731	0.00200001
Ddx10	16	76	1.9522	15	63	1.72615	0.00200415
Mest	13	1	0.0316145	12	1	0.0342491	0.00200768
Cd82	10	58	2.38374	10	54	2.21934	0.00200846
Mlx	36	36	0.410989	32	33	0.423832	0.0020305
Dpysl4	45	46	0.420122	34	42	0.507692	0.00204248
Rad50	24	109	1.86658	21	76	1.48739	0.00205249
Cd24a	16	9	0.231181	14	9	0.264207	0.00205574
Btf3	238	375	0.647567	122	233	0.784922	0.00206683
Use1	41	143	1.43345	35	113	1.32691	0.00208835
Mpzl1	171	465	1.1176	86	237	1.13261	0.00208908
Msl2	7	50	2.93564	7	45	2.64207	0.00208941
Fam69b	19	12	0.259572	18	12	0.273993	0.00209708
Polr2d	100	133	0.546615	76	107	0.578629	0.0021079
Fkbp2	111	335	1.24037	73	207	1.16541	0.00211268
Hadh	62	194	1.286	46	144	1.28657	0.00212037
Jmjd1c	61	214	1.44183	49	152	1.2749	0.00213633
Smarcd3	17	9	0.217582	16	9	0.231181	0.00214558
Smyd2	46	46	0.410989	38	43	0.465067	0.00217062
Phf5a	117	164	0.576087	79	136	0.707525	0.0021871
Timp3	185	540	1.19964	101	249	1.01323	0.00218812
Uqcrb	113	155	0.563746	81	121	0.613947	0.00218866
E330020D12Rik	11	2	0.0747253	8	2	0.102747	0.00221212
Rragd	16	8	0.205495	15	5	0.136996	0.0022158
Myc	22	15	0.28022	21	13	0.254422	0.00223324
Nt5c	89	277	1.27915	70	189	1.10967	0.00225398
Lrrc4c	24	19	0.325366	23	19	0.339513	0.00225961
Ier5	11	2	0.0747253	11	2	0.0747253	0.0022922
Trappc4	98	132	0.553577	73	107	0.602409	0.00230353
Prss23	15	4	0.109597	9	3	0.136996	0.0023089
Rrs1	130	178	0.562739	79	130	0.676311	0.00231652
Stk32a	11	3	0.112088	9	3	0.136996	0.00234306
Cdh10	2	39	8.01429	2	34	6.98681	0.00234724
Sbk1	19	12	0.259572	18	11	0.25116	0.00235943
Atp6v0d1	110	145	0.541758	76	114	0.616484	0.002378
Vangl2	22	14	0.261538	18	14	0.319658	0.00238562
Slc38a10	2	38	7.80879	2	34	6.98681	0.00239765
Fam89a	10	1	0.0410989	8	1	0.0513736	0.00240205
Mdh2	217	333	0.630688	115	208	0.743354	0.00241528
Ppp1r12a	55	188	1.40484	48	147	1.25865	0.00242972
Dnajc24	78	102	0.537447	61	85	0.57269	0.00243285
Ammecr1	5	49	4.02769	5	39	3.20571	0.00246664
Ifrd1	74	89	0.494298	60	69	0.472637	0.00248128
St13	164	460	1.15277	101	258	1.04985	0.00248283
Pcdh9	92	126	0.562876	70	103	0.604741	0.0024932
Opa1	24	94	1.60971	23	79	1.41166	0.00252946
Xiap	10	58	2.38374	8	51	2.62005	0.00253701
Memo1	27	22	0.33488	26	21	0.331953	0.00254087
Pebp1	132	369	1.1489	94	220	0.961889	0.00254334
Klhdc2	48	51	0.436676	38	47	0.508329	0.0025581
Rfx4	12	3	0.102747	11	3	0.112088	0.00257827
Eif2b1	38	39	0.421805	35	36	0.422732	0.00258303
Cul5	94	285	1.24608	69	186	1.10788	0.00258811
Hspd1	248	664	1.10039	113	321	1.1675	0.00263972
Rabl6	75	237	1.29873	55	160	1.1956	0.00268069
Zmym4	16	79	2.02926	16	75	1.92651	0.00269158
Sh3rf1	10	60	2.46593	10	51	2.09604	0.00271475
Iqgap2	12	4	0.136996	10	4	0.164396	0.00271845
Bex4	12	66	2.26044	11	58	2.16703	0.00271989
Phgdh	32	25	0.321085	26	21	0.331953	0.00272468
Dcun1d4	20	15	0.308242	20	14	0.287692	0.00273534
Gnb4	23	100	1.78691	23	77	1.37592	0.00274719
Lrrn1	40	41	0.421264	35	36	0.422732	0.00276048
Camk1	42	47	0.459916	35	42	0.493187	0.00285324
Larp4b	54	180	1.36996	49	141	1.18264	0.00286823
Prdm2	18	86	1.96361	18	75	1.71245	0.00287092
Aimp1	78	251	1.32254	59	174	1.21207	0.00287878
Cdk2ap1	2	38	7.80879	2	37	7.6033	0.0028915
Scaper	16	79	2.02926	15	68	1.86315	0.0029195
Pde8b	2	36	7.3978	2	34	6.98681	0.00292337
Smim15	48	158	1.35284	40	119	1.22269	0.00293141
Rpl37rt	45	48	0.438388	37	45	0.499851	0.00293221
Npepps	52	171	1.35152	43	130	1.24252	0.00294029
Ppp2ca	75	230	1.26037	61	167	1.12517	0.00296516
Cul3	30	117	1.60286	26	97	1.53331	0.0029859
Otud7b	32	126	1.61827	28	103	1.51185	0.00300622
Igfbp5	11	1	0.0373626	10	1	0.0410989	0.00302043
Psmd6	172	251	0.599757	97	171	0.724527	0.00302393
Cpe	107	144	0.553107	69	110	0.6552	0.00302455
Rbm34	35	136	1.59699	28	100	1.46782	0.00306383
Arhgef40	9	2	0.0913309	9	2	0.0913309	0.00307513
Smg1	8	51	2.62005	8	48	2.46593	0.00307803
Fdps	117	337	1.18379	72	198	1.13022	0.00307837
Srek1	72	232	1.3243	53	170	1.31827	0.00308085
Hist1h4i	17	9	0.217582	14	9	0.264207	0.00308518
Coprs	52	60	0.474218	45	54	0.493187	0.00309612
Mat2a	136	201	0.607418	93	150	0.662886	0.00310842
Ninj1	26	19	0.300338	22	17	0.317582	0.00311791
Ndufa10	178	275	0.634955	112	191	0.700883	0.00314467
Cep290	16	91	2.3375	14	65	1.90816	0.00314485
Esf1	103	324	1.29282	71	204	1.18087	0.00317556
Ncan	36	39	0.445238	32	36	0.462363	0.00317914
Mfap3l	2	35	7.19231	1	30	12.3297	0.00320504
Enpp6	336	856	1.04704	117	332	1.16623	0.0032141
Prnp	55	61	0.455824	42	54	0.528414	0.00321956
3110035E14Rik	179	278	0.638296	106	190	0.736678	0.00323611
Ddx42	67	216	1.32498	56	161	1.18159	0.00327731
Tarsl2	15	78	2.13714	11	67	2.5033	0.00329908
Pbx3	10	4	0.164396	10	4	0.164396	0.00329978
Gng10	191	291	0.626167	111	186	0.688684	0.00330921
Usp34	53	182	1.41132	42	138	1.35039	0.00332097
Cdk5	73	226	1.27238	59	160	1.11455	0.00332266
Rcbtb2	20	15	0.308242	20	14	0.287692	0.00332569
Smad5	10	57	2.34264	10	50	2.05495	0.00332997
Rcn1	51	163	1.31355	45	126	1.15077	0.00335428
Bcap29	35	136	1.59699	33	99	1.23297	0.00337731
Cops7a	27	23	0.350102	25	22	0.36167	0.003403
Pnpla8	53	182	1.41132	40	135	1.38709	0.00341538
Prr3	17	11	0.265934	17	11	0.265934	0.00341801
Rrp1	234	623	1.09421	118	301	1.04837	0.00343604
Polr1c	41	39	0.390941	33	36	0.448352	0.0034483
Tmem14c	146	211	0.593964	87	157	0.74167	0.0034519
Emp2	14	1	0.0293564	9	1	0.0456654	0.00345547
Dpysl2	53	177	1.37255	44	134	1.25165	0.00345653
Rab4a	11	59	2.2044	11	50	1.86813	0.00347546
Tmem160	81	253	1.28371	60	182	1.24667	0.00349933
Tfg	63	79	0.515367	53	66	0.511798	0.00350189
Gria2	309	843	1.12124	136	327	0.988187	0.0035145
P4hb	123	338	1.12938	73	216	1.21608	0.00357049
Ndufa7	228	365	0.657943	125	232	0.762796	0.00357498
Cyp51	189	525	1.14164	110	247	0.922857	0.00357843
Srsf11	264	671	1.0446	132	303	0.943407	0.00359469
Ccny	29	110	1.55892	26	95	1.50169	0.00362162
Gm13889	34	35	0.423077	31	32	0.424247	0.00362439
Slc48a1	23	19	0.339513	21	19	0.371847	0.00369098
Cyfip1	44	143	1.33571	38	115	1.24378	0.00373833
Dcaf6	8	52	2.67143	7	45	2.64207	0.003757
Gabrb3	11	4	0.149451	11	4	0.149451	0.00377883
Mog	65	74	0.467895	45	54	0.493187	0.00378425
Mettl9	66	83	0.51685	54	73	0.555596	0.0037886
Dlgap1	16	80	2.05495	13	71	2.24463	0.00381705
Myo6	101	126	0.512719	59	96	0.668728	0.00383229
Tmem128	50	54	0.443868	40	45	0.462363	0.00385375
Ublcp1	11	66	2.46593	10	49	2.01385	0.00386327
Kpnb1	55	175	1.30769	48	136	1.16447	0.00387719
Psmd8	111	155	0.573904	78	122	0.642829	0.0038889
Rnasek	125	181	0.595112	83	133	0.658573	0.00392429
Cox19	64	79	0.507315	51	70	0.564103	0.00396379
Dazap2	55	66	0.493187	46	57	0.509269	0.00398189
Ddx49	31	29	0.384474	27	27	0.410989	0.00403593
Rps23	33	33	0.410989	28	31	0.455024	0.0040443
Ppp2r4	9	55	2.5116	9	50	2.28327	0.00404443
Hspa9	96	297	1.2715	73	193	1.08659	0.00406393
Tmem87a	7	44	2.58336	7	40	2.34851	0.0040955
Msl3	9	57	2.60293	9	53	2.42027	0.00410859
Golga2	17	76	1.83736	16	68	1.7467	0.00414674
Kif5a	19	14	0.302834	18	13	0.296825	0.0041856
March2	30	29	0.397289	26	27	0.426796	0.00419945
Ckap4	34	137	1.65604	28	103	1.51185	0.0042271
Timp4	14	70	2.05495	13	59	1.86526	0.0042403
Spty2d1	6	49	3.35641	5	43	3.53451	0.00424453
Eif3f	248	388	0.642999	120	229	0.784304	0.00425676
Nolc1	181	512	1.16258	99	249	1.0337	0.00427086
Cdh11	45	42	0.38359	33	32	0.398535	0.00432356
Klf9	71	238	1.37768	51	159	1.28132	0.00433175
Fbxo2	13	6	0.189687	11	6	0.224176	0.00434577
Entpd4	6	45	3.08242	6	39	2.67143	0.00436658
Nkain2	10	1	0.0410989	10	1	0.0410989	0.00440781
Pcdhb5	7	47	2.7595	7	44	2.58336	0.00442934
Tipin	28	25	0.366954	25	24	0.394549	0.00443023
Tmem9	40	41	0.421264	37	36	0.399881	0.00443302
Tbc1d8b	2	36	7.3978	2	33	6.78132	0.00443398
Rbx1	219	348	0.653078	119	228	0.787441	0.00444391
Rpl27	45	49	0.447521	37	43	0.477636	0.00446446
Parg	26	101	1.59653	25	83	1.36448	0.0044656
Vldlr	54	184	1.40041	41	133	1.33321	0.0044868
Fam89b	37	37	0.410989	32	32	0.410989	0.00449962
Eno1	94	273	1.19362	70	186	1.09206	0.00450324
Sppl2a	19	79	1.70885	18	70	1.59829	0.00452323
Abt1	15	10	0.273993	15	10	0.273993	0.00452501
Med1	14	67	1.96688	13	56	1.77041	0.00455264
Zfp804a	17	10	0.241758	15	8	0.219194	0.00456102
Deaf1	24	22	0.37674	23	21	0.375251	0.00457083
Anapc11	30	115	1.57546	24	100	1.71245	0.00458186
Kat6b	12	68	2.32894	12	60	2.05495	0.00461712
1700052K11Rik	8	2	0.102747	8	2	0.102747	0.00464361
Gripap1	52	176	1.39104	42	135	1.32104	0.00464836
Mb21d2	8	49	2.51731	7	46	2.70078	0.00464913
Emc10	89	121	0.55876	69	105	0.625418	0.00466275
Syap1	14	67	1.96688	14	60	1.76138	0.00468205
Cetn2	35	131	1.53827	30	107	1.46586	0.00468291
Whsc1	54	186	1.41563	42	139	1.36018	0.00471477
Mitf	10	54	2.21934	10	50	2.05495	0.00473132
9530059O14Rik	8	51	2.62005	8	46	2.36319	0.00476018
Shprh	17	80	1.93407	16	63	1.61827	0.0047652
Mx2	2	31	6.37033	2	28	5.75385	0.00477504
Kat2b	3	35	4.79487	3	32	4.38388	0.00477613
Cdc7	8	3	0.154121	8	3	0.154121	0.00479696
Alad	104	137	0.541399	68	103	0.622527	0.00480338
Cops4	51	59	0.475458	45	50	0.456654	0.00481297
Aak1	5	41	3.37011	4	37	3.80165	0.00484134
Ttll5	13	68	2.14979	11	55	2.05495	0.00486362
Tmem151a	10	2	0.0821978	10	1	0.0410989	0.00487512
Mbnl1	23	96	1.71543	22	81	1.51319	0.00496097
Atrn	1	34	13.9736	1	30	12.3297	0.00496673
Ibtk	12	62	2.12344	12	54	1.84945	0.00496874
Lrrc49	8	50	2.56868	7	44	2.58336	0.00498979
Zfc3h1	27	113	1.72007	23	88	1.57248	0.00501525
Zc3h11a	115	327	1.16864	74	217	1.2052	0.00503263
Usp39	29	27	0.382645	26	26	0.410989	0.00506025
Mphosph8	172	485	1.15889	108	249	0.947558	0.00508434
Pdcd11	26	100	1.58073	23	88	1.57248	0.00508857
Snx18	81	256	1.29893	58	158	1.11959	0.00516883
Tmem246	15	8	0.219194	12	8	0.273993	0.00519541
Khdrbs2	53	63	0.488534	41	54	0.541303	0.00524242
Ndufb2	197	317	0.661338	104	201	0.794315	0.00526119
Syn2	14	8	0.234851	12	8	0.273993	0.005287
Epc1	16	73	1.87514	16	67	1.72102	0.00529122
Ddx26b	9	51	2.32894	9	44	2.00928	0.00529389
Pacsin2	4	38	3.9044	4	33	3.39066	0.00532709
Kif26a	2	31	6.37033	2	28	5.75385	0.00533323
Rbm14	11	6	0.224176	10	6	0.246593	0.00533364
Unc119	23	19	0.339513	23	16	0.285905	0.00533692
Ccdc50	71	227	1.31401	56	154	1.13022	0.00536052
Ptpn11	201	286	0.58479	96	166	0.710668	0.00537266
Gltp	182	269	0.607451	97	175	0.741475	0.00540997
Gtf2h3	26	26	0.410989	25	24	0.394549	0.00541062
Tm2d2	81	105	0.532764	62	84	0.556824	0.00543173
Sybu	8	2	0.102747	7	2	0.117425	0.00545513
9630013A20Rik	306	812	1.0906	133	319	0.985756	0.00545589
Zbtb7a	20	90	1.84945	18	82	1.87228	0.00548083
Lrrc59	35	36	0.422732	30	34	0.465788	0.00548149
Sesn3	70	86	0.504929	50	75	0.616484	0.00548303
Sapcd1	40	140	1.43846	33	115	1.43223	0.00548883
Eri3	18	76	1.73529	18	67	1.52979	0.00549766
Irx5	10	4	0.164396	9	4	0.182662	0.0055166
Usp7	18	81	1.84945	17	69	1.66813	0.00552266
Elovl7	203	538	1.08922	102	273	1.1	0.00553582
Stub1	76	99	0.535367	59	83	0.578171	0.00558366
Kank1	15	70	1.91795	15	58	1.58916	0.00560285
Pnisr	280	719	1.05536	123	316	1.05587	0.00560993
Atp1b2	17	7	0.169231	11	7	0.261538	0.00561283
Sel1l	29	104	1.47389	26	91	1.43846	0.0056347
Klhl2	11	56	2.09231	11	51	1.90549	0.00563857
Lta4h	30	28	0.38359	27	27	0.410989	0.00567092
Calcrl	24	25	0.428114	23	23	0.410989	0.00567341
Pgpep1	16	10	0.256868	15	10	0.273993	0.00568281
Mvd	35	124	1.45608	31	100	1.32577	0.00568639
Parvb	23	18	0.321644	20	16	0.328791	0.00571245
Pds5a	6	41	2.80842	6	39	2.67143	0.00573122
Mynn	15	9	0.246593	15	9	0.246593	0.00573819
Tln1	44	148	1.38242	40	114	1.17132	0.00574355
Sdcbp	32	30	0.385302	27	28	0.426211	0.00575439
Arvcf	13	7	0.221302	12	7	0.239744	0.00577578
Gpr19	13	7	0.221302	13	7	0.221302	0.00578761
Rnf208	9	1	0.0456654	8	1	0.0513736	0.00579495
Mrps36	15	9	0.246593	14	9	0.264207	0.00581226
Zfp503	11	58	2.16703	11	51	1.90549	0.00583223
Tmem167	278	456	0.67414	132	259	0.80641	0.00583257
Arpc3	41	136	1.36328	36	105	1.19872	0.00584998
Epb41l1	12	59	2.0207	11	53	1.98022	0.00586419
Arxes2	26	23	0.363567	23	22	0.39312	0.00589267
Mdn1	5	40	3.28791	5	34	2.79473	0.00591222
Igfbp3	14	8	0.234851	12	8	0.273993	0.00594878
Gtf2e1	15	10	0.273993	14	10	0.293564	0.00597698
Lig1	31	24	0.318185	18	17	0.388156	0.00598404
Vwa1	8	3	0.154121	8	3	0.154121	0.00606265
Golim4	32	126	1.61827	26	95	1.50169	0.00608881
Ice1	13	64	2.02333	12	54	1.84945	0.00610589
Bad	32	34	0.436676	30	30	0.410989	0.00612282
Ckap2	16	75	1.92651	14	63	1.84945	0.00615128
Fnta	160	419	1.07628	85	237	1.14593	0.00615561
Zfp950	31	117	1.55115	23	80	1.42953	0.00616219
Mro	28	29	0.425667	26	28	0.442604	0.0061631
Smdt1	279	461	0.679089	134	263	0.806643	0.00617682
Spns1	21	18	0.352276	19	18	0.389358	0.00619165
Rictor	16	71	1.82376	15	62	1.69875	0.00620749
Cryzl1	55	64	0.478242	43	56	0.535242	0.00623966
Slc4a1ap	24	89	1.52408	23	71	1.26871	0.00625804
Mrto4	18	76	1.73529	17	66	1.5956	0.00629429
Msi2	36	128	1.46129	29	106	1.50224	0.00632614
Arhgap24	1	33	13.5626	1	29	11.9187	0.00632823
Pttg1	6	42	2.87692	4	41	4.21264	0.00633495
Ogfr	14	66	1.93752	14	53	1.55589	0.00637048
Nudt13	2	28	5.75385	2	26	5.34286	0.00637674
Spire1	18	81	1.84945	17	67	1.61978	0.00638911
Ankrd26	40	146	1.50011	35	108	1.26819	0.00640831
Arid4a	55	187	1.39736	44	137	1.27967	0.00642974
Stt3b	21	81	1.58524	16	72	1.84945	0.00645294
Setd8	36	132	1.50696	31	107	1.41857	0.00645343
Eif4ebp2	26	23	0.363567	23	23	0.410989	0.00648993
Paip1	51	167	1.34579	41	126	1.26304	0.006492
Shisa5	12	7	0.239744	12	7	0.239744	0.00650379
Acyp2	46	54	0.482465	40	48	0.493187	0.00651526
Atcay	52	167	1.31991	43	129	1.23297	0.00651614
Cdkn1a	214	603	1.15807	99	255	1.05861	0.00652251
Pdgfra	13	7	0.221302	12	6	0.205495	0.00656794
Sgk1	184	265	0.591914	92	176	0.78624	0.00657383
Wbp4	77	241	1.28634	58	166	1.17628	0.00658131
Chchd7	8	1	0.0513736	8	1	0.0513736	0.00658527
Ap2a1	6	39	2.67143	6	36	2.46593	0.00663362
Pcdh11x	2	30	6.16484	2	27	5.54835	0.00667538
Fus	98	279	1.17006	75	187	1.02473	0.00669697
Ube2b	160	245	0.629327	94	181	0.791372	0.00671607
Nfe2l1	23	96	1.71543	20	86	1.76725	0.00677692
Naa10	52	61	0.482122	44	53	0.495055	0.00677966
Phf20	68	222	1.34176	52	140	1.10651	0.00679397
Fktn	21	89	1.74181	20	74	1.52066	0.00683183
Fam98a	81	238	1.2076	62	162	1.07387	0.00685422
Rpl6	164	433	1.08511	101	257	1.04578	0.00688136
Ehd3	51	165	1.32967	41	130	1.30314	0.00688873
Atad3a	39	46	0.484756	34	43	0.51978	0.00689584
Mrps11	65	85	0.537447	56	76	0.557771	0.00690746
Akap11	30	113	1.54806	26	95	1.50169	0.00695553
Nkx6-1	9	2	0.0913309	8	2	0.102747	0.00696864
Stx12	50	56	0.460308	38	52	0.562406	0.00698525
Sdccag8	11	69	2.57802	9	57	2.60293	0.00699832
Phactr3	100	138	0.567165	70	100	0.587127	0.00705221
Tmem219	8	45	2.31181	8	42	2.15769	0.00711916
Tprgl	44	50	0.467033	39	46	0.484756	0.00715662
Piezo2	11	6	0.224176	10	6	0.246593	0.00715893
Hnrnph3	72	94	0.536569	55	81	0.605275	0.00717797
Kdm5a	41	139	1.39335	38	110	1.18971	0.00721121
Shisa9	22	18	0.336264	20	16	0.328791	0.00725126
Clic1	29	30	0.425161	28	30	0.440345	0.00725528
Speg	8	1	0.0513736	8	1	0.0513736	0.00725858
Fkrp	8	48	2.46593	8	46	2.36319	0.00726745
Trpm7	46	160	1.42953	37	126	1.39958	0.0073173
Gpn1	24	20	0.342491	22	19	0.354945	0.00732836
Dut	35	37	0.434474	31	34	0.450762	0.00733987
Pfdn4	121	177	0.601199	85	138	0.667253	0.00737041
Scarb2	73	221	1.24423	59	156	1.08668	0.00737439
Gnptg	37	40	0.444312	32	37	0.475206	0.00741106
Rfc3	12	5	0.171245	12	3	0.102747	0.00741154
Ap3d1	37	128	1.4218	34	108	1.30549	0.00741564
Atp9a	19	14	0.302834	16	14	0.359615	0.00742186
Hagh	52	63	0.497929	41	52	0.521254	0.00743933
D630045J12Rik	14	64	1.87881	14	54	1.58524	0.00747042
Rpl23	134	366	1.12255	92	231	1.03194	0.00749419
Zik1	11	5	0.186813	11	5	0.186813	0.00750019
Usf1	16	12	0.308242	15	12	0.328791	0.00750218
Sos2	10	59	2.42484	10	52	2.13714	0.00751515
1700047M11Rik	5	38	3.12352	4	35	3.59615	0.00753175
Fam234a	17	76	1.83736	17	66	1.5956	0.00753291
Vps37b	44	144	1.34505	34	116	1.4022	0.00756735
Tusc3	29	26	0.368473	22	25	0.467033	0.00756881
Romo1	107	151	0.579994	71	121	0.700418	0.00757231
Etf1	87	258	1.21879	63	177	1.15468	0.00761232
Arap2	8	1	0.0513736	8	1	0.0513736	0.00763538
Hddc2	59	183	1.27476	53	139	1.07788	0.00767237
Ldah	28	23	0.337598	21	21	0.410989	0.00772498
Tmem40	12	60	2.05495	10	54	2.21934	0.00773538
Fam114a1	4	34	3.49341	4	33	3.39066	0.00775107
Bhlhe40	8	1	0.0513736	7	1	0.0587127	0.00775658
Ccdc18	9	1	0.0456654	7	1	0.0587127	0.0077617
Sil1	2	31	6.37033	2	27	5.54835	0.00779954
Capzb	165	258	0.642637	106	178	0.690151	0.00783851
Ccdc92	12	7	0.239744	12	7	0.239744	0.00784773
Slc31a1	21	80	1.56567	17	74	1.78901	0.00785046
Ank	30	28	0.38359	25	26	0.427429	0.00787615
Folr2	4	35	3.59615	4	31	3.18516	0.00794023
Fam210b	11	5	0.186813	10	5	0.205495	0.00801271
Rftn2	4	32	3.28791	4	31	3.18516	0.00803011
Tmem9b	101	145	0.590034	72	122	0.696398	0.00805677
Plrg1	26	25	0.395182	24	24	0.410989	0.00807891
Pdzrn3	8	2	0.102747	8	2	0.102747	0.00811934
Ndufb9	382	653	0.702555	152	308	0.832794	0.00815554
Tex30	8	2	0.102747	8	2	0.102747	0.00817003
Ggnbp2os	25	22	0.36167	22	20	0.373626	0.00818202
Rest	20	83	1.7056	20	66	1.35626	0.00818584
Vps28	161	245	0.625418	106	166	0.643624	0.00820201
Pvrl3	6	35	2.39744	5	29	2.38374	0.0082189
Naa20	10	53	2.17824	9	46	2.10061	0.00826411
Pabpn1	72	217	1.23868	56	161	1.18159	0.00828495
Tmem100	24	22	0.37674	22	21	0.392308	0.0082917
Rnf115	22	22	0.410989	21	22	0.43056	0.00829556
Tmem51	19	14	0.302834	17	13	0.314286	0.00834397
Ubxn4	198	540	1.12088	109	279	1.05198	0.00834482
Ubr2	12	64	2.19194	12	51	1.7467	0.00835337
Pkia	28	28	0.410989	26	25	0.395182	0.00843877
Rprm	26	25	0.395182	25	25	0.410989	0.00844808
Hdac1	21	81	1.58524	19	71	1.5358	0.00845568
Mir703	8	45	2.31181	8	43	2.20907	0.00848115
Elmod1	10	4	0.164396	8	3	0.154121	0.008511
Gpd1	8	3	0.154121	8	3	0.154121	0.00853882
Pwp1	25	21	0.345231	22	19	0.354945	0.00855849
Wdr41	5	37	3.04132	5	34	2.79473	0.00859358
Aamdc	88	120	0.56044	66	94	0.585348	0.00859581
Cobll1	17	70	1.69231	15	61	1.67136	0.00861796
Plscr3	14	9	0.264207	14	9	0.264207	0.00865
Pdcd5	47	55	0.480945	38	47	0.508329	0.00866173
Lmf1	41	46	0.46111	36	39	0.445238	0.00868182
Fam96a	76	103	0.556998	61	86	0.579427	0.00868934
Gzf1	32	119	1.52837	29	86	1.21879	0.00869546
Cend1	8	1	0.0513736	8	1	0.0513736	0.00869896
Fryl	9	51	2.32894	8	45	2.31181	0.00871089
Mpp5	40	133	1.36654	36	107	1.22155	0.00873526
Ppfibp2	53	200	1.5509	39	114	1.20135	0.00876066
Vhl	11	57	2.12967	11	49	1.83077	0.00876443
Tmem147	106	153	0.59322	85	120	0.58022	0.00881336
Dap	18	15	0.342491	16	15	0.385302	0.00885066
Noc3l	15	69	1.89055	14	60	1.76138	0.00889732
Ccnd3	9	3	0.136996	9	3	0.136996	0.00891691
Rbm39	300	771	1.05624	137	330	0.989974	0.00892651
Atp5l	37	45	0.499851	33	43	0.535531	0.00893539
Arrdc3	17	9	0.217582	12	9	0.308242	0.00893767
Abtb2	19	79	1.70885	16	67	1.72102	0.00894142
Irak1	11	51	1.90549	11	46	1.71868	0.00894365
B9d1	8	1	0.0513736	8	1	0.0513736	0.00898362
Gpt2	37	41	0.45542	32	40	0.513736	0.00903052
Fut9	43	49	0.468336	35	45	0.528414	0.00903525
Cep250	5	42	3.45231	5	39	3.20571	0.00905957
Tmem2	14	7	0.205495	12	6	0.205495	0.00910563
Klc1	53	171	1.32602	46	131	1.17043	0.00913063
Ubl5	108	160	0.608873	74	121	0.672023	0.0091386
Ctr9	68	204	1.23297	54	150	1.14164	0.00917032
Lrrc16a	8	1	0.0513736	8	1	0.0513736	0.00919085
Tfrc	14	65	1.90816	14	50	1.46782	0.00919692
Pcyt2	83	108	0.534781	58	89	0.630656	0.00922226
Tceal8	78	223	1.17501	69	162	0.964931	0.00924393
Slc6a8	6	38	2.60293	6	35	2.39744	0.00929495
Gcat	3	31	4.24689	3	28	3.8359	0.0093542
Pias2	26	27	0.426796	26	27	0.426796	0.00936208
Safb	103	293	1.16912	73	212	1.19356	0.00938444
Sharpin	21	17	0.332705	20	17	0.349341	0.00940307
Scoc	46	144	1.28657	40	118	1.21242	0.00942251
Cdc5l	89	265	1.22373	59	183	1.27476	0.00943161
Tmem206	14	9	0.264207	13	8	0.252916	0.00946252
Sorbs1	12	8	0.273993	12	8	0.273993	0.00953559
Snx3	176	264	0.616484	96	176	0.75348	0.0095799
Iqgap1	12	62	2.12344	12	49	1.67821	0.00958638
1700048O20Rik	8	2	0.102747	8	2	0.102747	0.00959982
Tanc2	6	40	2.73993	5	36	2.95912	0.00963908
Epb41l4aos	15	69	1.89055	14	61	1.79074	0.00965885
Cenpc1	18	73	1.66679	18	59	1.34713	0.00969611
Kif3b	15	64	1.75355	15	57	1.56176	0.00973026
Trim2	12	7	0.239744	12	6	0.205495	0.00974553
Mlc1	11	5	0.186813	11	5	0.186813	0.00977595
Mns1	3	32	4.38388	3	26	3.5619	0.0097781
Nop14	88	258	1.20495	67	184	1.12869	0.00978195
Smim19	11	7	0.261538	10	7	0.287692	0.00978619
Dap3	87	124	0.585777	67	108	0.66249	0.0097863
Bag5	49	59	0.494864	42	50	0.489273	0.00982003
Ntm	23	21	0.375251	20	20	0.410989	0.00987911
Nkiras2	21	18	0.352276	20	17	0.349341	0.00997841

## Sheet: Astrocytes
Astrocytes (see tabs for other cell types)
Gene	# unique sequenced transcripts		Normalized Ratio	# cells expressing gene		Normalized Ratio	P value
	wild-type	jimpy	(jimpy: wild-type)	wild-type	jimpy	(jimpy: wild-type)
Bcas1	228	1873	8.53549	88	194	2.29058	1.26637e-106
Fabp7	11265	3516	0.985113	212	201	0.324297	1.96138e-80
Dbi	4256	1368	0.975311	212	199	0.333972	6.26307e-76
Plp1	498	4124	8.60429	85	192	2.34697	9.94821e-74
Malat1	10783	23175	2.23309	212	204	0.999816	1.538e-68
Map1b	118	836	7.36122	57	181	3.29936	4.4344e-54
Fyn	179	809	4.69593	114	175	1.59499	2.74794e-53
Nnat	620	83	0.334601	177	57	0.139095	1.49536e-52
S100b	56	622	11.5406	37	168	4.71773	3.31907e-52
2018-09-07	854	2245	2.73139	195	203	1.08165	7.46785e-50
Mbp	144	1208	8.71626	44	159	3.75466	1.56756e-44
Dynll2	134	754	5.84645	72	172	2.48211	5.35058e-44
Ckb	2002	890	0.931201	212	190	0.461904	1.97724e-42
Bin1	68	544	8.3122	43	152	3.67283	1.81103e-40
Ttyh1	851	329	0.728868	201	141	0.401691	1.94522e-37
Apoe	2187	656	0.734311	208	147	0.31166	6.12974e-37
Atrx	190	661	3.61471	118	187	1.64659	1.44993e-36
Col11a1	54	482	9.27425	41	140	3.54789	7.37308e-35
Arhgap5	255	761	3.10077	128	191	1.55042	9.42114e-34
Ddah1	456	123	0.444472	180	77	0.280263	3.45542e-32
Cd81	782	313	0.758653	189	138	0.415875	4.18208e-32
Eif3a	347	890	2.66493	154	198	1.33589	9.15775e-32
Kcna1	17	404	24.6921	9	132	15.239	1.54552e-30
Itpr2	56	362	6.71655	38	139	3.80064	5.85165e-29
Cdkn1a	92	505	5.70334	46	151	3.41071	1.42196e-28
Gjc3	73	438	6.23415	51	139	2.83185	3.40811e-28
Anp32b	203	641	3.28086	117	169	1.50081	7.5529e-26
Rn45s	342	1011	3.0715	139	188	1.4053	2.33848e-25
Ncl	547	1189	2.2585	176	199	1.17481	2.6705e-25
Ktn1	236	654	2.87933	127	180	1.47263	1.22662e-24
Epb41l2	75	347	4.80722	56	142	2.63467	7.54933e-24
Cnn3	233	40	0.263879	126	32	0.178373	8.55744e-24
Ntrk2	294	72	0.430453	140	58	0.254455	1.17815e-23
Hsp90b1	1471	3009	2.12537	205	202	1.02382	1.74798e-23
Lxn	204	22	0.155854	120	18	0.112052	2.05606e-23
Sparcl1	174	753	4.49647	57	159	2.89833	1.46221e-22
Arpc1a	82	372	4.71362	51	135	2.75036	7.8348e-22
Vim	663	282	0.704038	183	124	0.441938	9.00708e-22
Cnp	124	489	4.09744	56	147	2.72744	2.66171e-21
Ptprz1	413	175	0.59876	177	102	0.440265	1.31744e-20
Pea15a	368	124	0.560526	152	82	0.350106	1.46466e-20
Ppfibp1	25	226	9.39278	20	112	5.81854	1.65856e-20
Htatsf1	101	346	3.55943	67	154	2.38821	2.55731e-20
Mmd2	281	74	0.460921	133	59	0.273622	4.19582e-20
Usp16	65	317	5.06724	50	119	2.47288	1.04945e-19
Enpp6	23	235	10.6161	15	104	7.2039	2.26774e-19
Map1a	43	239	5.77504	39	121	3.22364	2.95303e-19
9630013A20Rik	48	278	6.01768	34	113	3.45323	1.3254e-18
Elovl7	29	208	7.45231	20	113	5.87049	5.38686e-18
Fez1	212	63	0.388578	123	46	0.308767	5.47215e-18
Chn2	65	283	4.52375	39	125	3.33021	6.24729e-18
H2-Ke6	215	66	0.464604	123	55	0.318956	6.48304e-18
App	163	483	3.07883	97	157	1.68172	1.16713e-17
Luc7l3	243	584	2.49708	125	172	1.4297	3.0403e-17
Dynlt3	36	190	5.48374	32	116	3.76646	4.90156e-17
Kif5b	341	691	2.10547	153	188	1.27671	5.94067e-17
Cdv3	58	259	4.63978	44	112	2.64479	7.2251e-17
Nrd1	69	263	3.96034	55	123	2.32364	1.81933e-16
Mras	163	33	0.266905	109	28	0.210355	3.40304e-16
Snx3	323	152	0.658728	153	97	0.488953	4.68295e-16
Polr2f	346	122	0.74101	129	92	0.366361	4.91924e-16
Plcb1	18	183	10.5634	15	93	6.44195	1.25043e-15
Pdcd4	66	262	4.12461	45	119	2.74764	1.7324e-15
Mfge8	161	32	0.293865	99	28	0.206514	2.44389e-15
Sptbn1	134	343	2.65959	99	149	1.56378	2.83198e-15
Dner	189	51	0.343406	118	39	0.280372	3.78047e-15
Pcp4	50	235	4.88341	35	102	3.02801	6.39593e-15
Tuba1a	643	1411	2.28004	176	185	1.09216	8.62751e-15
Hes5	173	36	0.296864	98	28	0.216213	1.00125e-14
Ppp1r1a	123	9	0.0865854	84	7	0.0760262	1.38472e-14
Ppp1r16b	21	160	7.91638	17	94	5.74519	1.42956e-14
Fkbp15	9	159	18.3561	9	82	9.46667	1.58099e-14
Prpf4b	178	432	2.52168	113	161	1.48038	3.0478e-14
Ptpre	70	269	3.99282	47	116	2.5644	3.40707e-14
Nfasc	16	144	9.35122	14	88	6.53101	6.68764e-14
Cadm2	63	231	3.80976	53	111	2.17607	7.54979e-14
Nme1	226	508	2.33551	118	168	1.47929	8.69004e-14
B2m	175	51	0.424092	98	40	0.302801	9.41454e-14
Myo5a	70	246	3.65143	49	122	2.58696	9.7948e-14
Ddt	225	76	0.484291	118	55	0.350959	1.49059e-13
Kctd5	116	20	0.274187	72	19	0.179142	1.56805e-13
Ccng1	23	136	6.1438	21	93	4.60139	2.25336e-13
Vcp	66	209	3.29024	55	124	2.34253	2.63511e-13
Sirt2	281	695	2.56983	109	165	1.57284	4.80696e-13
Ugt8a	32	179	5.81204	20	97	5.03927	4.87531e-13
Paics	133	42	0.429941	87	36	0.328113	8.58878e-13
Rdh5	114	6	0.0769648	81	6	0.0546855	9.50556e-13
Smarca5	62	207	3.469	46	117	2.64274	1.92326e-12
Dnm3	46	194	4.38197	29	107	3.83364	1.9434e-12
Enpp2	15	125	8.65854	13	84	6.7137	2.67136e-12
Plat	124	33	0.391162	85	32	0.276515	3.08625e-12
Prnp	135	33	0.310513	87	26	0.253984	3.49454e-12
Eid1	283	605	2.22124	135	172	1.32379	4.82812e-12
Nucks1	149	347	2.41974	93	153	1.70936	5.7299e-12
Emp2	116	14	0.186094	67	12	0.125399	5.75967e-12
Macf1	126	289	2.38316	94	142	1.56959	8.40622e-12
Chd3	14	109	8.08955	13	78	6.23415	1.39343e-11
Chst2	12	107	9.26463	12	71	6.14756	1.47926e-11
Cyfip2	19	136	7.43723	17	78	4.76729	1.58503e-11
Npm1	280	545	2.02239	130	177	1.41467	1.72293e-11
Tmf1	63	189	3.11707	51	115	2.3429	1.9682e-11
Marcksl1	193	90	0.56017	115	62	0.484519	2.12455e-11
Gstm1	250	86	0.524278	109	55	0.357424	2.29052e-11
Epha5	132	36	0.354491	85	29	0.28337	3.59729e-11
Cdk11b	189	402	2.20999	109	158	1.50611	4.05e-11
Rtn4	73	218	3.10284	59	115	2.02522	4.17808e-11
Mpzl1	36	154	4.44472	28	94	3.48815	4.88801e-11
Nes	129	29	0.221069	94	20	0.233579	5.09331e-11
Urm1	43	174	4.20442	34	97	2.96428	5.25259e-11
Dync1i2	208	409	2.04308	131	159	1.26111	5.44803e-11
Sltm	158	355	2.33452	99	150	1.57428	5.93887e-11
Pde4d	6	113	19.5683	6	72	12.4683	6.65267e-11
Vcam1	94	6	0.079925	65	5	0.0663207	6.87378e-11
Sox11	91	16	0.182531	74	13	0.182686	1.19695e-10
Gja1	112	24	0.266777	74	19	0.222648	1.24948e-10
Osbpl1a	48	169	3.65823	35	102	3.02801	2.09298e-10
Hnrnpm	159	340	2.22181	104	151	1.50858	2.33874e-10
Atp5h	189	375	2.06156	120	159	1.37671	2.52764e-10
Uba52	101	28	0.370063	73	26	0.288046	2.98492e-10
Cnih4	111	38	0.466229	78	35	0.355702	2.99303e-10
Dclk1	216	88	0.501598	116	56	0.423306	3.03294e-10
Spon1	130	45	0.43572	93	39	0.359662	3.27684e-10
Peli1	49	173	3.66839	35	104	3.08739	3.36502e-10
6330403K07Rik	119	26	0.269876	77	20	0.227014	3.67483e-10
Col9a1	24	127	5.49817	17	82	5.01176	3.78778e-10
Cnn2	125	36	0.363659	80	28	0.299239	3.91373e-10
Arid4b	170	357	2.18195	111	148	1.38537	4.18007e-10
Ctnnal1	27	122	4.69485	26	81	3.23696	4.48224e-10
Atp1a2	245	515	2.18407	120	159	1.37671	4.56654e-10
Vapa	159	70	0.48733	113	53	0.457432	5.90891e-10
Jam2	151	52	0.554933	88	47	0.35781	6.00254e-10
Gria3	5	93	19.3259	5	68	14.1307	9.63896e-10
Gria2	133	313	2.44522	79	141	1.85446	9.80887e-10
Cadm1	15	95	6.58049	14	72	5.34355	9.84353e-10
Golga4	86	224	2.7063	69	116	1.74677	9.94177e-10
Mrps6	225	105	0.613195	122	72	0.484878	1.01456e-09
Cspg5	147	52	0.433767	103	43	0.367546	1.01754e-09
Rock1	101	248	2.55127	71	129	1.8878	1.03637e-09
Purb	78	198	2.63752	63	114	1.88014	1.09011e-09
Hmgn5	21	101	4.99721	18	74	4.27154	1.1693e-09
Rsu1	127	48	0.427834	85	35	0.392702	1.18037e-09
Acot1	94	20	0.268135	62	16	0.221069	1.31861e-09
Cyp2j6	16	104	6.75366	13	71	5.67467	1.46297e-09
Tmem223	76	14	0.204398	61	12	0.191399	1.84902e-09
Nkx6-2	84	13	0.193716	59	11	0.160801	1.89955e-09
Cask	21	103	5.09617	20	78	4.0522	2.02169e-09
Gpr17	26	125	4.99531	20	77	4.00024	2.87751e-09
Arpc1b	13	93	7.43302	13	62	4.95535	3.73143e-09
Ptgds	143	37	0.35122	71	24	0.268838	4.53746e-09
Ncald	181	86	0.64694	106	66	0.49368	4.60271e-09
Klf9	29	116	4.1561	27	81	3.11707	4.68992e-09
Mest	68	7	0.139869	52	7	0.106958	5.70061e-09
Pcdh7	47	152	3.36025	39	91	2.42439	5.98664e-09
Rexo2	145	311	2.22853	101	139	1.42994	6.20133e-09
Csgalnact1	14	99	7.34739	12	64	5.54146	6.27675e-09
Tubb2b	89	228	2.66177	63	118	1.94611	6.75797e-09
Camsap2	37	139	3.90336	28	90	3.33972	6.78226e-09
Hsp90aa1	118	257	2.26296	82	136	1.72326	6.85574e-09
Cald1	111	249	2.33078	84	123	1.52143	7.32668e-09
Slc12a2	15	88	6.09561	14	70	5.19512	7.41469e-09
Trio	27	123	4.73333	23	73	3.29777	7.85148e-09
Etv1	67	10	0.207805	50	10	0.155078	7.85991e-09
Igsf8	120	43	0.466229	78	35	0.372317	8.96555e-09
Zfp365	17	104	6.35638	13	69	5.51482	9.64392e-09
Prpf40a	170	358	2.18806	106	147	1.44091	1.03471e-08
Ddah2	110	42	0.457666	84	37	0.396718	1.20321e-08
Ankrd11	102	211	2.14935	78	128	1.70507	1.47586e-08
Lhfpl2	9	77	8.88943	9	57	6.58049	1.56487e-08
Magt1	95	224	2.44991	78	122	1.62514	1.58633e-08
Snn	59	8	0.158112	46	7	0.140885	1.81653e-08
Map4k4	168	352	2.177	103	145	1.4627	1.92166e-08
E130114P18Rik	79	20	0.306597	61	18	0.263044	1.95995e-08
Top2b	118	253	2.22774	81	132	1.69322	2.08782e-08
Crip2	82	18	0.281769	59	16	0.228079	2.1699e-08
Rps6kb1	50	143	2.97161	44	94	2.21973	2.2527e-08
Zfp326	160	323	2.09753	103	146	1.47279	2.25784e-08
Ncam2	82	201	2.54688	57	116	2.11451	2.38389e-08
Nt5dc2	60	5	0.115447	45	5	0.0865854	2.42186e-08
Specc1	33	127	3.99867	29	78	2.79462	2.58632e-08
Mapt	113	267	2.45504	72	122	1.76057	3.16669e-08
Cd24a	58	5	0.103902	50	5	0.0895711	3.53112e-08
Rdx	160	308	2.00012	104	154	1.53856	3.69254e-08
Arsb	12	82	7.1	11	57	5.38404	3.75895e-08
Phgdh	157	75	0.616921	96	57	0.496349	4.51453e-08
Efcab14	24	100	4.32927	21	70	3.46341	4.8278e-08
Dnajc24	105	39	0.498732	75	36	0.385923	4.97352e-08
Serpinh1	58	4	0.0923577	45	4	0.0716569	5.52176e-08
Nap1l5	123	50	0.512936	79	39	0.422368	6.02371e-08
Nell2	34	122	3.72826	27	73	2.80921	6.09064e-08
Gng5	129	54	0.513803	91	45	0.43494	6.36652e-08
Parp1	90	209	2.41285	67	117	1.81442	6.59842e-08
Ptp4a2	90	202	2.33203	69	118	1.77688	7.01958e-08
Dst	52	137	2.73743	45	89	2.05496	7.62958e-08
Tspan4	40	164	4.26	25	77	3.2002	7.83982e-08
Adgrg1	80	21	0.340664	61	20	0.272744	7.99297e-08
Golgb1	126	263	2.16876	88	124	1.46408	8.08245e-08
Tmem160	50	131	2.72224	42	95	2.35017	8.35543e-08
Glrx5	132	265	2.08592	95	136	1.48745	8.46205e-08
Plppr5	5	80	16.6244	3	56	19.3951	8.72305e-08
Slc1a2	93	220	2.45791	62	108	1.80991	9.38371e-08
Anks1b	52	140	2.79737	47	90	1.98962	9.56235e-08
Dnaja1	87	200	2.38856	72	115	1.65955	1.01261e-07
Thra	60	159	2.75341	51	101	2.05768	1.08105e-07
Dstn	129	260	2.09416	96	133	1.43948	1.13603e-07
Sh3gl3	12	79	6.84024	9	58	6.69593	1.20231e-07
Ost4	56	11	0.253984	45	11	0.204094	1.30636e-07
Psph	84	29	0.475486	59	27	0.358711	1.30645e-07
Celf2	90	27	0.356237	70	24	0.311707	1.33485e-07
Mfsd2a	62	11	0.190841	49	9	0.184343	1.34414e-07
Deb1	84	193	2.38728	65	114	1.82229	1.36072e-07
Elp4	62	17	0.307859	54	16	0.284894	1.40461e-07
Timp4	84	26	0.429941	58	24	0.321603	1.49925e-07
Rabep1	101	216	2.22207	75	123	1.704	1.57953e-07
Agpat4	59	165	2.90575	47	96	2.12226	1.59183e-07
Ndufaf2	49	147	3.11707	37	93	2.6116	1.68419e-07
Znrd1	58	14	0.290927	50	14	0.250799	1.95059e-07
Mt2	169	413	2.53915	88	115	1.35782	1.99538e-07
Hspa4	156	305	2.03143	90	147	1.69707	2.21087e-07
Fxyd6	57	6	0.14498	43	6	0.109371	2.40024e-07
Scp2	60	158	2.7361	48	103	2.22957	2.40181e-07
Tspan13	49	9	0.23378	40	9	0.190841	2.44903e-07
Tnr	12	74	6.40732	11	54	5.10067	2.46964e-07
Nfib	165	74	0.585082	103	58	0.465987	2.66178e-07
Sh3d19	35	120	3.56237	30	75	2.59756	2.89621e-07
Zeb2	59	160	2.81769	44	94	2.21973	2.93213e-07
Hist1h2bc	36	121	3.49228	28	77	2.85732	2.99623e-07
Alcam	111	228	2.13421	83	123	1.53976	3.03085e-07
Rfx4	57	8	0.124683	50	6	0.145828	3.21242e-07
Acbd5	69	171	2.57497	56	102	1.89251	3.35984e-07
Acot13	102	39	0.445296	77	33	0.397274	3.40414e-07
Mad2l2	65	19	0.3197	52	16	0.303715	3.4526e-07
Sfrp1	50	7	0.165299	44	7	0.145463	3.51869e-07
Mag	5	78	16.2088	5	45	9.35122	3.56111e-07
Anxa5	61	14	0.254455	49	12	0.238465	4.01854e-07
Igfbp5	79	21	0.328113	57	18	0.276196	4.17133e-07
Ggnbp2	99	210	2.20399	72	123	1.775	4.45709e-07
Ick	34	109	3.33099	28	76	2.82021	4.60795e-07
2810459M11Rik	56	4	0.0923577	45	4	0.074216	4.61008e-07
Aqp4	62	7	0.15985	39	6	0.117309	4.95898e-07
Ppp1r14c	132	57	0.531594	86	44	0.44867	5.2316e-07
Nolc1	93	207	2.31267	72	113	1.63069	5.42461e-07
Rap2a	43	134	3.23789	38	80	2.18742	5.70647e-07
2310022B05Rik	65	16	0.274459	53	14	0.25576	7.14711e-07
Fut9	113	46	0.471185	86	39	0.422966	7.18777e-07
Crlf1	57	10	0.1807	46	8	0.182285	7.92196e-07
Cebpz	68	162	2.47532	56	100	1.8554	8.6255e-07
Elf1	12	70	6.06098	10	52	5.40293	9.46467e-07
Hnrnph3	84	37	0.49625	67	32	0.457666	9.88248e-07
H1f0	112	48	0.519512	76	38	0.445296	1.01457e-06
Ddx21	64	152	2.46768	50	98	2.03649	1.05232e-06
Stmn3	77	27	0.459896	61	27	0.364333	1.064e-06
3632451O06Rik	14	69	5.12091	12	51	4.41585	1.0889e-06
Cdo1	47	4	0.106567	39	4	0.0884276	1.21487e-06
Hspa8	51	126	2.567	45	97	2.23967	1.2559e-06
Cdk14	28	104	3.85923	23	68	3.0719	1.30553e-06
Opcml	9	63	7.27317	7	48	7.12474	1.31199e-06
Mgst1	49	4	0.122238	34	4	0.0848183	1.37935e-06
Phb2	105	47	0.526088	79	40	0.465087	1.43001e-06
Coro1c	11	71	6.70643	11	52	4.91175	1.4353e-06
Mettl9	91	39	0.577236	63	35	0.445296	1.44244e-06
Sc5d	97	45	0.484878	75	35	0.482022	1.47635e-06
Cirbp	58	14	0.28739	47	13	0.250799	1.48006e-06
Sfi1	6	61	10.5634	5	52	10.8059	1.56262e-06
Inppl1	7	57	8.46063	7	49	7.27317	1.58816e-06
Csnk2a1	43	118	2.85128	38	80	2.18742	1.75782e-06
Rps10	98	207	2.19467	72	111	1.60183	1.99481e-06
Mlc1	113	52	0.597439	80	46	0.478135	2.08444e-06
Meis2	53	12	0.277073	45	12	0.235251	2.09028e-06
Sox9	103	41	0.437484	76	32	0.413592	2.1478e-06
Agpat5	60	155	2.68415	46	87	1.96511	2.1807e-06
Pgpep1	58	15	0.36245	43	15	0.268713	2.2451e-06
Slc15a2	67	18	0.28337	55	15	0.279141	2.27104e-06
Tead2	44	4	0.103902	40	4	0.0944568	2.37638e-06
Ddx3y	49	8	0.141685	44	6	0.169637	2.39624e-06
Ust	13	74	5.91445	9	53	6.1187	2.45832e-06
Cdc37l1	102	216	2.20029	81	105	1.34688	2.49551e-06
Grb2	43	120	2.8996	37	80	2.24654	2.49965e-06
Mapre2	25	102	4.23922	22	61	2.88093	2.50002e-06
Camta1	63	22	0.346341	57	19	0.362834	2.50599e-06
Fam181a	49	6	0.164056	38	6	0.127227	2.72195e-06
Lix1	46	7	0.173171	42	7	0.158112	2.73235e-06
Ccny	9	55	6.34959	9	50	5.77236	3.00582e-06
Tmcc3	34	100	3.05595	28	71	2.63467	3.01962e-06
Snx10	62	18	0.360478	49	17	0.301652	3.22752e-06
Fdps	71	167	2.4439	59	92	1.62017	3.38476e-06
Ralbp1	61	142	2.41871	51	94	1.91506	3.48227e-06
Znrf1	19	72	3.93736	18	57	3.29024	3.58508e-06
Fam213b	16	74	4.80549	11	54	5.10067	4.24015e-06
Sgk1	21	86	4.25505	17	58	3.54491	4.33111e-06
Lipg	56	3	0.0842452	37	3	0.055662	4.61869e-06
Rac1	48	131	2.83567	41	81	2.05271	4.66248e-06
Baiap2l1	1	115	119.488	1	78	81.0439	4.74719e-06
Tcerg1	58	137	2.45425	49	89	1.88721	4.88882e-06
Fam13c	36	121	3.49228	27	69	2.65528	5.1003e-06
Dock9	3	57	19.7415	3	45	15.5854	5.67835e-06
Trip11	80	168	2.18195	66	104	1.63725	6.00645e-06
Ctage5	46	116	2.62015	38	80	2.18742	6.18436e-06
Apc	124	242	2.02777	86	125	1.51021	6.33132e-06
Ppp2r2b	91	40	0.468293	71	32	0.456714	6.85851e-06
Ddx6	73	158	2.24885	59	103	1.81389	7.29855e-06
Trim9	70	24	0.461789	54	24	0.356237	7.35751e-06
Tab2	62	147	2.46349	50	91	1.89102	7.52398e-06
Tcf7l2	37	112	3.14515	29	70	2.50799	7.52999e-06
Guf1	52	17	0.3614	46	16	0.339681	8.37977e-06
Plxnb3	9	52	6.00325	8	41	5.325	8.61238e-06
Etaa1	48	11	0.247387	42	10	0.23811	8.67143e-06
Eif4g3	72	162	2.3378	54	101	1.94336	8.67856e-06
Bcl2	41	7	0.202033	36	7	0.177394	9.24203e-06
Aatk	4	50	12.9878	4	41	10.65	9.24344e-06
Cdk7	42	11	0.246085	38	9	0.272125	9.6033e-06
Epn2	37	98	2.75201	33	74	2.32993	9.85154e-06
Cdc42bpa	22	75	3.54213	21	54	2.67178	1.06183e-05
Sash1	99	196	2.05706	66	114	1.79468	1.0715e-05
Taldo1	185	363	2.03873	100	134	1.39229	1.22203e-05
Fam210b	40	5	0.148432	35	5	0.129878	1.24699e-05
Lss	26	81	3.23696	22	58	2.73925	1.26198e-05
Neu4	3	49	16.9707	3	41	14.2	1.26326e-05
Nlk	10	51	5.29902	10	44	4.57171	1.29286e-05
Nktr	88	175	2.06624	71	106	1.55122	1.39652e-05
Phf20l1	72	153	2.20793	57	97	1.76816	1.52644e-05
Rgma	58	21	0.41561	50	20	0.376198	1.55781e-05
Sod1	76	157	2.14641	66	101	1.59002	1.5974e-05
Ntm	66	25	0.442547	54	23	0.39357	1.65195e-05
Dpysl4	41	13	0.288618	36	10	0.329447	1.67393e-05
Smarcd3	44	12	0.3197	39	12	0.28337	1.79899e-05
Ube2d3	75	36	0.566741	55	30	0.498732	1.81653e-05
Snx30	7	50	7.4216	6	40	6.92683	1.81707e-05
Ago3	8	49	6.36402	7	42	6.23415	1.91208e-05
Slc1a1	12	60	5.19512	10	47	4.88341	1.95138e-05
S100a10	95	41	0.407185	74	29	0.448421	1.9633e-05
Chmp2b	59	25	0.509326	51	25	0.440265	1.97591e-05
Gpx8	87	35	0.493096	59	28	0.417998	2.08695e-05
Mrpl39	58	23	0.484878	45	21	0.412027	2.15034e-05
Bax	40	106	2.75341	33	78	2.45588	2.16268e-05
Snx18	27	87	3.34797	20	64	3.32488	2.20259e-05
Col9a3	10	52	5.40293	10	39	4.0522	2.37986e-05
Aldh9a1	38	94	2.57022	33	74	2.32993	2.42338e-05
Sema3d	3	48	16.6244	3	38	13.161	2.45303e-05
Hexb	35	2	0.0692683	30	2	0.0593728	2.48513e-05
Phf3	49	108	2.29009	40	86	2.2339	2.48551e-05
Tpm3	81	162	2.07805	72	98	1.41423	2.57643e-05
Arpp21	3	48	16.6244	3	33	11.4293	2.64199e-05
Pla2g7	111	40	0.389634	56	21	0.374423	2.73327e-05
Zfp36l1	72	29	0.528958	55	28	0.418496	2.74371e-05
Arhgap35	22	71	3.35322	22	53	2.5031	2.77139e-05
Man1a2	43	106	2.56132	38	80	2.18742	2.84317e-05
Spats2l	45	12	0.3197	39	12	0.277073	2.99448e-05
Lhfp	38	5	0.162348	32	5	0.136714	3.10135e-05
Gm3414	12	53	4.58902	11	41	3.87273	3.11962e-05
S1pr1	70	27	0.412027	58	23	0.400767	3.17303e-05
Adcyap1r1	60	21	0.399625	52	20	0.363659	3.19823e-05
Dll3	38	6	0.239775	26	6	0.164056	3.26562e-05
Rbbp9	47	16	0.311707	40	12	0.35371	3.47302e-05
Hbegf	55	129	2.43698	43	80	1.93307	3.54478e-05
Baz1a	29	82	2.93793	25	65	2.70146	3.5476e-05
Gsta4	82	33	0.463565	65	29	0.418144	3.55408e-05
Ephb1	75	29	0.483684	58	27	0.401756	3.59887e-05
Tjp2	31	92	3.08356	28	61	2.26359	3.6166e-05
Tmpo	35	7	0.227287	32	7	0.207805	3.85547e-05
Tpi1	58	20	0.389634	48	18	0.358284	3.90184e-05
Tmeff1	15	57	3.94829	14	50	3.7108	3.95858e-05
AI854517	34	3	0.100551	31	3	0.0916786	4.07168e-05
Jmy	39	101	2.69081	37	72	2.02189	4.41768e-05
Rufy3	57	21	0.381682	49	18	0.382798	4.65224e-05
Slc6a1	49	12	0.253421	41	10	0.254455	4.65948e-05
Smox	81	38	0.535747	64	33	0.487444	4.74018e-05
Svip	5	44	9.14341	4	35	9.09146	4.7762e-05
Ptprs	79	32	0.510996	61	30	0.420871	5.13276e-05
Nus1	29	74	2.6513	26	62	2.47767	5.13862e-05
Elovl6	67	141	2.1866	55	93	1.7569	5.19814e-05
Lcorl	91	201	2.29499	63	102	1.68223	5.24804e-05
Idh2	51	17	0.314124	43	13	0.346341	5.31063e-05
Rfc1	63	124	2.04506	54	91	1.75095	5.48474e-05
Slc25a18	38	9	0.292226	32	9	0.246085	5.55711e-05
Slc38a3	43	11	0.308899	37	11	0.265797	5.60622e-05
Tacc1	53	17	0.405473	41	16	0.333272	5.71495e-05
Gabra4	33	7	0.250799	29	7	0.220399	5.71864e-05
Afap1	31	4	0.148432	28	4	0.134068	5.90468e-05
Zfp580	32	8	0.296864	28	8	0.259756	5.99217e-05
Mzt2	49	21	0.481499	41	19	0.445296	6.06334e-05
Stk39	11	48	4.53392	10	38	3.94829	6.12683e-05
Bdnf	43	10	0.305595	34	10	0.241634	6.33114e-05
Rnf215	51	18	0.375817	47	17	0.366714	6.41171e-05
Utp14a	30	87	3.01317	26	57	2.27786	6.56182e-05
9930021J03Rik	12	49	4.24268	10	44	4.57171	6.6923e-05
Anxa2	38	11	0.324695	32	10	0.30077	6.71726e-05
Hip1r	7	44	6.53101	7	34	5.04669	6.96098e-05
Tyw5	38	10	0.335169	31	10	0.273427	7.55192e-05
Tubb4b	59	139	2.44787	43	82	1.9814	7.61289e-05
Dcxr	7	42	6.23415	7	35	5.19512	7.70561e-05
Rps8	30	84	2.90927	25	62	2.57678	8.11189e-05
Ddb1	38	91	2.48819	31	71	2.3797	8.1543e-05
Atcay	10	46	4.77951	9	39	4.50244	8.16439e-05
Eif4ebp1	40	8	0.214971	29	6	0.207805	8.22606e-05
Sap30	44	14	0.385923	35	13	0.330599	8.40127e-05
Dguok	32	7	0.250799	29	7	0.227287	8.52229e-05
Ntan1	67	30	0.457875	59	26	0.465235	8.70988e-05
Cntn1	51	121	2.46514	40	79	2.05207	8.72554e-05
Kazn	7	39	5.78885	7	34	5.04669	8.79083e-05
C530008M17Rik	33	4	0.143314	29	4	0.125942	9.06521e-05
Zdhhc14	5	41	8.52	5	38	7.89659	9.07568e-05
Vldlr	17	64	3.91162	15	49	3.39415	9.08575e-05
Scoc	23	64	2.8912	23	54	2.43945	9.18249e-05
Pantr1	75	35	0.535747	64	33	0.484878	9.39751e-05
Zc3h14	50	21	0.43494	43	18	0.43639	9.4645e-05
2018-09-03	53	21	0.429162	46	19	0.411689	0.000104528
Tmem88b	4	40	10.3902	4	35	9.09146	0.000106659
Slc9a3r1	33	7	0.242439	30	7	0.220399	0.000111334
Rbm26	51	105	2.13917	46	77	1.73924	0.000115194
Bmp4	9	51	5.8878	7	37	5.49199	0.000118767
Pspc1	56	23	0.399625	52	20	0.426742	0.000119272
Dpysl3	47	17	0.437484	38	16	0.375817	0.000120595
Nrarp	33	2	0.0769648	27	2	0.0629712	0.000122515
Elmo1	11	49	4.62838	10	36	3.74049	0.00012264
Akap13	9	41	4.73333	7	35	5.19512	0.000123295
Pde6d	44	17	0.426266	39	16	0.401441	0.00012667
Abhd17b	29	77	2.75879	27	61	2.34743	0.000127271
Sema5a	10	46	4.77951	8	39	5.06524	0.000131461
Cfap20	44	15	0.382798	38	14	0.354213	0.000135615
Olfm1	47	20	0.519512	40	20	0.442138	0.000138069
Taf1d	38	97	2.65225	32	67	2.17546	0.000141604
Smap1	20	59	3.06512	17	52	3.17819	0.000142658
Tssc4	20	64	3.32488	19	48	2.6249	0.000148054
Camk2g	39	11	0.218742	38	8	0.293058	0.000149458
Exosc8	31	10	0.384824	27	10	0.335169	0.000151359
Tipin	36	8	0.227287	32	7	0.230894	0.000151664
Gcc2	65	135	2.15797	47	89	1.96751	0.000152039
Fnta	79	172	2.26218	55	99	1.87024	0.000157052
Isg20l2	33	10	0.346341	30	10	0.314856	0.00015819
Tmod2	49	108	2.29009	41	80	2.02736	0.000161626
Metrn	17	55	3.36155	16	45	2.92226	0.000164688
Selm	52	122	2.43771	37	76	2.13421	0.000166238
Mpp5	62	121	2.02777	51	86	1.75208	0.000169323
Abi1	26	76	3.03715	24	54	2.3378	0.000178227
Tmem163	5	38	7.89659	5	33	6.85756	0.000179865
Gramd3	11	46	4.34501	11	38	3.58936	0.000180215
Dctn3	90	181	2.08959	72	103	1.48638	0.000180229
Pdpn	28	3	0.115447	27	3	0.111324	0.000183842
Cdk17	33	7	0.259756	28	7	0.220399	0.000184101
Camk1	44	14	0.385923	35	13	0.330599	0.000186789
Nppc	29	3	0.129878	24	3	0.107485	0.000207487
Fhl1	34	7	0.250799	29	7	0.213917	0.000211353
Tra2a	44	103	2.43226	37	71	1.9938	0.000213535
Vangl2	57	23	0.424092	49	20	0.419255	0.00021497
Nrp1	17	55	3.36155	15	40	2.77073	0.000216752
Pak4	9	46	5.31057	8	35	4.54573	0.000219384
Elavl3	19	66	3.60924	16	46	2.9872	0.000221835
Rtca	54	23	0.454573	48	21	0.442547	0.000225758
Lims2	9	52	6.00325	9	33	3.80976	0.000243202
Tmem108	15	52	3.60195	14	47	3.48815	0.000247772
Chd9	32	75	2.43521	28	59	2.18937	0.000251322
Taf13	29	76	2.72296	28	61	2.26359	0.000257033
2018-09-10	29	7	0.269377	27	7	0.250799	0.000263936
Lima1	51	121	2.46514	36	73	2.10691	0.000268128
Zfp467	25	2	0.0903499	23	2	0.083122	0.000270518
Ankrd26	30	79	2.7361	26	57	2.27786	0.00027199
Slc6a11	29	7	0.269377	27	7	0.250799	0.000278934
Htra1	55	20	0.410777	43	17	0.377827	0.000279899
Basp1	82	38	0.630836	56	34	0.481499	0.000280509
Dach2	5	36	7.48098	4	31	8.05244	0.000285057
Kcnip3	47	19	0.452908	39	17	0.420031	0.00028829
Ptprt	7	34	5.04669	7	31	4.60139	0.000291087
2018-09-09	40	14	0.41561	35	14	0.363659	0.000294983
Nsg2	57	23	0.386614	43	16	0.419255	0.000298416
Eif3l	47	21	0.483267	43	20	0.464245	0.000300862
Eef1g	75	150	2.07805	62	94	1.5753	0.000307521
Ipo7	26	3	0.124683	25	3	0.119887	0.000309891
Gm2a	49	22	0.507431	43	21	0.466501	0.00031663
Nbl1	25	2	0.0944568	22	2	0.083122	0.000320388
Igfbp2	102	41	0.461789	54	24	0.417647	0.000331108
Nfyb	46	18	0.426266	39	16	0.406575	0.000334333
Chd8	20	61	3.16902	17	45	2.75036	0.000341227
Hexa	31	8	0.268135	31	8	0.268135	0.000342918
Arvcf	64	26	0.46858	51	23	0.422104	0.000345961
Mxd4	45	100	2.30894	39	71	1.89156	0.000349549
Pipox	27	2	0.083122	25	2	0.0769648	0.000349952
Rps18	32	1	0.0358284	29	1	0.0324695	0.00035612
Slc22a23	13	51	4.07617	11	42	3.96718	0.000360341
Psmg4	54	24	0.519512	46	23	0.461789	0.000361516
Pdgfa	45	104	2.4013	33	68	2.14102	0.000366624
Fbn2	1	41	42.6	1	36	37.4049	0.000367426
St18	1	43	44.678	1	37	38.4439	0.000386981
Ripk2	4	32	8.3122	4	26	6.75366	0.000389785
Acaa2	46	17	0.405473	41	16	0.383987	0.000390088
Sox10	1	44	45.7171	1	33	34.2878	0.000392498
Josd2	34	88	2.68924	30	60	2.07805	0.000393289
Gtf2f2	47	116	2.5644	32	70	2.27287	0.000397091
Ddx3x	37	83	2.33078	32	65	2.11052	0.000403421
Enc1	25	4	0.1807	23	4	0.166244	0.000403565
Mrpl2	50	22	0.532183	41	21	0.457171	0.000410193
Arhgap21	72	33	0.493096	59	28	0.47622	0.000411608
Kctd4	7	39	5.78885	7	32	4.74983	0.000416673
Gfra1	5	36	7.48098	4	31	8.05244	0.000420818
Tpt1	63	132	2.177	53	87	1.70557	0.000422975
Fam204a	63	123	2.02857	54	83	1.59702	0.000426044
Nln	30	7	0.222648	28	6	0.242439	0.000433893
Tmem132b	13	52	4.1561	9	41	4.73333	0.000440834
Mex3a	43	16	0.41561	40	16	0.386614	0.00044125
Tenm3	24	3	0.155854	20	3	0.129878	0.000445988
Rab11fip2	26	72	2.8773	24	53	2.29451	0.000446496
Phlda1	32	6	0.259756	24	6	0.194817	0.000449744
Tbl1xr1	47	22	0.445296	42	18	0.486352	0.000452915
Uri1	74	148	2.07805	55	87	1.64355	0.000459332
Ckap2	4	33	8.57195	4	29	7.53293	0.000462639
Mtap	68	149	2.27669	51	90	1.83357	0.000465717
Rsrc1	48	105	2.27287	41	73	1.84997	0.000466825
Kiz	25	8	0.41561	20	8	0.332488	0.000502702
Clasrp	37	14	0.409313	33	13	0.393144	0.000509635
Fstl1	39	13	0.346341	36	12	0.346341	0.000515928
St5	23	2	0.0944568	22	2	0.0903499	0.000539709
Dnal4	32	10	0.296864	28	8	0.324695	0.000542059
Wipf1	6	36	6.23415	5	30	6.23415	0.000544154
Gpr19	31	8	0.250799	29	7	0.268135	0.000559251
BC064078	33	1	0.037108	28	1	0.0314856	0.000560675
Gria4	34	78	2.38364	32	61	1.98064	0.000566397
Syn2	43	16	0.410141	38	15	0.386614	0.000572342
Lrrtm2	1	40	41.561	1	34	35.3268	0.000582808
Pef1	29	8	0.332488	25	8	0.286627	0.000590204
2810403A07Rik	27	8	0.3197	26	8	0.307859	0.000600339
Litaf	26	6	0.296864	21	6	0.239775	0.000616113
Prkcq	19	59	3.22644	14	53	3.93345	0.000618033
Pum3	45	94	2.17041	38	72	1.96868	0.000635857
Ccdc136	25	5	0.225875	23	5	0.207805	0.00064118
Zc3h18	34	77	2.35308	30	59	2.04341	0.000645641
Tns3	22	67	3.1643	18	47	2.71301	0.000650052
Kbtbd11	41	16	0.445296	35	15	0.405473	0.000656291
Ppfibp2	26	78	3.11707	15	48	3.32488	0.000657546
Rnf122	16	56	3.63659	15	43	2.97854	0.000657933
Eef1e1	54	25	0.597439	40	23	0.48103	0.000658217
Ndn	26	1	0.0611191	17	1	0.0399625	0.000669313
Cd151	28	8	0.332488	25	8	0.296864	0.000681576
Glt8d1	33	11	0.380976	30	11	0.346341	0.000681818
Acp2	40	15	0.458393	34	15	0.389634	0.000683677
Lmo1	22	2	0.0519512	20	1	0.0944568	0.000688293
BC005561	59	120	2.11327	45	74	1.70862	0.00069222
Gyg	33	12	0.429941	29	12	0.377827	0.000692266
Cntrl	31	73	2.44673	27	54	2.07805	0.000695159
Setx	9	36	4.1561	9	30	3.46341	0.000697305
Agtpbp1	3	26	9.00488	3	22	7.61951	0.000703767
Trak1	27	5	0.207805	25	5	0.192412	0.000709379
Samd8	16	47	3.05213	15	41	2.84	0.000711167
Snap29	41	18	0.464827	38	17	0.456157	0.000717086
Med7	40	15	0.393144	37	14	0.389634	0.000723598
Tlcd1	27	8	0.303049	24	7	0.307859	0.000756453
Pak3	15	51	3.53268	14	38	2.82021	0.000780967
1110001J03Rik	47	17	0.49065	36	17	0.375817	0.000799512
Pkp4	36	82	2.36667	30	61	2.11268	0.000804168
Col11a2	4	30	7.79268	4	24	6.23415	0.00081008
Derl2	42	17	0.437484	38	16	0.420557	0.000823986
Robo2	34	9	0.251885	33	8	0.275036	0.000825572
Nucb1	25	5	0.225875	23	5	0.207805	0.000835469
Wbscr22	38	14	0.427834	34	14	0.382798	0.000839889
Spats2	11	42	3.96718	11	31	2.92816	0.000848473
Gfer	35	14	0.389634	32	12	0.41561	0.000851661
Msl1	31	70	2.34618	28	55	2.04094	0.000901222
Dzip1l	28	9	0.290927	25	7	0.333972	0.000914145
Lgi3	7	33	4.89826	5	31	6.44195	0.000922342
Meis3	20	3	0.164056	19	3	0.155854	0.000940839
Ccdc39	26	5	0.173171	24	4	0.199812	0.000943239
Tmem60	40	19	0.445296	35	15	0.493537	0.000951822
Znhit1	9	32	3.69431	9	30	3.46341	0.000952384
D5Ertd579e	8	31	4.02622	8	28	3.63659	0.000980977
Gabrg1	23	5	0.247387	21	5	0.225875	0.000996317
Rgs20	57	26	0.530566	47	24	0.473941	0.00100318
Ccser2	57	115	2.09628	44	80	1.88914	0.00101845
Mybl1	31	9	0.374049	25	9	0.301652	0.00103283
Map7d2	40	91	2.36378	27	70	2.69377	0.00105076
Trp53cor1	4	26	6.75366	4	24	6.23415	0.00105255
Gmpr	45	18	0.426266	39	16	0.41561	0.00105717
Lgals1	71	31	0.702044	37	25	0.453659	0.00107362
Tnks2	21	55	2.72125	20	47	2.44171	0.00111517
Fjx1	58	25	0.402887	49	19	0.447855	0.00111642
Cadm4	55	116	2.1914	45	73	1.68553	0.00111965
Dap	28	7	0.269377	27	7	0.259756	0.00114477
Tcea1	34	76	2.32253	32	54	1.75335	0.00115088
Yipf1	17	51	3.11707	15	43	2.97854	0.00116792
Dusp15	2	26	13.5073	2	24	12.4683	0.00117112
Zfand5	54	110	2.11653	49	73	1.54793	0.00117608
Ankrd40	9	31	3.57886	8	30	3.89634	0.00117677
A830082K12Rik	28	8	0.249366	25	6	0.296864	0.00117769
Zfp503	6	28	4.84878	6	25	4.32927	0.00118103
Iws1	54	108	2.07805	38	78	2.13273	0.00119755
Lamtor3	36	17	0.569788	31	17	0.49065	0.00120976
3110082J24Rik	21	4	0.218742	19	4	0.197909	0.00122064
Bcl10	33	14	0.43572	31	13	0.440798	0.0012232
Nr2f2	29	11	0.423306	27	11	0.394113	0.00122744
Aff4	45	88	2.03187	39	68	1.81163	0.00123595
H2afy2	45	17	0.464827	38	17	0.39252	0.00124124
2018-03-08	17	55	3.36155	14	42	3.11707	0.00124311
Prss23	28	7	0.28337	22	6	0.259756	0.0012674
Gdi1	21	54	2.67178	18	45	2.59756	0.00129769
Slc7a5	35	11	0.322456	29	9	0.326551	0.00130221
Bod1	13	38	3.03715	13	34	2.71745	0.001304
Prkcb	22	61	2.88093	17	46	2.81148	0.00130531
Sybu	22	5	0.259756	20	5	0.236142	0.00131067
Cltb	23	60	2.7105	21	47	2.32544	0.00133968
Nckap1	41	82	2.07805	34	69	2.10861	0.00137146
Manea	24	9	0.425055	22	9	0.389634	0.00137374
Sdc3	26	6	0.249366	25	6	0.239775	0.00140532
Ccpg1os	22	3	0.141685	22	3	0.141685	0.00142564
Klf15	25	6	0.28337	22	6	0.249366	0.00143597
Cep70	18	4	0.277073	15	4	0.230894	0.00143743
Katna1	37	16	0.440798	33	14	0.449308	0.00144389
Gtf2h1	35	81	2.4046	27	65	2.50136	0.00147877
Hint2	30	67	2.32049	30	56	1.93951	0.00148622
D17Wsu92e	12	40	3.46341	11	32	3.02262	0.00150467
Mfrp	29	10	0.432927	24	10	0.358284	0.00150518
Fndc5	4	23	5.97439	4	23	5.97439	0.00150668
Pttg1	4	26	6.75366	3	22	7.61951	0.00151162
Tle1	21	5	0.218742	19	4	0.247387	0.0015463
Tubb4a	6	35	6.06098	6	29	5.02195	0.00155829
Map7d1	32	80	2.59756	26	56	2.2379	0.0015663
Zfp637	48	21	0.589717	37	21	0.454573	0.00157022
Pde7a	6	31	5.36829	4	25	6.4939	0.00157644
Krit1	34	12	0.445296	28	12	0.366714	0.00158562
B9d1	19	2	0.122238	17	2	0.109371	0.00160349
Cmtm3	39	16	0.440798	33	14	0.426266	0.00160945
Map3k2	3	25	8.65854	2	21	10.9098	0.00163837
Mtss1l	23	6	0.296864	21	6	0.27105	0.00163981
Rictor	5	29	6.02634	5	22	4.57171	0.00164711
Ezr	38	15	0.356237	35	12	0.410141	0.00168338
Nfkbib	21	57	2.82021	20	47	2.44171	0.00169564
Pgf	21	2	0.109371	19	2	0.0989547	0.00170517
Pura	23	58	2.62015	22	49	2.31419	0.00172442
Lpcat3	25	8	0.377827	22	8	0.332488	0.00173688
Akr1e1	26	8	0.346341	24	8	0.3197	0.00174743
Hif1a	46	93	2.10064	39	73	1.94484	0.0017554
Ano3	2	22	11.4293	2	19	9.87073	0.00175929
Btg2	34	9	0.3197	26	8	0.275036	0.00176135
Cep19	39	15	0.422104	32	13	0.399625	0.00179564
Ube2q1	11	41	3.87273	10	35	3.63659	0.0017967
Ppp1r21	9	32	3.69431	9	28	3.23252	0.00182449
Draxin	25	1	0.0494774	21	1	0.041561	0.00182491
Tmem183a	39	17	0.504669	35	17	0.452908	0.00183146
Abtb2	6	28	4.84878	6	27	4.67561	0.00184856
Gadd45g	79	36	0.606098	48	28	0.473479	0.00185566
G0s2	39	84	2.2379	36	65	1.87602	0.00185652
Myo18a	22	51	2.40865	21	47	2.32544	0.00186141
Slc25a44	19	5	0.324695	16	5	0.273427	0.0018629
Trmt1	19	4	0.230894	18	4	0.218742	0.00188992
Ska2	14	3	0.222648	14	3	0.222648	0.00192932
Tnks	9	32	3.69431	9	25	2.88618	0.00203467
Dhrs7	33	71	2.23548	31	55	1.84343	0.00205359
Tmem87b	10	33	3.42878	9	28	3.23252	0.00205397
Nrbp2	28	8	0.269377	27	7	0.296864	0.00206241
Otud7b	13	40	3.197	13	34	2.71745	0.00206369
G3bp1	17	47	2.8726	16	40	2.59756	0.0020699
Aga	21	4	0.194817	16	3	0.197909	0.00207012
Ube2f	32	14	0.402203	31	12	0.454573	0.00207061
Utp23	36	17	0.501598	29	14	0.49065	0.00209331
Wnt7b	27	6	0.225875	23	5	0.230894	0.00209516
Zfp68	27	10	0.41561	25	10	0.384824	0.00210929
Adhfe1	27	9	0.307859	27	8	0.346341	0.002115
Fastk	18	3	0.183357	17	3	0.173171	0.00213098
Gng2	22	1	0.0577236	18	1	0.0472284	0.0021479
Mea1	44	18	0.47739	37	17	0.425055	0.00215183
Sirt3	18	2	0.115447	18	2	0.115447	0.00215479
Cib2	21	4	0.207805	20	4	0.197909	0.00216465
Dusp3	8	31	4.02622	8	30	3.89634	0.00218106
Cetn2	34	76	2.32253	29	56	2.00639	0.00219382
Ofd1	6	25	4.32927	6	24	4.1561	0.00220442
Uba2	35	15	0.502754	31	15	0.445296	0.00221634
Zmynd8	36	76	2.1935	30	60	2.07805	0.00223163
Pdrg1	35	82	2.43429	29	62	2.22136	0.00225456
Mpp1	3	23	7.96585	3	21	7.27317	0.00229739
Rfx3	20	3	0.173171	18	3	0.155854	0.00233726
Nf1	17	52	3.17819	17	35	2.13917	0.00236815
Ppp1r3c	30	10	0.358284	29	10	0.346341	0.00239713
Angpt1	8	30	3.89634	8	20	2.59756	0.0023979
Zfyve21	33	10	0.333972	28	9	0.314856	0.00244025
Schip1	21	4	0.207805	20	4	0.197909	0.00244467
Setd8	27	62	2.38591	23	49	2.21357	0.00245971
Sumo3	46	22	0.574198	38	21	0.496925	0.00246344
Fam220a	19	4	0.230894	18	4	0.218742	0.00248846
Gltp	40	88	2.28585	37	61	1.71299	0.00250201
Fgfr3	44	19	0.506191	39	19	0.44867	0.00251371
Anapc10	29	12	0.461789	27	12	0.429941	0.002529
Elovl2	20	3	0.183357	17	3	0.155854	0.00257735
Pank3	22	55	2.59756	20	44	2.28585	0.0025912
Man2a2	15	40	2.77073	15	36	2.49366	0.00263876
Ehd4	2	22	11.4293	2	20	10.3902	0.00267852
Pias2	26	7	0.346341	21	7	0.279737	0.00270294
Ppic	31	12	0.408188	28	11	0.402203	0.00273558
Nkain1	22	6	0.247387	21	5	0.28337	0.00277029
Arhgef40	20	3	0.173171	18	3	0.155854	0.00278295
Dtx3	23	5	0.259756	20	5	0.225875	0.00281879
Armc10	18	2	0.129878	16	2	0.115447	0.00287582
Tspan17	19	47	2.57022	18	40	2.30894	0.00290997
Zfp692	5	24	4.98732	5	22	4.57171	0.00293078
Rab8b	36	14	0.482404	28	13	0.404065	0.00293108
Scarb2	34	72	2.20029	30	57	1.97415	0.00295899
Vps26a	32	15	0.41561	30	12	0.487043	0.00298787
Rab13	36	15	0.427834	34	14	0.432927	0.002997
Tmem179b	31	13	0.519512	26	13	0.43572	0.00303264
Srpk3	2	20	10.3902	2	19	9.87073	0.00303301
Trim35	35	15	0.454573	32	14	0.445296	0.00305988
Rnd2	19	49	2.67959	17	42	2.567	0.00312119
Clptm1l	10	30	3.11707	10	28	2.90927	0.00315652
Traf4	7	27	4.00767	7	25	3.7108	0.00315745
Cpped1	13	38	3.03715	11	34	3.21153	0.00318312
Hgh1	20	5	0.218742	19	4	0.259756	0.00321799
Lrrn1	34	13	0.402203	31	12	0.397274	0.00327181
Trit1	5	26	5.40293	5	25	5.19512	0.00330662
Kbtbd3	9	33	3.80976	8	30	3.89634	0.00332322
1600012H06Rik	20	7	0.382798	19	7	0.363659	0.0033474
Wdr41	1	20	20.7805	1	19	19.7415	0.00335027
Lpcat1	18	4	0.230894	18	4	0.230894	0.0033629
Tceal3	39	14	0.422104	32	13	0.372983	0.00336934
1700066M21Rik	17	3	0.194817	16	3	0.183357	0.00342611
2310035C23Rik	2	20	10.3902	2	19	9.87073	0.00355985
Enpp4	18	3	0.183357	17	3	0.173171	0.00356536
Gtf3a	28	10	0.389634	24	9	0.37108	0.00357569
Yipf6	5	27	5.61073	5	26	5.40293	0.00361339
Fam171b	22	7	0.311707	20	6	0.330599	0.00363945
Ptprf	39	17	0.432927	36	15	0.452908	0.00366815
Zfp560	15	4	0.277073	15	4	0.277073	0.00370814
Ifngr2	15	1	0.074216	14	1	0.0692683	0.00374045
Hspa2	13	2	0.173171	12	2	0.15985	0.00374754
Ppp2ca	50	97	2.01571	39	74	1.97148	0.00375847
Arhgef28	13	41	3.27692	12	31	2.68415	0.0037701
Baz2b	43	85	2.05389	40	61	1.58451	0.00377699
Ing3	25	9	0.406575	23	9	0.374049	0.00381627
Lypla1	19	6	0.328113	19	6	0.328113	0.0038426
Ppp6r1	12	36	3.11707	12	32	2.77073	0.00384646
Fam120a	28	59	2.18937	27	45	1.73171	0.00385681
Fmo1	17	1	0.064939	16	1	0.0611191	0.00387687
Ccnd3	18	4	0.259756	16	4	0.230894	0.00387981
Aarsd1	28	60	2.22648	23	50	2.25875	0.00388082
Ngrn	31	12	0.37108	28	10	0.402203	0.00389046
Mtif2	45	92	2.12423	39	63	1.67842	0.00392499
Rapgef1	15	39	2.70146	14	36	2.67178	0.00395986
Uhrf2	13	2	0.173171	12	2	0.15985	0.00396008
Sat1	27	66	2.53984	24	45	1.94817	0.00402516
Actr6	30	12	0.384824	27	10	0.41561	0.00404214
Huwe1	19	50	2.73427	16	36	2.3378	0.00406684
Synrg	21	54	2.67178	20	43	2.2339	0.0041212
Ercc1	21	5	0.259756	20	5	0.247387	0.00413963
Trp53i11	17	3	0.194817	16	3	0.183357	0.00415267
Noc3l	12	33	2.85732	12	32	2.77073	0.00420184
Sox2ot	27	9	0.346341	24	8	0.346341	0.00421943
Slc16a2	17	2	0.148432	14	2	0.122238	0.00422289
Mrpl12	30	61	2.11268	28	51	1.89251	0.00427474
Txlng	10	33	3.42878	9	29	3.34797	0.00431211
Cdkn2b	20	5	0.218742	19	4	0.259756	0.00432655
Utp11l	41	79	2.00202	33	61	1.92062	0.0043432
Ntn1	24	6	0.247387	21	5	0.259756	0.00435058
Notch2	19	4	0.259756	16	4	0.218742	0.00443325
Adrbk2	17	2	0.122238	17	2	0.122238	0.00454235
Rpp21	39	17	0.519512	32	16	0.452908	0.00455964
Mfsd1	28	12	0.457171	25	11	0.445296	0.00457881
Ptprj	1	24	24.9366	1	21	21.8195	0.00461358
Pus7	19	51	2.78896	17	42	2.567	0.00468152
Ttf1	19	46	2.51553	18	40	2.30894	0.00469177
Cept1	13	2	0.173171	12	2	0.15985	0.0047102
Meis1	20	5	0.288618	18	5	0.259756	0.00471549
Far1	20	51	2.64951	20	42	2.18195	0.00475245
Prickle1	2	20	10.3902	2	18	9.35122	0.00476254
Itsn2	30	70	2.42439	26	53	2.11801	0.00479422
Hars2	18	5	0.305595	17	5	0.288618	0.0048191
Fam49a	21	6	0.328113	19	6	0.296864	0.00482317
Tm7sf3	36	73	2.10691	35	55	1.63275	0.00484863
Fam98a	45	93	2.14732	38	64	1.74994	0.00491232
Sema3a	28	10	0.374049	25	9	0.37108	0.00492711
Hnrnpd	31	70	2.34618	28	50	1.8554	0.00493196
9430041J12Rik	15	1	0.0692683	15	1	0.0692683	0.0049419
Rasal2	33	13	0.46577	29	13	0.409313	0.00501075
Agt	22	4	0.277073	15	4	0.188914	0.00503943
Pim3	30	74	2.56293	22	53	2.5031	0.005048
Adsl	20	7	0.382798	19	7	0.363659	0.0050673
Asph	36	14	0.402203	31	12	0.404065	0.0050681
Pelo	19	5	0.273427	19	5	0.273427	0.0051235
Inhbb	17	1	0.064939	16	1	0.0611191	0.00512716
Pwp1	24	9	0.406575	23	9	0.389634	0.00516015
Pax6	16	2	0.138537	15	2	0.129878	0.00516993
Plxnc1	20	1	0.0577236	18	1	0.0519512	0.00531204
Zfp655	14	3	0.239775	13	3	0.222648	0.00535627
Man1c1	3	19	6.58049	3	17	5.8878	0.00545227
9130401M01Rik	27	10	0.472284	22	10	0.384824	0.00546058
Ldah	28	11	0.45175	23	10	0.408188	0.00547086
Rimklb	17	3	0.222648	14	3	0.183357	0.00552685
Apba2	8	28	3.63659	8	25	3.24695	0.00559783
Pelp1	10	31	3.22098	9	27	3.11707	0.00567997
Ccdc186	33	67	2.10953	30	52	1.80098	0.00571035
Raph1	18	4	0.244476	17	4	0.230894	0.00572539
Vcl	26	9	0.374049	25	9	0.359662	0.00576138
Ankhd1	21	47	2.32544	20	38	1.97415	0.00577791
Calcrl	25	10	0.41561	25	10	0.41561	0.0058307
Anxa6	23	8	0.3614	23	8	0.3614	0.00584801
Hr	5	22	4.57171	5	20	4.1561	0.005853
Gas6	14	38	2.82021	11	33	3.11707	0.00594258
Hnrnph2	17	41	2.50588	17	38	2.32253	0.00606379
Amotl2	19	46	2.51553	18	37	2.13577	0.00611675
Cdc42se2	51	104	2.11879	40	69	1.79232	0.00616821
Epb41l3	14	3	0.259756	12	3	0.222648	0.00617035
Gper1	17	4	0.277073	15	4	0.244476	0.00618586
Ggct	26	57	2.27786	23	42	1.89735	0.00620707
Plcl1	5	24	4.98732	5	21	4.3639	0.00626442
Prr18	15	3	0.207805	15	3	0.207805	0.00628802
Pmpca	25	10	0.389634	24	9	0.41561	0.0062963
Sdccag3	33	15	0.450244	30	13	0.472284	0.00631728
Ttc28	39	16	0.397274	34	13	0.426266	0.00633491
Arhgap20	2	21	10.9098	2	17	8.83171	0.0063543
Pitpnc1	39	18	0.519512	34	17	0.47955	0.00638275
Sat2	21	8	0.363659	20	7	0.395819	0.00639541
Utp14b	26	55	2.19794	25	47	1.95337	0.00643651
Mrps22	43	20	0.603304	31	18	0.483267	0.0064548
Pdzd8	30	65	2.25122	24	49	2.12134	0.00647916
Zbtb20	23	7	0.316225	23	7	0.316225	0.00650055
Zfp945	20	5	0.273427	19	5	0.259756	0.00651185
Pex13	24	8	0.330599	22	7	0.346341	0.00652868
Klhl23	27	10	0.399625	26	10	0.384824	0.00661737
Gabbr2	34	15	0.472284	33	15	0.458393	0.00661792
Pde1b	15	1	0.074216	14	1	0.0692683	0.00672568
2310061I04Rik	23	9	0.425055	22	9	0.406575	0.00672649
Rassf10	4	23	5.97439	4	17	4.41585	0.00673756
Acsl6	12	31	2.68415	11	29	2.73925	0.00676189
Cnot6	30	60	2.07805	27	50	1.92412	0.00677416
Lrrc42	31	67	2.24563	28	51	1.89251	0.00678485
Ammecr1	2	17	8.83171	2	14	7.27317	0.00678617
Odf2	28	13	0.498732	25	12	0.482404	0.00681338
Tulp4	13	37	2.95722	13	33	2.63752	0.00682906
Angptl6	15	5	0.37108	14	5	0.346341	0.00683402
Shroom2	5	23	4.77951	4	21	5.45488	0.00688562
Ywhaq	51	106	2.15954	44	70	1.65299	0.00689343
Zmat3	4	21	5.45488	4	19	4.93537	0.00695267
AI414108	23	57	2.57497	19	40	2.18742	0.00706558
Pias4	2	18	9.35122	2	17	8.83171	0.00707812
Tmem17	14	1	0.0865854	12	1	0.074216	0.00711469
Tor2a	20	7	0.404065	18	7	0.363659	0.0072173
Nupr1	20	2	0.188914	11	2	0.103902	0.00721872
Isoc1	25	10	0.425055	22	9	0.41561	0.00728253
Msl2	6	25	4.32927	6	22	3.80976	0.00740922
Reep2	15	1	0.074216	14	1	0.0692683	0.00743334
Cbll1	23	9	0.445296	21	9	0.406575	0.00744263
Rtkn2	8	29	3.76646	8	22	2.85732	0.00745303
9530059O14Rik	2	16	8.3122	2	14	7.27317	0.00747907
Thap7	20	7	0.404065	18	7	0.363659	0.00756036
1700047M11Rik	1	20	20.7805	1	16	16.6244	0.00761696
Bms1	24	52	2.25122	22	44	2.07805	0.00762058
Stk32a	14	1	0.0865854	12	1	0.074216	0.00770588
Mapk7	13	2	0.15985	13	2	0.15985	0.00775616
Cstf2	9	30	3.46341	9	28	3.23252	0.0077676
Pla2g12a	28	13	0.423306	27	11	0.482404	0.00779364
Rep15	1	16	16.6244	1	14	14.5463	0.00786723
Gp1bb	1	16	16.6244	1	15	15.5854	0.00788773
Osbpl11	20	6	0.346341	18	6	0.311707	0.00791187
Snf8	42	82	2.02857	37	59	1.65682	0.00791532
Id1	59	28	0.571463	40	22	0.493096	0.0079238
Med22	25	11	0.472284	22	10	0.457171	0.00794005
Agrn	34	16	0.519512	32	16	0.488953	0.00801151
Sall1	16	2	0.138537	15	2	0.129878	0.00801254
Paqr7	12	1	0.0944568	11	1	0.0865854	0.00801304
Ninj2	2	19	9.87073	2	16	8.3122	0.00802226
Mir99ahg	17	4	0.244476	17	4	0.244476	0.00806396
Zfp414	13	2	0.173171	12	2	0.15985	0.00819653
Tmem198b	20	7	0.363659	20	7	0.363659	0.0082223
Hdac3	25	11	0.544251	21	11	0.457171	0.00824241
Dcaf15	2	16	8.3122	2	16	8.3122	0.0082596
Nme4	18	5	0.324695	16	5	0.288618	0.00834227
Atf5	26	11	0.496925	23	11	0.439587	0.0083719
Cry1	14	4	0.296864	14	4	0.296864	0.00846668
Brdt	5	22	4.57171	5	20	4.1561	0.00850743
Ddx25	23	8	0.3614	23	8	0.3614	0.00858409
Tmem129	15	1	0.0692683	15	1	0.0692683	0.00862857
Srcin1	1	18	18.7024	1	16	16.6244	0.00871094
Lpar4	1	18	18.7024	1	16	16.6244	0.00872331
Hmgxb3	3	16	5.54146	3	16	5.54146	0.00872735
Usp48	23	52	2.3491	21	41	2.02857	0.00876544
Limd2	10	2	0.207805	10	2	0.207805	0.00880952
Gxylt1	7	26	3.85923	7	21	3.11707	0.00891917
1600020E01Rik	29	13	0.500271	27	13	0.46577	0.00892683
Gal3st1	9	30	3.46341	7	26	3.85923	0.00894288
Ppp2r3d	18	6	0.389634	16	6	0.346341	0.00894847
Mycl	19	45	2.46085	17	39	2.38364	0.00898626
Plpp1	12	2	0.173171	12	2	0.173171	0.00912408
Abhd10	32	13	0.439587	26	11	0.422104	0.00913618
Chmp3	28	56	2.07805	25	49	2.03649	0.00915338
Lpin1	36	17	0.501598	29	14	0.49065	0.00916191
Tmem209	12	2	0.188914	11	2	0.173171	0.00916456
Chrac1	28	13	0.519512	26	13	0.482404	0.00925388
Ogdh	10	28	2.90927	10	24	2.49366	0.00926445
Cipc	23	10	0.472284	22	10	0.45175	0.00926921
Pgk1	11	32	3.02262	11	28	2.64479	0.00927029
Ndufaf3	25	10	0.45175	23	10	0.41561	0.00927976
Ccdc86	21	8	0.41561	20	8	0.395819	0.0093478
Rbm48	15	4	0.3197	13	4	0.277073	0.00954051
Klhl2	3	20	6.92683	3	17	5.8878	0.00958923
Kank1	12	32	2.77073	12	29	2.51098	0.00959072
Cast	12	1	0.0865854	12	1	0.0865854	0.00964224
Syt1	13	2	0.173171	12	2	0.15985	0.00964585
Gtf2h4	13	2	0.173171	12	2	0.15985	0.00979478
Pnpla3	4	20	5.19512	3	18	6.23415	0.00980822
Dnajc15	4	18	4.67561	4	18	4.67561	0.0098459
Entpd4	5	21	4.3639	5	18	3.74049	0.00991317
Trp53inp2	27	54	2.07805	26	47	1.87824	0.00994744
Slc7a11	12	1	0.103902	10	1	0.0865854	0.009968
