# Supplementary material for: Chemical Screening Identifies Enhancers of Mutant Oligodendrocyte Survival and Unmasks a Distinct Pathological Phase in Pelizaeus-Merzbacher Disease
Source: Stem Cell Reports. 2018 Aug 23;11(3):711–26. doi: 10.1016/j.stemcr.2018.07.015 (PMC6135742; doi:10.1016/j.stemcr.2018.07.015)
Supplement: Table S3. Jimpy Cell-Type Specific Pathway Enrichment during Oligodendrocyte Differentiation, Related to Figure 2 — GSEA of scRNA-seq showing enriched pathways and corresponding p values in jimpy OPCs, oligodendrocytes, and astrocytes relative to their respective wild-type counterparts. [file mmc4.xlsx]

## Sheet: JimpyUP.OL_Astro_OPC.GSEA_0.01
Table S3: Jimpy cell-type specific pathway enrichment during oligodendrocyte differentiation
		p value
Pathway	oligodendrocytes	OPCs	astrocytes
GOBERT_OLIGODENDROCYTE_DIFFERENTIATION_DN	8.88162e-40	2.40974e-25	5.30083e-52
HAMAI_APOPTOSIS_VIA_TRAIL_UP	8.07439e-32	3.22552e-07	3.23732e-20
GO_POLY_A_RNA_BINDING	6.25975e-25	0.00194563	4.31431e-24
DACOSTA_UV_RESPONSE_VIA_ERCC3_DN	2.8107e-23	3.53004e-08	7.19415e-09
SCHAEFFER_PROSTATE_DEVELOPMENT_6HR_DN	2.38354e-21	3.80707e-07	2.1393e-14
GO_RNA_BINDING	1.03647e-20	0.00342692	1.37681e-21
MILI_PSEUDOPODIA_HAPTOTAXIS_UP	4.20741e-18	2.18081e-06	2.05088e-13
GRAESSMANN_APOPTOSIS_BY_DOXORUBICIN_DN	8.39261e-17	1.61008e-05	5.19152e-10
DACOSTA_UV_RESPONSE_VIA_ERCC3_COMMON_DN	1.63866e-16	0.0111481	0.000198304
MARTORIATI_MDM4_TARGETS_FETAL_LIVER_DN	5.16633e-14	0.0555516	3.79805e-07
BLALOCK_ALZHEIMERS_DISEASE_UP	2.52837e-13	0.00057215	1.84098e-10
FLECHNER_BIOPSY_KIDNEY_TRANSPLANT_OK_VS_DONOR_UP	5.9059e-13	0.000680928	4.31285e-08
WANG_TUMOR_INVASIVENESS_UP	1.31301e-12	0.00335184	4.30396e-10
HALLMARK_MITOTIC_SPINDLE	2.68961e-12	7.58728e-05	9.12261e-08
DIAZ_CHRONIC_MEYLOGENOUS_LEUKEMIA_UP	1.27181e-11	0.00679697	9.66857e-10
SHEN_SMARCA2_TARGETS_UP	4.97458e-11	4.81108e-05	2.00107e-08
PUJANA_ATM_PCC_NETWORK	2.16957e-10	0.0136954	3.10711e-08
GO_MACROMOLECULAR_COMPLEX_BINDING	2.80259e-10	7.59632e-05	3.66642e-09
GO_CYTOSKELETON	3.29651e-10	3.52827e-08	3.0378e-11
ZHANG_TLX_TARGETS_36HR_DN	3.85736e-10	0.0683941	0.000129396
TGACAGNY_V$MEIS1_01	5.00576e-10	0.00836669	7.19415e-09
CTTTGT_V$LEF1_Q2	6.66159e-10	3.02239e-06	2.00909e-07
OSMAN_BLADDER_CANCER_UP	1.17791e-09	0.0113989	9.71764e-09
GO_CHROMATIN_MODIFICATION	3.15992e-09	0.697805	0.0307764
GO_NEUROGENESIS	3.95566e-09	7.02808e-09	8.55274e-09
MARTINEZ_RB1_AND_TP53_TARGETS_DN	4.7209e-09	0.00341202	5.66742e-06
GO_CYTOSKELETAL_PART	4.7209e-09	4.96532e-08	9.66857e-10
TTGTTT_V$FOXO4_01	7.69192e-09	0.000311782	6.73152e-08
MILI_PSEUDOPODIA_CHEMOTAXIS_UP	9.20456e-09	0.000217603	1.84098e-10
GO_CHROMOSOME_ORGANIZATION	9.20456e-09	1	0.00267921
JOHNSTONE_PARVB_TARGETS_3_DN	9.3335e-09	0.0755209	4.75211e-05
ENK_UV_RESPONSE_KERATINOCYTE_DN	1.05192e-08	0.00230325	7.30138e-07
AATGTGA,MIR-23A,MIR-23B	1.33732e-08	0.126703	7.30138e-07
GO_CHROMATIN_ORGANIZATION	1.53162e-08	0.877795	0.0177843
AACTTT_UNKNOWN	1.82334e-08	0.003299	0.000290543
PILON_KLF1_TARGETS_DN	1.82334e-08	0.0459866	5.55254e-10
GSE25146_UNSTIM_VS_HELIOBACTER_PYLORI_LPS_STIM_AGS_CELL_DN	3.03244e-08	0.2084	5.14951e-08
MONNIER_POSTRADIATION_TUMOR_ESCAPE_UP	3.73878e-08	0.290907	1.66266e-06
RODRIGUES_THYROID_CARCINOMA_ANAPLASTIC_UP	5.30512e-08	0.0271614	3.95244e-06
STARK_PREFRONTAL_CORTEX_22Q11_DELETION_UP	6.43248e-08	4.81108e-05	3.372e-08
ATTCTTT,MIR-186	6.56597e-08	0.0962795	5.26161e-05
GO_MRNA_METABOLIC_PROCESS	8.34923e-08	0.278376	3.39284e-07
GO_CYTOSKELETON_ORGANIZATION	8.79168e-08	2.35418e-06	1.36217e-07
ONKEN_UVEAL_MELANOMA_UP	1.11856e-07	2.85197e-06	2.51494e-08
MARTINEZ_TP53_TARGETS_DN	1.2151e-07	0.00833508	1.42008e-05
SCHLOSSER_SERUM_RESPONSE_DN	1.92891e-07	0.000590006	2.48402e-05
GTTTGTT,MIR-495	2.51819e-07	0.0324585	0.000364462
GO_REGULATION_OF_CELL_CYCLE	3.06028e-07	0.00100205	8.21893e-05
DE_YY1_TARGETS_DN	3.23758e-07	0.00102557	0.000381445
PECE_MAMMARY_STEM_CELL_DN	3.23758e-07	0.143946	0.000265032
GO_CELL_JUNCTION	3.42201e-07	1.25485e-06	2.44906e-09
GO_MOVEMENT_OF_CELL_OR_SUBCELLULAR_COMPONENT	3.99273e-07	9.24387e-10	2.78856e-06
YOSHIMURA_MAPK8_TARGETS_DN	5.30601e-07	0.0326783	2.19591e-07
MITSIADES_RESPONSE_TO_APLIDIN_DN	5.3292e-07	0.0390372	3.45496e-05
TTGCCAA,MIR-182	5.50347e-07	5.78949e-05	9.96682e-05
TGGAAA_V$NFAT_Q4_01	5.50347e-07	1.69396e-05	2.07178e-05
GO_MRNA_PROCESSING	5.50347e-07	0.490328	9.95727e-05
GO_REGULATION_OF_CELL_DEVELOPMENT	5.50347e-07	4.06084e-06	1.51544e-09
GO_ANCHORING_JUNCTION	5.51996e-07	1.33685e-08	1.55709e-11
BLALOCK_ALZHEIMERS_DISEASE_INCIPIENT_UP	5.85627e-07	0.0452622	4.34728e-05
GO_PROTEIN_COMPLEX_BINDING	6.06511e-07	7.15255e-06	4.46322e-07
CAGGTG_V$E12_Q6	8.28655e-07	0.000372968	0.000167301
GGGAGGRR_V$MAZ_Q6	9.07119e-07	0.000794283	7.1458e-06
PUJANA_BRCA1_PCC_NETWORK	9.3306e-07	0.319612	2.88039e-08
BILD_CTNNB1_ONCOGENIC_SIGNATURE	1.09261e-06	0.0382087	3.68875e-06
CUI_TCF21_TARGETS_2_DN	1.13153e-06	0.0393009	1.25697e-07
SENGUPTA_NASOPHARYNGEAL_CARCINOMA_WITH_LMP1_UP	1.1697e-06	0.0253274	4.79427e-06
GO_CELL_CYCLE	1.17199e-06	0.021304	1.05603e-05
GO_CHROMOSOME	1.17199e-06	0.131943	0.00394262
CTTGTAT,MIR-381	1.38305e-06	0.081058	0.000623442
BAELDE_DIABETIC_NEPHROPATHY_DN	1.38305e-06	0.000507719	4.01265e-05
HAHTOLA_MYCOSIS_FUNGOIDES_SKIN_UP	1.68164e-06	0.115672	0.0265726
GO_MICROTUBULE_BASED_PROCESS	1.68164e-06	0.00535009	5.17823e-05
GO_CELL_SUBSTRATE_JUNCTION	1.68164e-06	3.96933e-08	5.53351e-10
GO_CYTOSKELETAL_PROTEIN_BINDING	1.68164e-06	8.01139e-11	1.34547e-08
GO_RNA_SPLICING	1.69433e-06	0.534421	4.24596e-05
V$YY1_01	2.31009e-06	0.00812374	0.00479448
GO_REGULATION_OF_PROTEIN_MODIFICATION_PROCESS	2.32206e-06	0.000469186	2.35631e-07
GO_REGULATION_OF_ORGANELLE_ORGANIZATION	2.38139e-06	0.00121689	8.79206e-07
REACTOME_AXON_GUIDANCE	2.40463e-06	1.69396e-05	1.61104e-05
GO_REGULATION_OF_NERVOUS_SYSTEM_DEVELOPMENT	2.80599e-06	2.51263e-06	1.34547e-08
GO_CELL_CYCLE_PROCESS	3.1946e-06	0.0179585	3.95244e-06
GO_ENDOCYTOSIS	3.28476e-06	6.75422e-07	1.11131e-07
GO_ATPASE_ACTIVITY	3.28476e-06	0.217289	0.000856704
GO_ACTIN_CYTOSKELETON	3.41406e-06	1.21542e-08	2.30828e-06
GO_HYDROLASE_ACTIVITY_ACTING_ON_ACID_ANHYDRIDES	4.76873e-06	0.0105487	1.13456e-06
GABRIELY_MIR21_TARGETS	5.27334e-06	0.0308684	1.51662e-07
PENG_GLUTAMINE_DEPRIVATION_DN	5.34038e-06	0.0555516	7.64501e-08
MILI_PSEUDOPODIA_CHEMOTAXIS_DN	5.48264e-06	0.000188789	0.000261865
FLECHNER_BIOPSY_KIDNEY_TRANSPLANT_REJECTED_VS_OK_DN	5.6652e-06	0.000501761	5.66742e-06
GO_NEGATIVE_REGULATION_OF_CELLULAR_COMPONENT_ORGANIZATION	6.67612e-06	0.000680928	1.45382e-07
REACTOME_SEMAPHORIN_INTERACTIONS	6.82168e-06	0.0010195	9.08938e-05
GO_ENZYME_BINDING	7.13814e-06	0.0109088	7.93264e-10
GSE19888_CTRL_VS_A3R_INHIBITOR_TREATED_MAST_CELL_DN	7.41287e-06	0.0484746	0.00088045
BILANGES_SERUM_SENSITIVE_VIA_TSC2	7.7843e-06	0.0203195	0.00321156
TCCATTKW_UNKNOWN	9.47192e-06	0.240009	0.0219153
GO_REGULATION_OF_NEURON_DIFFERENTIATION	1.15049e-05	2.71391e-07	5.44469e-09
GO_MICROTUBULE_CYTOSKELETON	1.15049e-05	0.000428334	3.09562e-06
AAGCACA,MIR-218	1.18682e-05	0.186964	9.10007e-05
GSE21927_SPLEEN_C57BL6_VS_EL4_TUMOR_BALBC_MONOCYTES_UP	1.19074e-05	0.00336676	0.014804
GNF2_RBBP6	1.48267e-05	0.100688	0.00256855
TGTATGA,MIR-485-3P	1.59577e-05	0.594699	5.74362e-05
MARTINEZ_RB1_TARGETS_UP	1.59577e-05	0.0267186	0.000701489
GO_LOCOMOTION	1.60549e-05	4.63746e-07	6.21657e-06
CAGTATT,MIR-200B,MIR-200C,MIR-429	1.63318e-05	0.119841	0.000139766
GO_NUCLEOPLASM_PART	1.7049e-05	0.844347	0.0120184
GO_MITOTIC_CELL_CYCLE	1.89458e-05	0.00336676	1.42988e-07
GCAAAAA,MIR-129	2.0131e-05	0.278455	0.0043936
TBK1.DF_DN	2.20315e-05	0.115672	0.000280213
KOINUMA_TARGETS_OF_SMAD2_OR_SMAD3	3.06023e-05	0.00266524	0.00384014
GO_POSITIVE_REGULATION_OF_CELLULAR_COMPONENT_ORGANIZATION	3.14036e-05	1.65324e-05	1.00681e-09
GO_RNA_SPLICING_VIA_TRANSESTERIFICATION_REACTIONS	3.20457e-05	0.32208	0.00215041
GSE46606_DAY1_VS_DAY3_CD40L_IL2_IL5_STIMULATED_IRF4MID_BCELL_DN	3.25333e-05	0.291228	0.0259302
GO_REGULATION_OF_CELL_DIFFERENTIATION	3.25333e-05	8.06614e-06	7.67682e-07
GO_VESICLE_MEDIATED_TRANSPORT	3.31094e-05	8.10829e-08	1.11489e-05
GGGCGGR_V$SP1_Q6	3.33938e-05	0.00130766	1.34547e-08
GO_DNA_DEPENDENT_ATPASE_ACTIVITY	3.33938e-05	1	0.00426739
V$TGIF_01	3.41936e-05	0.879178	0.00242451
KEGG_SPLICEOSOME	3.41936e-05	0.797121	0.00110293
GO_ACTIN_BINDING	3.45442e-05	9.24387e-10	2.06359e-06
GO_REGULATION_OF_MULTICELLULAR_ORGANISMAL_DEVELOPMENT	3.62573e-05	4.70801e-05	1.67562e-06
GO_CELL_CYCLE_G2_M_PHASE_TRANSITION	3.62573e-05	0.0653234	9.27934e-06
SYATTGTG_UNKNOWN	3.77215e-05	0.0977567	0.0259012
GSE9006_TYPE_1_VS_TYPE_2_DIABETES_PBMC_AT_DX_DN	3.83043e-05	0.298736	0.00662981
GSE5142_CTRL_VS_HTERT_TRANSDUCED_CD8_TCELL_EARLY_PASSAGE_CLONE_UP	3.83043e-05	0.071501	0.00662981
GSE5589_LPS_VS_LPS_AND_IL10_STIM_IL10_KO_MACROPHAGE_45MIN_UP	4.46656e-05	0.0736212	0.057727
GO_REGULATION_OF_CELL_DEATH	4.46656e-05	0.00336676	1.51662e-07
GO_POSTTRANSCRIPTIONAL_REGULATION_OF_GENE_EXPRESSION	4.62648e-05	0.706917	0.000292315
GO_CELL_MOTILITY	4.71442e-05	3.08418e-05	7.10027e-05
GO_LOCALIZATION_OF_CELL	4.71442e-05	3.08418e-05	7.10027e-05
MARTINEZ_RESPONSE_TO_TRABECTEDIN_DN	4.77509e-05	0.517091	3.31317e-05
TIEN_INTESTINE_PROBIOTICS_24HR_UP	4.84819e-05	0.00249498	4.70705e-05
REACTOME_LOSS_OF_NLP_FROM_MITOTIC_CENTROSOMES	5.01239e-05	0.473534	2.11638e-05
V$NFMUE1_Q6	5.11674e-05	0.0627372	0.00327082
GO_REGULATION_OF_CELL_MORPHOGENESIS	5.14858e-05	1.33685e-08	1.01986e-08
ATCATGA,MIR-433	5.18167e-05	0.738472	0.0047373
CTTTGTA,MIR-524	5.32811e-05	0.38623	0.00158481
GO_CELL_DEVELOPMENT	5.32811e-05	4.83056e-06	0.000266631
ACACTAC,MIR-142-3P	5.65247e-05	0.0527965	0.0265086
GO_RIBONUCLEOPROTEIN_COMPLEX	5.92196e-05	0.0869867	9.27934e-06
SENESE_HDAC3_TARGETS_UP	6.23517e-05	0.03806	0.000442851
GSE4984_LPS_VS_VEHICLE_CTRL_TREATED_DC_DN	6.23517e-05	0.27693	0.0203379
WANG_LMO4_TARGETS_DN	6.38112e-05	0.352636	0.00360885
GO_DNA_CONFORMATION_CHANGE	6.38112e-05	0.925355	0.00010286
TIEN_INTESTINE_PROBIOTICS_24HR_DN	6.46901e-05	0.0498747	3.33168e-06
JOHNSTONE_PARVB_TARGETS_2_DN	7.12513e-05	0.301635	0.0145459
TTTGCAG,MIR-518A-2	7.2243e-05	0.534421	0.122477
AACTGGA,MIR-145	7.2243e-05	0.021304	0.00440904
LU_AGING_BRAIN_UP	7.2243e-05	0.00226331	0.00859909
GO_PROTEIN_FOLDING	7.2243e-05	0.086012	0.0100316
GO_REGULATION_OF_JNK_CASCADE	7.2243e-05	0.00993068	0.00201944
GO_NUCLEOLUS	7.3558e-05	0.424438	0.000153508
GO_REGULATION_OF_CELL_PROJECTION_ORGANIZATION	8.22701e-05	2.14305e-08	1.62425e-10
CTGCAGY_UNKNOWN	8.24132e-05	0.00823178	0.000443556
GO_POSITIVE_REGULATION_OF_CELL_DEVELOPMENT	8.25447e-05	0.00172077	2.11778e-05
FEVR_CTNNB1_TARGETS_DN	8.43756e-05	0.578372	0.00779108
GSE29618_BCELL_VS_PDC_DN	8.49989e-05	0.026153	3.45496e-05
GO_ADENYL_NUCLEOTIDE_BINDING	8.49989e-05	0.103747	0.000200182
GO_PROTEIN_DOMAIN_SPECIFIC_BINDING	8.74855e-05	0.0220541	4.23495e-06
GCCATNTTG_V$YY1_Q6	9.07705e-05	0.23471	0.00243235
GSE40274_FOXP3_VS_FOXP3_AND_HELIOS_TRANSDUCED_ACTIVATED_CD4_TCELL_DN	9.60583e-05	0.485203	0.256411
GNF2_DEK	9.82032e-05	0.48712	0.0115647
GTATTAT,MIR-369-3P	9.84503e-05	0.355392	0.0243876
GGGTGGRR_V$PAX4_03	0.000104982	0.00085066	4.75211e-05
GO_HEAD_DEVELOPMENT	0.000107365	0.0101334	5.78215e-07
LASTOWSKA_NEUROBLASTOMA_COPY_NUMBER_DN	0.000113228	0.310263	0.00212872
REACTOME_DEVELOPMENTAL_BIOLOGY	0.000115256	0.000428334	0.00138061
PLASARI_TGFB1_SIGNALING_VIA_NFIC_1HR_DN	0.000115256	0.00818368	2.28863e-07
GTACTGT,MIR-101	0.000117239	0.15579	0.00602286
GO_REGULATION_OF_CELLULAR_COMPONENT_BIOGENESIS	0.000117239	0.00211207	7.18636e-08
RODRIGUES_THYROID_CARCINOMA_POORLY_DIFFERENTIATED_UP	0.000117459	0.217289	0.00581924
GO_REGULATION_OF_CYTOSKELETON_ORGANIZATION	0.000121348	0.000422214	3.79013e-07
GO_REGULATION_OF_PHOSPHORUS_METABOLIC_PROCESS	0.00012419	0.000132854	1.05603e-05
REACTOME_RECRUITMENT_OF_MITOTIC_CENTROSOME_PROTEINS_AND_COMPLEXES	0.000126441	0.500605	6.03684e-05
GO_RIBONUCLEOTIDE_BINDING	0.00012687	0.0496246	2.706e-05
GSE14415_FOXP3_KO_NATURAL_TREG_VS_TCONV_UP	0.000129161	0.409937	0.0175047
TTGCACT,MIR-130A,MIR-301,MIR-130B	0.00013265	0.0320428	0.0111753
WEI_MYCN_TARGETS_WITH_E_BOX	0.00013761	0.130805	2.92769e-05
GSE29618_BCELL_VS_MONOCYTE_DAY7_FLU_VACCINE_UP	0.00013761	0.00710316	0.000161085
SMTTTTGT_UNKNOWN	0.000140129	0.00270038	0.000143516
GO_COVALENT_CHROMATIN_MODIFICATION	0.000140992	1	0.532756
TGTTTGY_V$HNF3_Q6	0.000146921	0.018287	0.0113391
GSE19401_UNSTIM_VS_RETINOIC_ACID_STIM_FOLLICULAR_DC_DN	0.000146921	0.473534	0.117118
GO_HISTONE_BINDING	0.000147466	0.417791	0.0188117
GO_NEGATIVE_REGULATION_OF_PROTEIN_METABOLIC_PROCESS	0.000150002	0.100688	0.0053916
KEGG_PATHOGENIC_ESCHERICHIA_COLI_INFECTION	0.000166999	0.00230325	6.78122e-05
GO_NUCLEAR_BODY	0.000166999	0.71589	0.0134301
GSE7348_LPS_VS_TOLERIZED_AND_LPS_STIM_MACROPHAGE_UP	0.000167536	0.476337	6.5002e-05
KRIGE_RESPONSE_TO_TOSEDOSTAT_6HR_UP	0.000174789	0.0404175	0.0011532
BURTON_ADIPOGENESIS_12	0.000176282	0.00219185	0.00175253
GSE19888_ADENOSINE_A3R_INH_PRETREAT_AND_ACT_BY_A3R_VS_A3R_INH_AND_TCELL_MEMBRANES_ACT_MAST_CELL_UP	0.000178763	0.0233603	0.00403167
CATTTCA,MIR-203	0.000180307	0.379264	0.0823735
GSE27786_LIN_NEG_VS_BCELL_DN	0.000190672	0.27693	0.00170789
GSE3982_EOSINOPHIL_VS_BASOPHIL_DN	0.000190672	0.0237597	7.41542e-05
GCANCTGNY_V$MYOD_Q6	0.000213235	0.0196068	0.000216594
GO_ESTABLISHMENT_OF_LOCALIZATION_IN_CELL	0.000213235	0.0120875	0.000615278
GSE14308_TH1_VS_TH17_DN	0.000218872	0.0248324	0.0104136
GSE17721_0.5H_VS_8H_POLYIC_BMDC_DN	0.000218872	0.0248324	0.00189334
AAAYWAACM_V$HFH4_01	0.000224472	0.00249634	0.00201944
GO_MRNA_BINDING	0.000227343	0.933911	0.000651964
MORF_UBE2I	0.000237676	0.0716628	3.66642e-09
GCACTTT,MIR-17-5P,MIR-20A,MIR-106A,MIR-106B,MIR-20B,MIR-519D	0.000239347	0.0348535	0.00561143
GSE32533_WT_VS_MIR17_KO_ACT_CD4_TCELL_DN	0.000247081	0.485203	0.0112597
GSE40068_BCL6_POS_VS_NEG_CXCR5_POS_TFH_DN	0.000247081	0.284234	0.00210719
GO_REGULATION_OF_STRESS_ACTIVATED_PROTEIN_KINASE_SIGNALING_CASCADE	0.000247081	0.0257707	0.0112597
KEGG_ANTIGEN_PROCESSING_AND_PRESENTATION	0.00026178	0.0179519	0.00240625
MODULE_299	0.00026178	0.0809996	0.00240625
GSE7460_CTRL_VS_TGFB_TREATED_ACT_FOXP3_HET_TCONV_UP	0.00026178	0.287281	0.0116115
GO_HELICASE_ACTIVITY	0.00026178	0.378166	0.0277281
TGCACTT,MIR-519C,MIR-519B,MIR-519A	0.000267159	0.0537412	0.0100316
PID_MET_PATHWAY	0.000267159	0.137398	0.0182825
WONG_ADULT_TISSUE_STEM_MODULE	0.000267159	3.66257e-07	9.27934e-06
GO_INTERSPECIES_INTERACTION_BETWEEN_ORGANISMS	0.000267159	0.0125443	1.55586e-05
GO_SYMBIOSIS_ENCOMPASSING_MUTUALISM_THROUGH_PARASITISM	0.000267159	0.0125443	1.55586e-05
RODRIGUES_THYROID_CARCINOMA_POORLY_DIFFERENTIATED_DN	0.000270561	0.0470538	0.00422193
MORF_DEK	0.00027209	0.0206029	7.52552e-09
DEN_INTERACT_WITH_LCA5	0.00027209	0.0459902	7.30138e-07
GSE5542_UNTREATED_VS_IFNG_TREATED_EPITHELIAL_CELLS_6H_DN	0.00027209	0.0663326	0.00559726
GO_PIGMENT_GRANULE	0.00027209	0.024036	0.00066793
GCM_PTPRD	0.000278196	0.00309042	0.000123346
GRESHOCK_CANCER_COPY_NUMBER_UP	0.000279456	0.645976	0.020092
GO_PROTEIN_FOLDING_IN_ENDOPLASMIC_RETICULUM	0.000279485	0.000418308	0.00404225
GSE9601_UNTREATED_VS_NFKB_INHIBITOR_TREATED_HCMV_INF_MONOCYTE_DN	0.000282354	0.0484746	0.00088045
GCACCTT,MIR-18A,MIR-18B	0.000283227	0.108629	0.0159103
GSE42021_TREG_PLN_VS_CD24INT_TREG_THYMUS_UP	0.000283227	0.291228	0.00579267
GTGACGY_V$E4F1_Q6	0.000283595	0.0129853	3.79094e-05
GTGTTGA,MIR-505	0.00029194	0.0733391	0.0179073
ATAGGAA,MIR-202	0.00029194	0.431507	0.0419167
PENG_LEUCINE_DEPRIVATION_DN	0.000298772	0.29359	1.37187e-05
GO_POSITIVE_REGULATION_OF_NERVOUS_SYSTEM_DEVELOPMENT	0.000298772	0.00638033	0.000161085
GO_CENTRAL_NERVOUS_SYSTEM_DEVELOPMENT	0.000298833	0.00310541	2.24924e-06
GO_RNA_PROCESSING	0.000307433	0.625449	5.05323e-06
V$HFH4_01	0.000314644	0.121146	0.102736
TTTGTAG,MIR-520D	0.000314644	0.0115285	0.000123346
GSE17301_CTRL_VS_48H_ACD3_ACD28_IFNA5_STIM_CD8_TCELL_UP	0.000314644	0.00323661	0.00106049
GO_MICROTUBULE_ORGANIZING_CENTER	0.000314644	0.123201	0.0190384
GO_CHROMATIN_BINDING	0.000318727	0.677837	0.0065356
GO_POSITIVE_REGULATION_OF_CELL_PROJECTION_ORGANIZATION	0.000334876	7.00997e-06	5.25445e-09
CAGCTG_V$AP4_Q5	0.00033529	0.0179585	0.000228802
LOPEZ_MBD_TARGETS	0.00033529	0.281595	3.44215e-05
KIM_ALL_DISORDERS_CALB1_CORR_UP	0.000336604	0.00219185	1.48178e-05
AAGCACT,MIR-520F	0.000338637	0.131943	0.0481459
GNF2_KPNB1	0.000338637	0.276606	0.00279169
GSE4590_SMALL_VS_VPREB_POS_LARGE_PRE_BCELL_UP	0.000342014	0.0350273	0.00104303
GO_CELL_PROJECTION	0.000347845	3.02239e-06	1.00026e-07
LOPEZ_TRANSLATION_VIA_FN1_SIGNALING	0.000348078	0.724019	0.0130408
GCM_MAP4K4	0.000348915	0.000449824	0.00296638
WAKABAYASHI_ADIPOGENESIS_PPARG_BOUND_8D	0.000348915	0.145235	0.0691589
GO_CELL_PROJECTION_PART	0.000353364	6.21653e-06	4.5895e-06
GO_NUCLEAR_SPECK	0.000369618	0.742506	0.057727
GO_CELL_PROJECTION_ORGANIZATION	0.00037525	2.2111e-06	0.000402263
V$PR_02	0.00037565	0.0037363	0.00102021
GO_REGULATION_OF_HYDROLASE_ACTIVITY	0.000380691	0.000296843	0.000100907
TAGCTTT,MIR-9	0.000389642	0.0272076	0.00059961
BENPORATH_CYCLING_GENES	0.000389642	0.351029	0.000227417
GSE14308_INDUCED_VS_NATURAL_TREG_DN	0.000389642	0.30845	0.169496
GSE1460_CD4_THYMOCYTE_VS_NAIVE_CD4_TCELL_CORD_BLOOD_UP	0.000389642	0.30845	0.000493613
GO_PERINUCLEAR_REGION_OF_CYTOPLASM	0.000389642	0.00509337	0.000215497
GO_CELL_LEADING_EDGE	0.000389642	5.57865e-07	1.29726e-06
GO_POSITIVE_REGULATION_OF_MULTICELLULAR_ORGANISMAL_PROCESS	0.000399918	0.00219185	6.55568e-05
GO_POSITIVE_REGULATION_OF_GENE_EXPRESSION	0.000403057	0.572153	0.00567466
GO_REGULATION_OF_NEURON_PROJECTION_DEVELOPMENT	0.000421509	3.02239e-06	1.30529e-09
GO_PROTEIN_COMPLEX_SUBUNIT_ORGANIZATION	0.000431185	0.0383889	0.000123346
GSE2405_0H_VS_9H_A_PHAGOCYTOPHILUM_STIM_NEUTROPHIL_DN	0.000434642	0.753335	5.78215e-07
BIDUS_METASTASIS_UP	0.000437959	0.83791	0.00157698
GO_POSITIVE_REGULATION_OF_BIOSYNTHETIC_PROCESS	0.000439232	0.452452	0.00428688
GCM_ACTG1	0.000472249	0.0475458	3.45496e-05
GSE15139_GMCSF_TREATED_VS_UNTREATED_NEUTROPHILS_DN	0.000493375	0.517944	0.113527
GO_REGULATION_OF_CELLULAR_AMIDE_METABOLIC_PROCESS	0.00051865	0.689387	0.000446648
BUYTAERT_PHOTODYNAMIC_THERAPY_STRESS_UP	0.000523362	0.269571	0.00461581
CHANDRAN_METASTASIS_UP	0.000523362	0.76691	0.0684373
TGAATGT,MIR-181A,MIR-181B,MIR-181C,MIR-181D	0.000548498	1	0.00563734
PID_PDGFRB_PATHWAY	0.000556323	0.281633	0.00147038
YAGI_AML_WITH_INV_16_TRANSLOCATION	0.000560955	0.0604916	0.00136633
REACTOME_MITOTIC_G2_G2_M_PHASES	0.000571572	0.600483	0.000319719
V$GR_01	0.000574943	0.00833508	0.00179575
CHESLER_BRAIN_HIGHEST_EXPRESSION	0.00057745	0.106148	0.000192111
GO_PURINE_NTP_DEPENDENT_HELICASE_ACTIVITY	0.000586699	1	0.246827
ROME_INSULIN_TARGETS_IN_MUSCLE_UP	0.000594556	0.0791557	6.78122e-05
GSE41867_DAY8_VS_DAY15_LCMV_CLONE13_EFFECTOR_CD8_TCELL_UP	0.00060976	0.480686	0.0219153
MODULE_355	0.000614311	0.0604916	0.00101541
HALLMARK_G2M_CHECKPOINT	0.000618894	0.339955	0.000105966
CREIGHTON_ENDOCRINE_THERAPY_RESISTANCE_5	0.000622066	0.174902	0.000829479
GO_MICROTUBULE_CYTOSKELETON_ORGANIZATION	0.000635181	0.199395	0.00555334
GO_GAMMA_CATENIN_BINDING	0.000635181	0.463119	0.00088045
GSE4590_SMALL_VS_LARGE_PRE_BCELL_UP	0.000635337	0.0287292	0.16828
GSE17721_LPS_VS_GARDIQUIMOD_24H_BMDC_DN	0.000639698	0.722606	0.0108125
CASORELLI_ACUTE_PROMYELOCYTIC_LEUKEMIA_DN	0.00063981	0.386609	5.04308e-05
BLALOCK_ALZHEIMERS_DISEASE_INCIPIENT_DN	0.000643945	0.10906	0.000227417
GO_SPLICEOSOMAL_COMPLEX	0.000643945	0.444634	0.0475761
GO_REGULATION_OF_INTRACELLULAR_SIGNAL_TRANSDUCTION	0.000659251	0.0257707	0.000958461
DAZARD_RESPONSE_TO_UV_NHEK_DN	0.000695494	0.160291	0.0362281
CREIGHTON_ENDOCRINE_THERAPY_RESISTANCE_3	0.000704835	0.0798591	0.000238264
GO_CYTOSKELETON_DEPENDENT_INTRACELLULAR_TRANSPORT	0.000708173	0.0348957	0.0128774
GSE17974_0.5H_VS_72H_IL4_AND_ANTI_IL12_ACT_CD4_TCELL_UP	0.000711217	0.724019	0.00532995
GSE25123_CTRL_VS_ROSIGLITAZONE_STIM_PPARG_KO_MACROPHAGE_DN	0.000711217	0.287281	0.0243876
GSE41867_NAIVE_VS_DAY15_LCMV_EFFECTOR_CD8_TCELL_DN	0.000711217	0.48712	0.144615
GO_AXON	0.000711217	7.3617e-05	3.23115e-05
IGLESIAS_E2F_TARGETS_UP	0.000716684	0.00290943	0.00201944
GARY_CD5_TARGETS_DN	0.000721016	0.530201	0.0338782
MORF_PPP2CA	0.000721276	0.0194723	1.61748e-05
MCBRYAN_PUBERTAL_BREAST_5_6WK_DN	0.000721276	0.137398	0.0126519
KIM_BIPOLAR_DISORDER_OLIGODENDROCYTE_DENSITY_CORR_UP	0.000729244	0.00298261	1.72302e-08
V$YY1_Q6	0.000732604	0.431507	0.0434082
PIGF_UP.V1_UP	0.000746012	1	0.0484501
GCM_APEX1	0.00074927	0.0356003	0.000179082
CAAGGAT,MIR-362	0.000749347	0.0844572	0.00556116
CATTGTYY_V$SOX9_B1	0.000750889	0.0016466	7.58194e-06
GO_REGULATION_OF_ANATOMICAL_STRUCTURE_MORPHOGENESIS	0.000750889	1.55707e-06	1.52609e-06
GO_REGULATION_OF_TRANSCRIPTION_FROM_RNA_POLYMERASE_II_PROMOTER	0.000750889	0.625015	0.0431474
JISON_SICKLE_CELL_DISEASE_DN	0.000754707	0.00564333	0.000281626
PASINI_SUZ12_TARGETS_DN	0.000761526	0.00798599	0.000266631
GSE11057_NAIVE_VS_MEMORY_CD4_TCELL_DN	0.00077505	0.0274307	0.00245102
GSE24726_WT_VS_E2-2_KO_PDC_DAY6_POST_DELETION_DN	0.00077505	0.00309042	0.00579267
GSE40655_FOXO1_KO_VS_WT_NTREG_UP	0.00077505	0.291228	0.0125638
GO_NEURON_PART	0.000780242	0.00110167	0.000227044
ATGTACA,MIR-493	0.000789364	0.291228	0.00327069
LANDIS_ERBB2_BREAST_TUMORS_324_UP	0.000792309	0.381798	0.436765
GSE3720_VD1_VS_VD2_GAMMADELTA_TCELL_WITH_LPS_STIM_UP	0.000820758	1	0.0130568
GO_ATPASE_ACTIVITY_COUPLED	0.000828545	0.799933	0.110783
GO_TRANSCRIPTION_FACTOR_ACTIVITY_PROTEIN_BINDING	0.000828545	0.481893	0.111606
GCM_NPM1	0.000860618	0.106148	8.45741e-07
GSE41867_NAIVE_VS_DAY30_LCMV_CLONE13_EXHAUSTED_CD8_TCELL_DN	0.000868844	0.150973	0.013581
HSIAO_HOUSEKEEPING_GENES	0.000873388	0.0115627	6.57401e-13
GSE29618_BCELL_VS_MDC_DAY7_FLU_VACCINE_UP	0.000902636	0.0194723	0.00268898
GO_NEURON_DEVELOPMENT	0.000906393	6.4632e-05	0.00346187
V$AP3_Q6	0.000907816	0.20379	0.147206
GO_REGULATION_OF_CELLULAR_RESPONSE_TO_STRESS	0.000907816	0.516174	0.0101689
GSE37301_GRANULOCYTE_MONOCYTE_PROGENITOR_VS_RAG2_KO_NK_CELL_DN	0.000911054	0.0105487	1.33559e-06
GSE42021_CD24HI_VS_CD24INT_TCONV_THYMUS_UP	0.000911054	0.298736	0.159463
TGCTGCT,MIR-15A,MIR-16,MIR-15B,MIR-195,MIR-424,MIR-497	0.000931846	0.0912396	0.00171272
DEURIG_T_CELL_PROLYMPHOCYTIC_LEUKEMIA_DN	0.000934423	0.00923126	1.48178e-05
LIU_SOX4_TARGETS_DN	0.00093556	0.0718794	0.0447664
GO_CELL_CYCLE_PHASE_TRANSITION	0.000957956	0.0390372	0.000236759
GSE33425_CD161_INT_VS_NEG_CD8_TCELL_UP	0.00096096	0.0108733	0.0295193
GO_POSITIVE_REGULATION_OF_PROTEIN_METABOLIC_PROCESS	0.000976539	0.00169554	1.37052e-05
MORF_ACP1	0.00100293	0.208591	0.00323932
MORF_G22P1	0.00100402	0.0529722	0.00113491
TTTGCAC,MIR-19A,MIR-19B	0.00101366	0.0154621	0.234156
MASSARWEH_TAMOXIFEN_RESISTANCE_UP	0.00101577	0.130987	0.00323516
V$PTF1BETA_Q6	0.00105011	0.38623	0.00754474
MORF_AP2M1	0.00105011	0.21134	2.57354e-05
CAHOY_OLIGODENDROCUTIC	0.00105011	0.00060329	7.53535e-11
GSE23321_CD8_STEM_CELL_MEMORY_VS_EFFECTOR_MEMORY_CD8_TCELL_DN	0.00106821	0.011461	0.0013357
GSE42724_MEMORY_BCELL_VS_PLASMABLAST_DN	0.00106821	0.0754794	0.00327082
PID_CDC42_PATHWAY	0.00111091	0.0287292	0.00758552
ONKEN_UVEAL_MELANOMA_DN	0.00111091	0.109608	0.00597332
COATES_MACROPHAGE_M1_VS_M2_UP	0.00111091	0.0071814	0.0219153
GSE31082_DN_VS_DP_THYMOCYTE_DN	0.00112361	0.749669	0.0609436
GSE21927_SPLENIC_VS_TUMOR_MONOCYTES_FROM_C26GM_TUMOROUS_MICE_BALBC_DN	0.00112361	0.0762347	0.174186
GO_FOREBRAIN_DEVELOPMENT	0.00112361	0.0234599	0.0001874
GCM_PSME1	0.00113596	0.0150401	0.000195501
PARK_HSC_MARKERS	0.00113596	0.129292	0.0801216
ULE_SPLICING_VIA_NOVA2	0.00113596	0.00682942	0.0277281
TCCAGAT,MIR-516-5P	0.00117186	0.200289	0.179679
V$FOXD3_01	0.00118088	0.473534	0.066646
GCM_MAX	0.00119562	1	0.104328
MODULE_524	0.00119562	1.88103e-05	0.0092256
CACTGTG,MIR-128A,MIR-128B	0.00120565	0.192471	0.00479633
MORF_DDB1	0.00120565	0.463119	0.0325148
PID_VEGFR1_2_PATHWAY	0.00120565	0.27151	0.00811988
GO_REGULATION_OF_AXONOGENESIS	0.00120565	0.000214623	0.000145272
GO_SWI_SNF_SUPERFAMILY_TYPE_COMPLEX	0.00120565	0.27151	0.00811988
TGCCTTA,MIR-124A	0.00122575	0.224949	0.000569842
PARENT_MTOR_SIGNALING_UP	0.00122575	0.47411	0.137918
V$VDR_Q3	0.0012288	0.0797271	0.0645896
GSE3982_BASOPHIL_VS_TH2_UP	0.00122883	0.0223024	0.008299
BROWNE_HCMV_INFECTION_14HR_DN	0.0012317	0.758944	0.2078
GO_CENTROSOME	0.00123561	0.129228	0.0297625
V$SOX9_B1	0.00125027	0.020401	0.00407483
GO_CHROMATIN_REMODELING	0.001255	0.329385	0.0193605
ACCATTT,MIR-522	0.00125809	0.0388889	0.00352224
BORCZUK_MALIGNANT_MESOTHELIOMA_UP	0.00126308	0.460427	0.000190564
GSE24814_STAT5_KO_VS_WT_PRE_BCELL_DN	0.00128381	0.0128996	0.018433
BENPORATH_SOX2_TARGETS	0.00128982	0.018287	1.74212e-05
V$NFKAPPAB_01	0.00130491	0.602815	0.0353585
GCM_PPP1CC	0.00130491	0.0633952	2.9066e-05
CAGTGTT,MIR-141,MIR-200A	0.00130749	0.00241043	0.000197899
GNF2_NPM1	0.00130749	0.276606	0.000190406
GO_UNFOLDED_PROTEIN_BINDING	0.0013083	0.00371415	0.000228802
AGCACTT,MIR-93,MIR-302A,MIR-302B,MIR-302C,MIR-302D,MIR-372,MIR-373,MIR-520E,MIR-520A,MIR-526B,MIR-520B,MIR-520C,MIR-520D	0.00132096	0.48712	0.266787
GO_NEGATIVE_REGULATION_OF_NITROGEN_COMPOUND_METABOLIC_PROCESS	0.00132096	1	0.00803172
GOLDRATH_HOMEOSTATIC_PROLIFERATION	0.00141328	0.101435	0.00151579
GSE3920_IFNA_VS_IFNG_TREATED_ENDOTHELIAL_CELL_UP	0.00141328	0.101435	0.342255
V$HP1SITEFACTOR_Q6	0.00141392	0.0844572	0.0199138
V$E2F1_Q4_01	0.00141392	0.607509	0.00461581
SEIDEN_ONCOGENESIS_BY_MET	0.00141392	0.360638	0.000965408
PUJANA_CHEK2_PCC_NETWORK	0.00141392	0.839346	0.000198493
MARTINEZ_RB1_TARGETS_DN	0.00141392	0.0200628	0.00105683
GSE29618_BCELL_VS_PDC_DAY7_FLU_VACCINE_DN	0.00141392	0.0601901	0.000623442
GSE3039_ALPHABETA_CD8_TCELL_VS_B2_BCELL_UP	0.00141392	0.0601901	0.00170789
GSE37301_RAG2_KO_VS_RAG2_AND_ETS1_KO_NK_CELL_UP	0.00141392	0.0237597	0.000623442
GO_ENDOPLASMIC_RETICULUM_LUMEN	0.00141392	0.0237597	0.07471
RB_P130_DN.V1_DN	0.00144023	1	0.0942584
MORF_ANP32B	0.00147435	0.334441	8.78708e-07
GSE37532_TREG_VS_TCONV_CD4_TCELL_FROM_VISCERAL_ADIPOSE_TISSUE_DN	0.00147435	1	0.969146
GO_NEGATIVE_REGULATION_OF_CELL_DEATH	0.00154726	0.0575293	3.2799e-06
MORF_CSNK2B	0.0015546	0.0649614	0.000208375
GO_POSITIVE_REGULATION_OF_NEURON_DIFFERENTIATION	0.0015546	0.00455769	8.46976e-05
GSE29618_PDC_VS_MDC_DAY7_FLU_VACCINE_UP	0.00158473	0.0248324	0.000701489
GSE19401_PLN_VS_PEYERS_PATCH_FOLLICULAR_DC_UP	0.00158473	0.0248324	0.134912
MGGAAGTG_V$GABP_B	0.00159359	0.108629	0.00227108
TGACATY_UNKNOWN	0.00161316	0.175011	0.0543035
GO_NEGATIVE_REGULATION_OF_PROTEIN_MODIFICATION_PROCESS	0.00161316	0.0338643	0.0089381
APRELIKOVA_BRCA1_TARGETS	0.00162708	0.417791	0.00303866
GGTGTGT,MIR-329	0.00164402	0.0892441	0.0561964
REACTOME_MRNA_SPLICING	0.00164402	1	0.00394262
GSE15750_WT_VS_TRAF6KO_DAY6_EFF_CD8_TCELL_DN	0.00165307	0.443265	0.010689
GO_NEGATIVE_REGULATION_OF_NERVOUS_SYSTEM_DEVELOPMENT	0.00168467	0.00490835	0.000172706
GO_REGULATION_OF_CELL_MORPHOGENESIS_INVOLVED_IN_DIFFERENTIATION	0.00170916	1.63232e-05	2.31346e-07
MORF_SKP1A	0.00171292	0.187699	0.000119836
GSE27241_WT_VS_RORGT_KO_TH17_POLARIZED_CD4_TCELL_TREATED_WITH_DIGOXIN_UP	0.00175785	0.684143	0.00192199
GSE41867_DAY6_VS_DAY8_LCMV_CLONE13_EFFECTOR_CD8_TCELL_DN	0.00175836	0.14324	0.0235481
GSE12003_4D_VS_8D_CULTURE_BM_PROGENITOR_DN	0.00176516	0.284234	0.10369
GO_MICROTUBULE	0.00177406	4.50259e-05	0.000423495
THUM_SYSTOLIC_HEART_FAILURE_UP	0.00182133	0.0404175	0.00729609
GO_REGULATION_OF_PROTEIN_LOCALIZATION	0.00183117	0.251662	0.000109986
GNF2_ELAC2	0.00183845	0.0411779	0.0121854
MARIADASON_RESPONSE_TO_BUTYRATE_SULINDAC_6	0.00183845	0.83791	0.0382273
GSE41867_DAY6_EFFECTOR_VS_DAY30_MEMORY_CD8_TCELL_LCMV_ARMSTRONG_DN	0.00184693	0.287281	0.084642
GO_REGULATION_OF_TRANSLATIONAL_INITIATION	0.00187353	0.590433	0.00394262
V$CMYB_01	0.00187954	0.0580373	0.127679
CTATGCA,MIR-153	0.00188397	0.0406422	0.0457479
GSE29618_MONOCYTE_VS_PDC_DN	0.00194865	0.0094599	0.0023391
GSE21927_C26GM_VS_4T1_TUMOR_MONOCYTE_BALBC_DN	0.00194865	0.145235	0.025126
GCM_RAB10	0.00195217	0.0465884	0.0120507
GO_ESTABLISHMENT_OF_LOCALIZATION_BY_MOVEMENT_ALONG_MICROTUBULE	0.00195217	0.0609977	0.0296548
ACCAAAG,MIR-9	0.00197339	0.0231269	0.00532995
GO_REGULATION_OF_CELLULAR_COMPONENT_SIZE	0.00198038	7.3617e-05	2.78856e-06
GNF2_FBL	0.00201534	0.371381	0.000224897
BLALOCK_ALZHEIMERS_DISEASE_DN	0.00203054	0.0194723	1.25697e-07
GNF2_HDAC1	0.00203189	0.0965578	0.062581
REACTOME_SEMA3A_PAK_DEPENDENT_AXON_REPULSION	0.0020547	0.00219907	4.11752e-05
GO_POSITIVE_REGULATION_OF_DEVELOPMENTAL_PROCESS	0.0020547	0.00201866	0.000208375
GO_MYELIN_SHEATH	0.0020547	0.000362157	5.77951e-10
BROWNE_HCMV_INFECTION_14HR_UP	0.00213648	0.185692	0.180569
GSE14415_NATURAL_TREG_VS_FOXP3_KO_NATURAL_TREG_UP	0.00213648	0.29359	0.0126519
MODULE_419	0.00213754	3.88887e-05	0.0146061
V$USF_02	0.00216336	0.297806	0.000227073
CTTTGA_V$LEF1_Q2	0.00216336	0.0333776	0.0255766
GO_BIOLOGICAL_ADHESION	0.00216336	0.00707779	0.0151411
GO_CYTOPLASMIC_REGION	0.00216336	0.00102631	0.00349405
GO_AXON_PART	0.00216336	0.00045267	0.00645012
GO_SUPRAMOLECULAR_FIBER	0.00219243	3.02239e-06	4.97666e-05
V$RREB1_01	0.00223812	0.0287292	0.242155
ATGTTAA,MIR-302C	0.00223812	0.447417	0.0069063
AAAGACA,MIR-511	0.00223812	0.0287292	0.00106049
GSE13547_2H_VS_12_H_ANTI_IGM_STIM_ZFX_KO_BCELL_UP	0.00223812	0.0105487	0.107304
GSE43863_DAY6_EFF_VS_DAY150_MEM_TFH_CD4_TCELL_UP	0.00223812	0.00323661	0.0276525
GSE14415_NATURAL_TREG_VS_FOXP3_KO_NATURAL_TREG_DN	0.00224747	0.529066	0.000684375
V$POU6F1_01	0.00225243	0.100688	0.226514
BENPORATH_NANOG_TARGETS	0.00225509	0.0507543	0.0018532
GO_NEGATIVE_REGULATION_OF_CELL_DEVELOPMENT	0.00232781	0.00963305	4.67198e-05
V$HNF6_Q6	0.00234708	0.206323	0.334392
MORF_SMC1L1	0.00234708	0.0781692	0.001278
GEORGES_TARGETS_OF_MIR192_AND_MIR215	0.00234708	0.23471	0.0345952
IWANAGA_CARCINOGENESIS_BY_KRAS_UP	0.00234708	0.0844572	0.00085541
GSE6269_FLU_VS_STREP_PNEUMO_INF_PBMC_UP	0.00234708	0.951324	0.0140175
GSE9006_TYPE_1_DIABETES_AT_DX_VS_1MONTH_POST_DX_PBMC_UP	0.00234708	0.0105487	0.00283376
GO_CELLULAR_MACROMOLECULAR_COMPLEX_ASSEMBLY	0.00234708	0.395637	0.000836411
GO_ZINC_ION_BINDING	0.00234708	1	0.0936466
MORF_PPP1CA	0.00236834	0.121146	0.000347142
GSE9960_HEALTHY_VS_GRAM_NEG_AND_POS_SEPSIS_PBMC_DN	0.00236834	0.703925	0.00268898
GNF2_TDG	0.00240947	0.321194	0.0160999
CHANDRAN_METASTASIS_TOP50_UP	0.00240947	0.734239	0.00422309
GO_POSITIVE_REGULATION_OF_CELL_CYCLE	0.00242046	0.00623358	0.0493645
GSE9006_HEALTHY_VS_TYPE_1_DIABETES_PBMC_1MONTH_POST_DX_UP	0.00243647	0.0723425	0.0295193
GSE6681_DELETED_FOXP3_VS_WT_TREG_DN	0.00243647	0.302727	0.366779
V$E2F_Q3	0.00243929	0.382129	0.00725625
ATGAAGG,MIR-205	0.00247265	0.195923	0.031179
MORF_HDAC2	0.00247505	0.748049	0.000326087
GO_POSITIVE_REGULATION_OF_CELL_DIFFERENTIATION	0.00247505	0.0127359	0.000182818
V$YY1_02	0.00249111	0.458483	0.00358052
V$MAF_Q6	0.00249111	0.458483	0.0903651
DURCHDEWALD_SKIN_CARCINOGENESIS_DN	0.00249761	0.0179399	0.0159086
GO_CELLULAR_RESPONSE_TO_ORGANIC_CYCLIC_COMPOUND	0.00252548	0.00884306	0.000758372
AMUNDSON_RESPONSE_TO_ARSENITE	0.00253408	0.581633	0.0014226
GSE27786_LIN_NEG_VS_MONO_MAC_UP	0.00253408	0.157565	0.16772
GSE2405_0H_VS_24H_A_PHAGOCYTOPHILUM_STIM_NEUTROPHIL_UP	0.00253408	0.742506	5.74496e-05
GO_DNA_GEOMETRIC_CHANGE	0.00254428	1	2.70147e-05
V$NFKB_C	0.00255842	0.268133	0.00163933
V$MYCMAX_03	0.00255842	0.660318	0.0160433
V$HNF4ALPHA_Q6	0.00255842	0.0655681	0.0160433
GTGCAAT,MIR-25,MIR-32,MIR-92,MIR-363,MIR-367	0.00255842	0.14833	0.130482
REACTOME_MRNA_PROCESSING	0.00255842	1	0.00670007
MULLIGHAN_NPM1_SIGNATURE_3_UP	0.00255842	0.833752	0.0169356
GO_POSITIVE_REGULATION_OF_MITOTIC_CELL_CYCLE	0.00255842	0.0382087	0.238852
GO_NEURON_SPINE	0.00255842	0.0117749	0.0151039
KEGG_REGULATION_OF_ACTIN_CYTOSKELETON	0.00264113	0.00102557	0.0159103
GCM_RAD21	0.00272073	0.33306	0.000192111
CTGTTAC,MIR-194	0.00272734	0.18451	0.0382273
MORF_UBE2N	0.00272734	0.417898	0.0159103
GCM_CSNK2B	0.00272734	0.18451	1.07205e-05
GO_ACTIN_FILAMENT_BASED_PROCESS	0.00273892	1.07238e-05	8.14191e-05
JIANG_HYPOXIA_NORMAL	0.00275835	0.277247	0.0179384
ACTGAAA,MIR-30A-3P,MIR-30E-3P	0.00276366	0.0762347	0.00344038
GSE6674_ANTI_IGM_VS_PL2_3_STIM_BCELL_DN	0.00276366	0.511108	0.00779108
SPIELMAN_LYMPHOBLAST_EUROPEAN_VS_ASIAN_DN	0.00282182	0.696608	0.108479
GO_CHROMOSOMAL_REGION	0.00286832	0.0816055	0.0183903
GO_CELL_PROLIFERATION	0.00289853	0.0179519	0.110002
GO_NEURON_DIFFERENTIATION	0.00289853	0.000207396	0.0180876
NGUYEN_NOTCH1_TARGETS_DN	0.00299621	0.633671	0.0431474
V$EGR_Q6	0.00305802	0.0971863	0.0184663
GCM_DDX5	0.00307404	0.52422	0.0179384
GO_CELLULAR_RESPONSE_TO_STRESS	0.00309902	0.30845	0.00419294
PID_ECADHERIN_NASCENT_AJ_PATHWAY	0.00311814	0.109864	0.00119818
PID_RAC1_PATHWAY	0.00312988	0.00230325	0.00149326
BURTON_ADIPOGENESIS_11	0.00312988	0.169133	0.00149326
GCM_ZNF198	0.00313281	0.112908	0.0801336
REACTOME_PROCESSING_OF_CAPPED_INTRON_CONTAINING_PRE_MRNA	0.00315017	1	0.00758552
V$MEIS1_01	0.00316678	0.226409	0.0184658
MORF_RAD23B	0.00317769	0.473534	6.03684e-05
DACOSTA_UV_RESPONSE_VIA_ERCC3_TTD_DN	0.00324597	0.0134232	0.00667651
RGAANNTTC_V$HSF1_01	0.00326698	0.345107	0.24851
GO_NEURON_PROJECTION_DEVELOPMENT	0.00326698	3.08418e-05	0.00269611
V$ATF3_Q6	0.00331811	0.021304	0.0191158
GTATGAT,MIR-154,MIR-487	0.00333843	0.257514	0.0065348
WHITFIELD_CELL_CYCLE_M_G1	0.00333843	1	0.000117617
BRUINS_UVC_RESPONSE_EARLY_LATE	0.00333843	0.40891	0.09831
GO_POSITIVE_REGULATION_OF_AXONOGENESIS	0.00333843	0.00641607	0.00192592
GO_CLATHRIN_COATED_VESICLE_MEMBRANE	0.00333843	0.0908952	0.0495629
TGCAAAC,MIR-452	0.00338428	0.0256618	0.0187694
RNGTGGGC_UNKNOWN	0.00345215	0.00357684	0.00742562
PENG_RAPAMYCIN_RESPONSE_DN	0.0034692	0.281609	0.000364462
GO_NEGATIVE_REGULATION_OF_CELL_CYCLE	0.0034692	0.0683941	0.0229973
ATGTCAC,MIR-489	0.00349933	0.646418	0.200061
GCNP_SHH_UP_EARLY.V1_UP	0.00359367	0.660318	0.0404705
WAMUNYOKOLI_OVARIAN_CANCER_LMP_UP	0.00363596	0.14833	0.0106941
KEGG_VASCULAR_SMOOTH_MUSCLE_CONTRACTION	0.00364899	0.200289	0.306874
TGTTTAC,MIR-30A-5P,MIR-30C,MIR-30D,MIR-30B,MIR-30E-5P	0.00366205	0.151549	0.000504415
MORF_CUL1	0.00366205	0.537699	0.00212268
GO_FC_GAMMA_RECEPTOR_SIGNALING_PATHWAY	0.00366205	0.00682942	0.000131401
GO_ENZYME_LINKED_RECEPTOR_PROTEIN_SIGNALING_PATHWAY	0.00366205	0.00385589	0.000359529
MORF_RAD21	0.00367289	0.137398	7.12478e-06
GSE12845_IGD_POS_BLOOD_VS_PRE_GC_TONSIL_BCELL_DN	0.00367289	0.178841	0.00192468
GO_SYNAPSE	0.00367289	0.0113989	0.00811988
GSE14415_INDUCED_VS_NATURAL_TREG_UP	0.00373196	0.159256	0.0012923
GTGCAAA,MIR-507	0.00376643	0.27151	0.0446241
YGCANTGCR_UNKNOWN	0.00376643	0.0150401	0.00323516
GO_TISSUE_DEVELOPMENT	0.00382914	0.0197138	0.0243876
GSE39820_CTRL_VS_TGFBETA1_IL6_IL23A_CD4_TCELL_UP	0.00386406	0.138053	0.0043936
GSE23502_WT_VS_HDC_KO_MYELOID_DERIVED_SUPPRESSOR_CELL_BM_UP	0.00386406	0.0609977	0.000227417
GCM_PTK2	0.00396718	0.0257707	0.00138061
GO_MICROTUBULE_ANCHORING	0.00403893	1	0.110981
DODD_NASOPHARYNGEAL_CARCINOMA_DN	0.00405824	0.562841	0.0178205
GSE7460_TREG_VS_TCONV_ACT_WITH_TGFB_UP	0.00405824	0.480686	0.0431474
GSE411_WT_VS_SOCS3_KO_MACROPHAGE_DN	0.00405824	0.281609	0.213738
GO_NEGATIVE_REGULATION_OF_NEURON_DIFFERENTIATION	0.00405824	0.00856124	0.00189334
GO_REGULATION_OF_PROTEIN_COMPLEX_DISASSEMBLY	0.00405824	0.185102	0.000112191
HOEBEKE_LYMPHOID_STEM_CELL_UP	0.00407065	0.660318	0.00278114
V$ZF5_01	0.0040893	0.241177	0.0113898
V$E2F_Q4_01	0.0040893	1	0.0423441
GSE6269_STAPH_AUREUS_VS_STREP_PNEUMO_INF_PBMC_DN	0.00417575	0.228708	0.145554
GO_REGULATION_OF_CELL_SIZE	0.00417575	0.015676	0.00171595
V$NFKB_Q6_01	0.0042217	0.543872	0.00520593
IKEDA_MIR1_TARGETS_UP	0.00423792	0.473534	0.0236128
GSE339_EX_VIVO_VS_IN_CULTURE_CD4POS_DC_DN	0.00423792	0.0254596	0.217944
GSE2770_UNTREATED_VS_IL12_TREATED_ACT_CD4_TCELL_48H_DN	0.00423792	0.481893	0.0801216
GSE3720_VD1_VS_VD2_GAMMADELTA_TCELL_WITH_PMA_STIM_UP	0.00423792	0.0633952	0.00480943
STEARMAN_LUNG_CANCER_EARLY_VS_LATE_UP	0.00423938	0.27693	0.00944433
GSE7568_IL4_VS_IL4_AND_DEXAMETHASONE_TREATED_MACROPHAGE_DN	0.0044273	0.167945	0.0474663
GO_POSITIVE_REGULATION_OF_CELLULAR_COMPONENT_BIOGENESIS	0.00442805	0.0430893	0.000208375
V$P300_01	0.0044326	0.436385	0.0121854
V$E2F_Q3_01	0.0044326	0.889141	0.00587063
GSE17721_CTRL_VS_GARDIQUIMOD_0.5H_BMDC_UP	0.0044326	0.0646289	0.0825044
GSE17721_POLYIC_VS_GARDIQUIMOD_1H_BMDC_UP	0.0044326	0.14324	0.0235481
GSE23695_CD57_POS_VS_NEG_NK_CELL_UP	0.0044326	1	0.0825044
GSE43955_TGFB_IL6_VS_TGFB_IL6_IL23_TH17_ACT_CD4_TCELL_52H_DN	0.0044326	0.14324	0.0112597
KEGG_LYSINE_DEGRADATION	0.00443908	0.787108	0.185159
PID_ECADHERIN_STABILIZATION_PATHWAY	0.00443908	0.379279	0.00754341
PID_THROMBIN_PAR1_PATHWAY	0.00443908	0.379279	0.0751463
MILI_PSEUDOPODIA	0.00443908	0.00636593	0.000364675
GO_NEGATIVE_REGULATION_OF_ORGANELLE_ORGANIZATION	0.00451548	0.0864867	0.00232799
GO_HISTONE_ACETYLTRANSFERASE_BINDING	0.00451548	1	0.23621
V$E2F_Q6	0.00456178	0.634582	0.00278734
V$PAX2_02	0.00456178	0.250585	0.0795901
V$CREB_Q3	0.00456178	0.129179	0.000446648
MODULE_277	0.00456178	0.194586	0.308376
JIANG_AGING_CEREBRAL_CORTEX_DN	0.00456178	0.925076	2.52459e-05
GSE29618_MONOCYTE_VS_PDC_DAY7_FLU_VACCINE_DN	0.00456178	0.00291309	0.000843475
GSE9650_NAIVE_VS_MEMORY_CD8_TCELL_UP	0.00456178	0.026153	0.0116115
GSE1791_CTRL_VS_NEUROMEDINU_IN_T_CELL_LINE_6H_DN	0.00456178	0.48712	0.084642
GSE4590_PRE_BCELL_VS_LARGE_PRE_BCELL_UP	0.00456178	0.594699	0.165258
GSE17186_CD21LOW_VS_CD21HIGH_TRANSITIONAL_BCELL_UP	0.00456178	0.143497	0.144615
GSE24671_CTRL_VS_SENDAI_VIRUS_INFECTED_MOUSE_SPLENOCYTES_DN	0.00456178	0.287281	0.0243876
GO_POSITIVE_REGULATION_OF_NEURON_PROJECTION_DEVELOPMENT	0.00456178	0.00309042	2.18882e-06
GO_CHROMOSOME_CENTROMERIC_REGION	0.00456178	0.0167883	0.0239816
GO_IDENTICAL_PROTEIN_BINDING	0.00458759	0.00160021	0.00764771
RYTTCCTG_V$ETS2_B	0.00467819	7.3617e-05	0.0297494
GO_PROTEIN_PHOSPHORYLATION	0.00467819	0.00818368	0.000108758
CTTTGCA,MIR-527	0.00473338	0.12989	0.0806874
TGTGTGA,MIR-377	0.00478865	0.0663326	0.0023391
GSE15930_STIM_VS_STIM_AND_IL-12_48H_CD8_T_CELL_DN	0.00478865	0.725481	0.000316471
CAGCAGG,MIR-370	0.00479768	0.360481	0.0249414
BIOCARTA_CCR3_PATHWAY	0.00479768	0.163131	0.0335643
HALLMARK_UV_RESPONSE_DN	0.00479768	0.174902	0.0952586
SENESE_HDAC1_TARGETS_UP	0.00482237	0.516174	0.0103428
GO_NEURON_PROJECTION	0.00482237	0.00052578	6.78122e-05
OSWALD_HEMATOPOIETIC_STEM_CELL_IN_COLLAGEN_GEL_DN	0.00482713	0.0844572	0.0263861
V$E2F_Q4	0.00490672	0.899478	0.00663098
GO_COGNITION	0.00490672	0.131943	0.0262948
V$HFH3_01	0.00494778	0.691487	0.159273
AGTCTTA,MIR-499	0.00494778	0.107352	0.064327
GATTGGY_V$NFY_Q6_01	0.00494778	0.00350611	0.00118527
MORF_PSMC1	0.00494778	0.48712	0.00245102
KEGG_FOCAL_ADHESION	0.00494778	0.00309042	0.00579267
NUYTTEN_NIPP1_TARGETS_UP	0.00494778	0.369798	0.0544291
GSE32423_CTRL_VS_IL7_IL4_MEMORY_CD8_TCELL_UP	0.00494778	0.0677369	0.00245102
GSE21033_1H_VS_12H_POLYIC_STIM_DC_DN	0.00494778	1	0.0110606
GO_ACTIN_FILAMENT_ORGANIZATION	0.00494778	0.00149225	0.000789381
DAZARD_UV_RESPONSE_CLUSTER_G6	0.00500678	0.178247	0.172592
V$CEBPB_01	0.0050647	0.061605	0.210263
ACTGCCT,MIR-34B	0.0050647	0.369075	0.0495849
KEGG_PRION_DISEASES	0.0050647	0.0718794	0.0309411
BIOCARTA_MYOSIN_PATHWAY	0.0050647	0.0718794	0.0309411
GO_U2_TYPE_SPLICEOSOMAL_COMPLEX	0.0050647	0.276606	0.0309411
GO_SMOOTH_ENDOPLASMIC_RETICULUM	0.0050647	0.0150401	0.00811654
GSE27786_LIN_NEG_VS_NKCELL_DN	0.00511482	0.489622	0.0265726
GSE29618_LAIV_VS_TIV_FLU_VACCINE_DAY7_PDC_UP	0.00511482	0.489622	0.0265726
GSE360_L_DONOVANI_VS_B_MALAYI_LOW_DOSE_MAC_DN	0.00511482	0.0683941	0.0130568
GSE7548_NAIVE_VS_DAY28_PCC_IMMUNIZATION_CD4_TCELL_UP	0.00511482	0.0683941	0.153938
GSE21927_SPLEEN_C57BL6_VS_4T1_TUMOR_BALBC_MONOCYTES_UP	0.00511482	0.0683941	0.000129396
GSE24726_WT_VS_E2-2_KO_PDC_UP	0.00511482	0.489622	0.00100781
GSE36009_WT_VS_NLRP10_KO_DC_LPS_STIM_DN	0.00511482	0.730919	0.0130568
GSE40277_GATA1_AND_SATB1_TRANSDUCED_VS_CTRL_CD4_TCELL_DN	0.00511482	0.0683941	0.0265726
MORF_SOD1	0.00511969	0.379264	2.06359e-06
REACTOME_SIGNALING_BY_RHO_GTPASES	0.00511969	0.226409	0.115458
KRIGE_RESPONSE_TO_TOSEDOSTAT_24HR_DN	0.00513314	1	0.000513333
CAATGCA,MIR-33	0.00517686	0.0580373	0.061585
V$TCF11_01	0.00518167	0.0101297	0.00056643
ASTON_MAJOR_DEPRESSIVE_DISORDER_DN	0.00518167	0.030226	7.2284e-05
GSE11386_NAIVE_VS_MEMORY_BCELL_DN	0.00518167	0.608794	0.0265726
GO_REGULATION_OF_MITOTIC_CELL_CYCLE	0.00523951	0.0290048	0.0202164
GO_REGULATION_OF_TRANSPORT	0.00528471	0.0532542	0.000281655
GO_RESPONSE_TO_FUNGICIDE	0.00529306	0.463119	0.0443198
YTATTTTNR_V$MEF2_02	0.00532395	0.21497	0.0553215
KYNG_DNA_DAMAGE_DN	0.00532395	0.0102804	0.0276525
PID_RHOA_REG_PATHWAY	0.00533691	0.399007	0.201342
GO_REGULATION_OF_CELLULAR_PROTEIN_LOCALIZATION	0.00533691	0.0537246	2.95291e-05
MORF_AP3D1	0.00540539	0.00535935	1.48178e-05
V$HNF1_Q6	0.0054084	0.206323	0.0145459
ATAAGCT,MIR-21	0.0054225	0.471111	0.0606491
GSE13547_WT_VS_ZFX_KO_BCELL_UP	0.00544855	0.0310962	0.0277281
GO_CELLULAR_MACROMOLECULE_LOCALIZATION	0.005486	0.0017947	6.91721e-06
ZAMORA_NOS2_TARGETS_DN	0.00552545	1	0.00404225
GSE2770_UNTREATED_VS_IL4_TREATED_ACT_CD4_TCELL_6H_DN	0.005552	1	0.00662981
GSE41867_NAIVE_VS_DAY8_LCMV_EFFECTOR_CD8_TCELL_DN	0.005552	0.497721	0.246827
MORF_CTBP1	0.00557307	0.119841	0.000323929
VERHAAK_GLIOBLASTOMA_PRONEURAL	0.00557307	0.00169554	1.05603e-05
GTGACTT,MIR-224	0.00574474	0.617838	0.107304
REACTOME_SEMA4D_IN_SEMAPHORIN_SIGNALING	0.00574474	0.281633	0.261274
SIMBULAN_UV_RESPONSE_IMMORTALIZED_DN	0.00574474	0.0165002	0.0092256
GO_NEGATIVE_REGULATION_OF_PHOSPHORUS_METABOLIC_PROCESS	0.00575646	0.0555516	0.0047373
GO_NEGATIVE_REGULATION_OF_PHOSPHATE_METABOLIC_PROCESS	0.00575646	0.0555516	0.0047373
V$PAX4_04	0.00578303	0.0723425	0.0295193
GSE6674_CPG_VS_PL2_3_STIM_BCELL_DN	0.00578303	0.302727	0.0295193
GSE46606_IRF4HIGH_VS_WT_CD40L_IL2_IL5_DAY3_STIMULATED_BCELL_UP	0.00578303	0.302727	0.09831
GSE45881_CXCR6HI_VS_CXCR1LO_COLONIC_LAMINA_PROPRIA_UP	0.00578303	0.0723425	0.00691857
JI_RESPONSE_TO_FSH_DN	0.00581997	0.21134	0.00319841
GCNP_SHH_UP_LATE.V1_UP	0.00581997	0.463119	0.102736
GSE37533_PPARG1_FOXP3_VS_PPARG2_FOXP3_TRANSDUCED_CD4_TCELL_DN	0.00581997	0.703925	0.0295193
TTTTGAG,MIR-373	0.00583624	0.21134	0.0014226
BERENJENO_ROCK_SIGNALING_NOT_VIA_RHOA_DN	0.00591632	0.00122508	0.00271948
ASTON_MAJOR_DEPRESSIVE_DISORDER_UP	0.00591632	0.137398	0.0901332
GO_PHOSPHATE_CONTAINING_COMPOUND_METABOLIC_PROCESS	0.0059706	0.03527	2.00909e-07
KEGG_AXON_GUIDANCE	0.00600484	0.00147922	0.00556116
GSE32255_WT_UNSTIM_VS_JMJD2D_KNOCKDOWN_4H_LPS_STIM_DC_DN	0.0061313	0.0518235	0.00279482
KIM_ALL_DISORDERS_OLIGODENDROCYTE_NUMBER_CORR_UP	0.00617036	0.00360921	4.19404e-07
GSE25677_MPL_VS_R848_STIM_BCELL_UP	0.00638742	0.0333776	0.192386
MORF_PRKAG1	0.0064168	0.217531	0.00811654
GCM_ERBB2IP	0.00643234	0.217531	0.0332319
MARSON_BOUND_BY_FOXP3_UNSTIMULATED	0.00646169	0.602815	0.130283
GO_NEGATIVE_REGULATION_OF_GENE_EXPRESSION	0.00646169	0.734239	0.0272392
BIOCARTA_RHO_PATHWAY	0.00659862	0.000296843	0.0380097
GO_NEGATIVE_REGULATION_OF_JNK_CASCADE	0.00659862	0.287462	0.111466
ATACTGT,MIR-144	0.00666385	0.163131	0.0165307
GSE29618_PRE_VS_DAY7_FLU_VACCINE_PDC_DN	0.00666385	0.0321683	0.0165307
V$TEF_Q6	0.00668052	0.109864	0.247776
GRAESSMANN_RESPONSE_TO_MC_AND_DOXORUBICIN_DN	0.00668052	0.278367	0.126107
CAIRO_HEPATOBLASTOMA_CLASSES_UP	0.00668052	0.71082	7.30778e-05
BIOCARTA_SPPA_PATHWAY	0.00676966	0.187085	0.0431474
BIOCARTA_RAC1_PATHWAY	0.00676966	0.187085	0.0100954
GO_REGULATION_OF_ACTIN_FILAMENT_BASED_PROCESS	0.00676966	0.000100498	0.000192111
GO_HISTONE_DEACETYLASE_BINDING	0.00676966	0.400405	0.000129396
GO_PROTEIN_SERINE_THREONINE_KINASE_ACTIVITY	0.00676966	0.269894	0.00811654
V$CP2_01	0.00680528	0.143497	0.0342303
V$E2A_Q2	0.00693306	0.0498747	0.00871665
GSE12845_IGD_NEG_BLOOD_VS_DARKZONE_GC_TONSIL_BCELL_DN	0.00693306	1	0.0340027
GSE23398_WT_VS_IL2_KO_CD4_TCELL_SCURFY_MOUSE_DN	0.00693306	0.314504	0.0625207
MORF_RPA1	0.00700494	0.223977	0.00102021
V$MAX_01	0.00708787	0.678643	0.000846921
GSE17721_LPS_VS_PAM3CSK4_0.5H_BMDC_DN	0.00708787	0.129179	0.576087
CCAWYNNGAAR_UNKNOWN	0.00713213	0.307165	0.341654
PID_MYC_ACTIV_PATHWAY	0.00714953	1	0.00138061
GO_CHAPERONE_BINDING	0.00714953	0.298034	0.00461581
GSE27786_BCELL_VS_NEUTROPHIL_UP	0.00723487	0.0797271	0.180569
GSE16266_CTRL_VS_HEATSHOCK_AND_LPS_STIM_MEF_UP	0.00723487	0.516174	0.0349984
GAVIN_FOXP3_TARGETS_CLUSTER_T7	0.00723523	0.408595	0.0345952
MORF_NME2	0.00734857	0.0357998	2.44906e-09
GCM_PFN1	0.00734857	0.00888822	0.0121854
MODULE_239	0.00734857	0.0382087	0.238852
GINESTIER_BREAST_CANCER_20Q13_AMPLIFICATION_DN	0.00734857	1	0.122958
LU_EZH2_TARGETS_DN	0.00734857	0.145235	0.0395263
GSE6269_E_COLI_VS_STAPH_AUREUS_INF_PBMC_DN	0.00734857	0.0919632	0.00742562
GO_POSITIVE_REGULATION_OF_CELL_MORPHOGENESIS_INVOLVED_IN_DIFFERENTIATION	0.00734857	0.00357684	0.00111318
GO_NUCLEAR_TRANSCRIPTION_FACTOR_COMPLEX	0.00734857	1	0.238852
ACEVEDO_LIVER_TUMOR_VS_NORMAL_ADJACENT_TISSUE_UP	0.00738173	0.0233603	0.00147038
SCHAEFFER_PROSTATE_DEVELOPMENT_AND_CANCER_BOX4_DN	0.00742875	0.00302444	0.00278734
GO_NEURON_RECOGNITION	0.00742875	0.0191078	0.0116115
XU_GH1_AUTOCRINE_TARGETS_DN	0.00745958	0.873262	0.677844
GSE9006_HEALTHY_VS_TYPE_1_DIABETES_PBMC_4MONTH_POST_DX_UP	0.00749365	0.321818	0.0663655
CTACTGT,MIR-199A	0.00771008	0.269894	0.119929
GSE26495_NAIVE_VS_PD1LOW_CD8_TCELL_DN	0.00771008	0.132243	0.0367049
GSE3400_UNTREATED_VS_IFNB_TREATED_MEF_UP	0.00771008	1	0.119929
GO_ENZYME_ACTIVATOR_ACTIVITY	0.00771008	0.0518875	0.0984278
GO_PROTEIN_DNA_COMPLEX_SUBUNIT_ORGANIZATION	0.00785901	0.76691	0.00921481
V$SMAD_Q6	0.00811876	0.23471	0.181439
ONDER_CDH1_TARGETS_1_DN	0.00811876	0.21134	0.0380097
FAELT_B_CLL_WITH_VH_REARRANGEMENTS_DN	0.00811876	0.437956	0.0133163
GSE32423_IL7_VS_IL7_IL4_NAIVE_CD8_TCELL_DN	0.00811876	0.717407	0.200061
GSE3982_BASOPHIL_VS_TH1_UP	0.00811876	0.00783032	0.0380097
GSE7460_CTRL_VS_TGFB_TREATED_ACT_TCONV_DN	0.00811876	0.271678	0.122958
GO_REGULATION_OF_ADHERENS_JUNCTION_ORGANIZATION	0.00811876	0.0094599	0.0411661
GO_TRANSLATION_INITIATION_FACTOR_ACTIVITY	0.00811876	0.848311	0.105737
GNF2_DDX5	0.00830403	0.235369	0.0399364
GO_POSTSYNAPSE	0.00833645	0.0423834	0.00811654
MORF_EIF4A2	0.00834736	0.150973	8.49054e-06
GO_REGULATION_OF_CELL_CYCLE_PROCESS	0.00838006	0.0179219	0.00693464
V$AREB6_04	0.00841295	0.0228448	0.0212219
SPIELMAN_LYMPHOBLAST_EUROPEAN_VS_ASIAN_UP	0.00841295	0.321818	9.08938e-05
DORSAM_HOXA9_TARGETS_UP	0.00841295	1	0.0447232
GSE17721_PAM3CSK4_VS_GADIQUIMOD_8H_BMDC_DN	0.00841295	0.275276	0.126107
GSE17721_LPS_VS_CPG_8H_BMDC_UP	0.00841295	1	0.308785
GO_AXO_DENDRITIC_TRANSPORT	0.00841295	0.0203195	0.0447232
GO_TRANSMEMBRANE_RECEPTOR_PROTEIN_TYROSINE_KINASE_SIGNALING_PATHWAY	0.00841295	0.00330904	0.00174611
GO_ATP_DEPENDENT_DNA_HELICASE_ACTIVITY	0.00841295	1	0.127679
HEDENFALK_BREAST_CANCER_BRCA1_VS_BRCA2	0.00847434	0.984981	0.132796
GO_NEGATIVE_REGULATION_OF_PROTEIN_COMPLEX_DISASSEMBLY	0.00847434	0.214467	0.00352224
TTANTCA_UNKNOWN	0.0085733	0.018287	0.0422595
HIRSCH_CELLULAR_TRANSFORMATION_SIGNATURE_DN	0.0087422	0.00149225	0.084642
HALLMARK_PI3K_AKT_MTOR_SIGNALING	0.0087422	0.00665059	0.00066793
PHONG_TNF_RESPONSE_VIA_P38_COMPLETE	0.00875419	0.240009	0.119929
GSE360_CTRL_VS_B_MALAYI_LOW_DOSE_DC_UP	0.0087924	0.137398	0.12895
GSE37605_C57BL6_VS_NOD_FOXP3_FUSION_GFP_TCONV_DN	0.0087924	0.137398	0.000216594
GSE40493_BCL6_KO_VS_WT_TREG_UP	0.0087924	0.137398	0.07471
RAMALHO_STEMNESS_UP	0.00886401	0.181782	0.124885
IVANOV_MUTATED_IN_COLON_CANCER	0.0089012	1	0.228116
FLECHNER_PBL_KIDNEY_TRANSPLANT_REJECTED_VS_OK_DN	0.0089012	0.0456547	0.0146704
GO_POSITIVE_REGULATION_OF_MRNA_SPLICING_VIA_SPLICEOSOME	0.0089012	1	0.228116
GO_RIBOSOMAL_SMALL_SUBUNIT_BINDING	0.0089012	0.480686	0.0120184
GO_CELL_CELL_JUNCTION	0.0089439	0.0311963	0.00814303
GO_POSITIVE_REGULATION_OF_CATALYTIC_ACTIVITY	0.00912608	0.00015854	3.35695e-05
IKEDA_MIR30_TARGETS_UP	0.00914783	0.0138575	0.018433
GSE15324_NAIVE_VS_ACTIVATED_ELF4_KO_CD8_TCELL_DN	0.00914783	0.480686	0.132218
GSE17721_LPS_VS_POLYIC_4H_BMDC_UP	0.00914783	0.138053	0.0417665
GSE25677_MPL_VS_MPL_AND_R848_STIM_BCELL_UP	0.00914783	0.895988	0.145554
GSE41867_NAIVE_VS_DAY6_LCMV_EFFECTOR_CD8_TCELL_DN	0.00914783	0.480686	0.605831
GSE41176_WT_VS_TAK1_KO_ANTI_IGM_STIM_BCELL_6H_DN	0.00914783	0.278455	0.0100249
V$SMAD3_Q6	0.00918629	0.0892441	0.00212268
GARY_CD5_TARGETS_UP	0.00921636	0.105968	0.0187694
KCCGNSWTTT_UNKNOWN	0.0092284	0.431507	0.168807
GSE4590_LARGE_PRE_BCELL_VS_VPREB_POS_LARGE_PRE_BCELL_UP	0.00926573	0.101435	0.139055
GO_REGULATION_OF_RESPONSE_TO_STRESS	0.00926573	0.0663326	0.00581924
V$E2F1_Q6	0.0093806	0.628688	0.00567466
MARSON_BOUND_BY_FOXP3_STIMULATED	0.0093806	0.685647	0.118419
GO_ENSHEATHMENT_OF_NEURONS	0.00940289	0.0128085	0.00621523
GO_AXON_ENSHEATHMENT	0.00940289	0.0128085	0.00621523
GCM_ANP32B	0.00941403	0.310263	0.048683
PID_RAC1_REG_PATHWAY	0.00941403	0.0962795	0.0146061
MODULE_244	0.00947025	0.0621959	0.0104136
WHITFIELD_CELL_CYCLE_G2_M	0.00947025	0.0390079	0.000876395
GSE13306_LAMINA_PROPRIA_VS_SPLEEN_TREG_UP	0.00947025	1	0.078888
GSE39820_CTRL_VS_TGFBETA1_IL6_CD4_TCELL_UP	0.00947025	0.722606	0.0431474
GSE15330_HSC_VS_GRANULOCYTE_MONOCYTE_PROGENITOR_IKAROS_KO_UP	0.00947025	0.139974	0.213738
GO_POSITIVE_REGULATION_OF_MOLECULAR_FUNCTION	0.00947025	0.000697098	3.27865e-06
GO_PROTEIN_LOCALIZATION_TO_ORGANELLE	0.00947025	0.197501	3.45496e-05
GCTNWTTGK_UNKNOWN	0.00950525	0.112278	0.0449907
TATTATA,MIR-374	0.00950525	0.21134	0.00336536
CAGGTA_V$AREB6_01	0.00950525	0.0543445	0.153556
GCM_DFFA	0.00953746	0.48712	0.159273
KIM_WT1_TARGETS_12HR_DN	0.00989082	0.352272	0.0795901
GSE27786_LSK_VS_MONO_MAC_UP	0.00989082	0.722606	0.465617
GSE2770_IL12_AND_TGFB_ACT_VS_ACT_CD4_TCELL_2H_UP	0.00989082	0.281724	0.0801216
GSE5503_LIVER_DC_VS_SPLEEN_DC_ACTIVATED_ALLOGENIC_TCELL_DN	0.00989082	0.281724	0.0443198
V$CEBPB_02	0.01006	0.0248741	0.0454207
V$E2F1_Q4	0.01006	0.634582	0.0125638
MARKEY_RB1_ACUTE_LOF_UP	0.01006	0.634582	0.00115531
GSE7509_UNSTIM_VS_FCGRIIB_STIM_MONOCYTE_DN	0.0101145	0.228708	0.233885
RCGCANGCGY_V$NRF1_Q6	0.0103101	0.720825	0.00435452
REACTOME_PLATELET_ACTIVATION_SIGNALING_AND_AGGREGATION	0.0103219	0.0257707	0.0454207
GSE37416_0H_VS_6H_F_TULARENSIS_LVS_NEUTROPHIL_UP	0.0103219	0.485203	0.0235481
GSE2770_IL12_ACT_VS_ACT_CD4_TCELL_2H_DN	0.0103219	0.284234	0.0825044
GSE16450_CTRL_VS_IFNA_6H_STIM_MATURE_NEURON_CELL_LINE_DN	0.0103219	0.485203	0.0825044
GSE41867_DAY6_EFFECTOR_VS_DAY30_EXHAUSTED_CD8_TCELL_LCMV_CLONE13_DN	0.0103219	0.14324	0.000798602
GO_POSITIVE_REGULATION_OF_HYDROLASE_ACTIVITY	0.0104883	0.00783032	0.00621523
GO_SYNAPSE_PART	0.0105106	0.0653234	0.0161989
UEDA_PERIFERAL_CLOCK	0.0105843	0.443265	0.00461581
DUTERTRE_ESTRADIOL_RESPONSE_24HR_DN	0.0105843	0.164477	0.0140795
GSE18281_CORTEX_VS_MEDULLA_THYMUS_UP	0.0105843	0.107566	0.0231311
MENSSEN_MYC_TARGETS	0.0106581	0.879178	0.000280213
GSE27786_BCELL_VS_MONO_MAC_UP	0.0107419	0.48712	0.144615
GSE5542_UNTREATED_VS_IFNG_TREATED_EPITHELIAL_CELLS_24H_UP	0.0107419	0.0655681	0.084642
GSE15330_GRANULOCYTE_MONOCYTE_PROGENITOR_VS_PRO_BCELL_DN	0.0107419	0.724019	0.0243876
GSE19888_CTRL_VS_A3R_ACTIVATION_MAST_CELL_UP	0.0107419	0.287281	0.0243876
GSE22432_CDC_VS_COMMON_DC_PROGENITOR_UP	0.0107419	0.48712	0.0469458
GO_MICROTUBULE_ORGANIZING_CENTER_ORGANIZATION	0.0107419	0.646418	0.200061
V$HLF_01	0.0107428	0.255138	0.13512
V$ETS_Q4	0.0107428	0.0605559	0.013475
chr10p11	0.0107428	0.219668	0.0592802
GO_REGULATION_OF_MICROTUBULE_BASED_PROCESS	0.0107428	0.255138	0.00302419
GO_POSITIVE_REGULATION_OF_G1_S_TRANSITION_OF_MITOTIC_CELL_CYCLE	0.0107428	0.0498224	0.179679
GO_CLATHRIN_VESICLE_COAT	0.0107428	0.219668	0.179679
GO_CELL_RECOGNITION	0.0109361	0.00789725	0.0209195
REACTOME_ANTIGEN_PRESENTATION_FOLDING_ASSEMBLY_AND_PEPTIDE_LOADING_OF_CLASS_I_MHC	0.0110289	0.018287	0.0708488
ONGUSAHA_BRCA1_TARGETS_DN	0.0110289	0.018287	0.0148239
GSE37534_PIOGLITAZONE_VS_ROSIGLITAZONE_TREATED_CD4_TCELL_PPARG1_FOXP3_TRANSDUCED_DN	0.0110289	0.0720658	0.0230669
V$SRF_Q4	0.0110582	0.0422698	0.0849463
GO_REGULATION_OF_ANATOMICAL_STRUCTURE_SIZE	0.0111213	0.00158389	4.18891e-05
GO_POSITIVE_REGULATION_OF_CELL_CYCLE_PHASE_TRANSITION	0.0111213	0.00641607	0.228126
GSE24634_TREG_VS_TCONV_POST_DAY10_IL4_CONVERSION_UP	0.0111357	0.48712	0.147114
GSE24671_CTRL_VS_BAKIMULC_INFECTED_MOUSE_SPLENOCYTES_UP	0.0111357	0.145235	0.0484501
GO_REGULATION_OF_CELLULAR_COMPONENT_MOVEMENT	0.0113025	1.65324e-05	0.00479448
GO_CATALYTIC_STEP_2_SPLICEOSOME	0.0114129	0.651075	0.20637
GO_TRANSITION_METAL_ION_BINDING	0.0114695	1	0.313453
GAUSSMANN_MLL_AF4_FUSION_TARGETS_C_UP	0.0115083	0.447417	0.0903651
GO_NEGATIVE_REGULATION_OF_CYTOSKELETON_ORGANIZATION	0.0115083	0.0988417	0.00282093
V$CEBP_01	0.0115151	0.0101297	0.0277281
V$CEBP_C	0.0115151	0.7288	0.636096
V$PAX4_03	0.0115151	0.0627372	0.0868318
MORF_RFC1	0.0115151	0.722606	0.100597
GSE22886_IGG_IGA_MEMORY_BCELL_VS_BLOOD_PLASMA_CELL_DN	0.0115151	0.48712	0.233885
GSE25087_FETAL_VS_ADULT_TREG_UP	0.0115151	0.00968444	0.150161
GSE3982_EOSINOPHIL_VS_MAST_CELL_DN	0.0115151	0.0274307	0.150161
GSE3982_MAST_CELL_VS_MAC_UP	0.0115151	0.291228	0.0893855
GSE4748_CTRL_VS_LPS_AND_CYANOBACTERIUM_LPSLIKE_STIM_DC_3H_UP	0.0115151	0.48712	0.345628
GSE5542_UNTREATED_VS_IFNA_TREATED_EPITHELIAL_CELLS_24H_UP	0.0115151	0.48712	0.150161
GSE7509_DC_VS_MONOCYTE_WITH_FCGRIIB_STIM_DN	0.0115151	0.147415	0.0495629
GSE23984_CTRL_VS_HYPOCALEMIC_VITAMIND_ANALOG_TCELL_DN	0.0115151	0.000801288	0.0125638
GAZDA_DIAMOND_BLACKFAN_ANEMIA_MYELOID_DN	0.0116025	0.33306	0.0568684
JIANG_AGING_CEREBRAL_CORTEX_UP	0.0116025	0.0248324	0.0047373
V$LEF1_Q6	0.0119035	1	0.0286534
GSE17974_0H_VS_6H_IN_VITRO_ACT_CD4_TCELL_UP	0.0119035	0.0179219	0.050708
GSE6259_33D1_POS_DC_VS_CD4_TCELL_UP	0.0119035	0.0465884	0.378327
GSE7568_IL4_TGFB_DEXAMETHASONE_VS_IL4_TGFB_TREATED_MACROPHAGE_DN	0.0119035	0.452452	0.0924089
GO_LAMELLIPODIUM	0.0119035	0.00149225	0.00214083
GO_BINDING_BRIDGING	0.0119035	0.452452	0.159273
GSE11057_NAIVE_VS_CENT_MEMORY_CD4_TCELL_DN	0.0119428	0.29359	0.0513973
GSE2770_IL12_ACT_VS_ACT_CD4_TCELL_48H_UP	0.0119428	0.730919	0.0906262
GSE2770_IL12_VS_TGFB_AND_IL12_TREATED_ACT_CD4_TCELL_6H_DN	0.0119428	1	0.0265726
GSE1740_MCSF_VS_MCSF_AND_IFNG_DAY2_DERIVED_MACROPHAGE_DN	0.0119428	0.489622	0.0265726
GSE18893_CTRL_VS_TNF_TREATED_TREG_2H_UP	0.0119428	0.489622	0.0130568
GSE40274_XBP1_VS_FOXP3_AND_XBP1_TRANSDUCED_ACTIVATED_CD4_TCELL_DN	0.0119428	1	0.23709
GO_REGULATION_OF_CELLULAR_LOCALIZATION	0.0119428	0.071501	0.000109986
GO_STRUCTURAL_MOLECULE_ACTIVITY	0.0119428	2.56529e-05	3.75799e-05
KEGG_FC_GAMMA_R_MEDIATED_PHAGOCYTOSIS	0.0119507	0.0518235	0.0519227
TIEN_INTESTINE_PROBIOTICS_2HR_DN	0.0119507	0.143497	0.110933
GO_PEPTIDYL_LYSINE_MODIFICATION	0.0122097	1	0.2078
V$ZIC1_01	0.012294	0.137398	0.221407
GSE22443_NAIVE_VS_ACT_AND_IL12_TREATED_CD8_TCELL_DN	0.0124078	0.456423	0.0946648
GO_SOMATODENDRITIC_COMPARTMENT	0.0124078	0.0906393	0.0125821
GO_POSITIVE_REGULATION_OF_TRANSCRIPTION_FROM_RNA_POLYMERASE_II_PROMOTER	0.0124361	0.725481	0.104922
CHIANG_LIVER_CANCER_SUBCLASS_UNANNOTATED_DN	0.0124552	0.150973	0.0933019
GO_DNA_HELICASE_ACTIVITY	0.0124804	0.898141	0.0203379
MORF_HDAC1	0.0125469	0.0423834	4.70705e-05
MORF_BUB3	0.012617	0.560543	0.0180281
GO_TRANSCRIPTION_FACTOR_BINDING	0.0126615	0.682899	0.0633647
YNGTTNNNATT_UNKNOWN	0.0126645	0.00423363	0.011153
V$WHN_B	0.012718	0.0655681	0.00800306
MORF_RAC1	0.012718	0.208591	0.0294307
NUYTTEN_NIPP1_TARGETS_DN	0.012718	0.516174	0.018433
GO_NEGATIVE_REGULATION_OF_DEPHOSPHORYLATION	0.012718	0.0977567	0.0553735
BIOCARTA_INTEGRIN_PATHWAY	0.012859	0.109864	0.0609436
CHENG_RESPONSE_TO_NICKEL_ACETATE	0.012859	0.109864	0.0609436
ZHONG_SECRETOME_OF_LUNG_CANCER_AND_FIBROBLAST	0.012859	0.00118956	0.000504415
VEGF_A_UP.V1_DN	0.012859	0.152179	0.0286534
GSE10239_NAIVE_VS_MEMORY_CD8_TCELL_UP	0.012859	0.298736	0.159463
GSE27786_CD8_TCELL_VS_MONO_MAC_UP	0.012859	0.734239	0.504781
GSE29618_BCELL_VS_MDC_UP	0.012859	0.0484746	0.0540294
GSE29164_UNTREATED_VS_CD8_TCELL_AND_IL12_TREATED_MELANOMA_DAY3_DN	0.012859	0.298736	0.0544291
GO_MICROTUBULE_BINDING	0.012859	0.000912023	0.00662981
GO_TUBULIN_BINDING	0.012859	0.00230325	0.000836411
ZHANG_BREAST_CANCER_PROGENITORS_UP	0.0129825	0.889141	7.1458e-06
V$MYOD_01	0.0131112	0.0663326	0.056373
V$SPZ1_01	0.013119	0.581633	0.0952182
MORF_GNB1	0.0132284	0.282225	0.0108125
GO_MACROMOLECULAR_COMPLEX_ASSEMBLY	0.013311	0.281609	0.00034085
GO_CELL_SURFACE	0.013311	0.00313923	0.0697798
YAMAZAKI_TCEB3_TARGETS_UP	0.0133522	0.119841	0.0559524
CAMP_UP.V1_DN	0.0133522	0.0108733	0.00299532
GSE32423_MEMORY_VS_NAIVE_CD8_TCELL_DN	0.0133522	0.738472	0.0562123
GSE22601_IMMATURE_CD4_SINGLE_POSITIVE_VS_CD4_SINGLE_POSITIVE_THYMOCYTE_UP	0.0133522	0.500605	0.0562123
GSE33424_CD161_INT_VS_NEG_CD8_TCELL_DN	0.0133522	0.155118	0.014804
GSE46606_IRF4_KO_VS_WT_UNSTIM_BCELL_UP	0.0133522	0.500605	0.0562123
GO_TRANSCRIPTION_COACTIVATOR_ACTIVITY	0.0133522	0.569639	0.413849
PID_ERBB1_DOWNSTREAM_PATHWAY	0.0134151	0.221343	0.000112191
YAATNANRNNNCAG_UNKNOWN	0.0134254	0.181782	0.289361
SESTO_RESPONSE_TO_UV_C2	0.0134254	0.473534	0.00693464
KYNG_ENVIRONMENTAL_STRESS_RESPONSE_UP	0.0134254	0.473534	0.142878
YAO_TEMPORAL_RESPONSE_TO_PROGESTERONE_CLUSTER_7	0.0135457	0.55301	0.00811988
PILON_KLF1_TARGETS_UP	0.0135457	0.473534	0.334299
RGAGGAARY_V$PU1_Q6	0.0136202	0.559383	0.0156072
GO_ENDOPLASMIC_RETICULUM	0.0136301	0.0287292	0.0682467
GSE8685_IL2_STARVED_VS_IL21_ACT_IL2_STARVED_CD4_TCELL_UP	0.0138788	0.305134	0.00314715
GSE17186_NAIVE_VS_CD21LOW_TRANSITIONAL_BCELL_CORD_BLOOD_DN	0.0138788	0.742506	0.100278
GSE17186_BLOOD_VS_CORD_BLOOD_NAIVE_BCELL_UP	0.0138788	0.157565	0.00723558
REACTOME_SEMA4D_INDUCED_CELL_MIGRATION_AND_GROWTH_CONE_COLLAPSE	0.0139508	0.240101	0.465617
PATIL_LIVER_CANCER	0.0139508	0.166395	0.0013357
GO_REGULATION_OF_CHROMOSOME_ORGANIZATION	0.0142161	1	0.0606491
GTTATAT,MIR-410	0.0144113	0.368217	0.0100249
GO_REGULATION_OF_RNA_SPLICING	0.0144113	1	0.123583
V$PIT1_Q6	0.0144997	0.011461	0.0159103
GSE22886_IGM_MEMORY_BCELL_VS_BLOOD_PLASMA_CELL_DN	0.0144997	0.30845	0.00754341
SENESE_HDAC1_TARGETS_DN	0.0145466	0.143497	0.159953
PID_AVB3_INTEGRIN_PATHWAY	0.0146118	0.0311963	0.0248693
SESTO_RESPONSE_TO_UV_C8	0.0146118	0.103771	0.0248693
GO_PROTEIN_KINASE_ACTIVITY	0.0146601	0.0758555	0.00871185
TAATTA_V$CHX10_01	0.0149063	0.00336676	0.00232799
V$USF_Q6	0.0151357	0.678643	0.00205318
GSE12845_NAIVE_VS_PRE_GC_TONSIL_BCELL_DN	0.0151432	0.310263	0.00779108
ACATTCC,MIR-1,MIR-206	0.0151942	0.247481	0.00127789
THUM_SYSTOLIC_HEART_FAILURE_DN	0.0152456	0.0498747	0.0179384
GSE14769_UNSTIM_VS_60MIN_LPS_BMDM_DN	0.0152456	1	0.0609436
GSE16385_ROSIGLITAZONE_IL4_VS_IL4_ALONE_STIM_MACROPHAGE_12H_UP	0.0152456	0.469653	0.0154657
GO_CELL_ADHESION_MOLECULE_BINDING	0.0152456	0.0203195	0.108479
V$FOX_Q2	0.015722	0.0328017	0.0340027
ATCTTGC,MIR-31	0.015722	0.57026	0.00952906
GCM_CBFB	0.015722	0.57026	0.00304851
PICCALUGA_ANGIOIMMUNOBLASTIC_LYMPHOMA_DN	0.015722	0.848311	0.061585
YAO_TEMPORAL_RESPONSE_TO_PROGESTERONE_CLUSTER_14	0.015722	1	0.203369
GSE13484_UNSTIM_VS_YF17D_VACCINE_STIM_PBMC_UP	0.015722	0.0328017	0.177677
GSE22886_NAIVE_BCELL_VS_DC_DN	0.015722	0.164681	0.108479
GSE21927_SPLEEN_C57BL6_VS_EL4_TUMOR_BALBC_MONOCYTES_DN	0.015722	0.164681	0.108479
WGTTNNNNNAAA_UNKNOWN	0.0157366	0.00336676	0.273126
GO_NEGATIVE_REGULATION_OF_STRESS_ACTIVATED_MAPK_CASCADE	0.0157366	0.367321	0.176812
GO_NEGATIVE_REGULATION_OF_STRESS_ACTIVATED_PROTEIN_KINASE_SIGNALING_CASCADE	0.0157366	0.367321	0.176812
V$ATF6_01	0.0158104	0.0336461	0.0121854
MORF_HAT1	0.0158104	0.471751	0.00312929
MOHANKUMAR_TLX1_TARGETS_UP	0.0158104	0.476337	0.0446241
GSE8921_UNSTIM_0H_VS_TLR1_2_STIM_MONOCYTE_12H_DN	0.0158104	0.127365	0.185159
GSE6259_BCELL_VS_CD8_TCELL_DN	0.0158104	0.471751	0.287494
GSE21033_CTRL_VS_POLYIC_STIM_DC_6H_UP	0.0158104	0.261765	0.287494
GO_CELL_MORPHOGENESIS_INVOLVED_IN_NEURON_DIFFERENTIATION	0.0158104	0.000162858	0.0138534
CCATCCA,MIR-432	0.0158966	0.48011	0.308376
BIOCARTA_EIF_PATHWAY	0.0161882	0.516174	0.0214858
GO_GLYCEROLIPID_METABOLIC_PROCESS	0.0162689	0.0949427	0.424775
GO_RUFFLE	0.0163837	0.000176258	9.27934e-06
GSE21927_SPLENIC_C26GM_TUMOROUS_VS_BONE_MARROW_MONOCYTES_UP	0.0164474	1	0.208543
GO_ESTABLISHMENT_OR_MAINTENANCE_OF_CELL_POLARITY	0.0164474	0.0579607	0.0642973
GSE3982_CTRL_VS_LPS_1H_NEUTROPHIL_UP	0.0165026	0.473534	0.113527
GSE9037_CTRL_VS_LPS_1H_STIM_IRAK4_KO_BMDM_DN	0.0165026	0.0212879	0.00767322
GSE25146_UNSTIM_VS_HELIOBACTER_PYLORI_LPS_STIM_AGS_CELL_UP	0.0165026	1	0.189199
GO_CELL_DIVISION	0.0166471	0.0280205	0.0110606
KRIGE_RESPONSE_TO_TOSEDOSTAT_24HR_UP	0.0166581	0.0308726	0.0857001
GO_RESPONSE_TO_ORGANIC_CYCLIC_COMPOUND	0.0166692	0.00783032	0.000401318
GO_RESPONSE_TO_HEAT	0.0167887	0.576909	0.010247
V$GATA1_01	0.0168999	0.414405	0.0670386
V$SRF_Q6	0.0168999	0.052922	0.111473
V$TFIIA_Q6	0.0168999	0.414405	0.378475
GSE15330_MEGAKARYOCYTE_ERYTHROID_VS_GRANULOCYTE_MONOCYTE_PROGENITOR_IKAROS_KO_UP	0.0168999	1	0.401489
TGCACTG,MIR-148A,MIR-152,MIR-148B	0.0170333	0.427341	0.0128676
TACTTGA,MIR-26A,MIR-26B	0.0170333	0.138053	0.000262661
GCM_UBE2N	0.0170333	0.200537	0.200807
GSE6269_HEALTHY_VS_STAPH_AUREUS_INF_PBMC_UP	0.0170333	0.638605	0.119929
GO_RESPONSE_TO_TOPOLOGICALLY_INCORRECT_PROTEIN	0.0170333	0.0903326	0.0338782
MORF_EIF3S2	0.0171321	0.693919	0.0110606
GSE11057_NAIVE_VS_EFF_MEMORY_CD4_TCELL_DN	0.0171321	0.0563728	0.066646
GO_REGULATION_OF_PROTEIN_COMPLEX_ASSEMBLY	0.0171321	0.0311963	5.45204e-07
GO_CELL_MORPHOGENESIS_INVOLVED_IN_DIFFERENTIATION	0.0171321	0.000159733	0.0121854
GO_CATALYTIC_COMPLEX	0.0171321	1	0.101772
GNF2_APEX1	0.0171347	1	0.00434066
GO_REGULATION_OF_DEVELOPMENTAL_GROWTH	0.0171347	0.00836669	0.0120184
GO_RESPONSE_TO_OSMOTIC_STRESS	0.0171347	0.480686	0.0089604
SIG_CHEMOTAXIS	0.0171715	0.000904512	0.000364675
ZHAN_MULTIPLE_MYELOMA_PR_DN	0.0171715	0.787108	0.185159
GOBERT_CORE_OLIGODENDROCYTE_DIFFERENTIATION	0.0171715	9.05835e-05	0.0256877
LEE_RECENT_THYMIC_EMIGRANT	0.0173856	0.76691	0.548906
GSE43260_BTLA_POS_VS_NEG_INTRATUMORAL_CD8_TCELL_DN	0.0173856	0.326317	0.0684373
GO_POSITIVE_REGULATION_OF_CELL_CYCLE_PROCESS	0.0173856	0.00812374	0.11414
RICKMAN_METASTASIS_UP	0.0175941	0.893607	0.0726212
GSE17721_0.5H_VS_12H_PAM3CSK4_BMDC_DN	0.0177179	0.0223024	0.119929
GSE29617_CTRL_VS_TIV_FLU_VACCINE_PBMC_2008_DN	0.0177179	1	0.299232
GSE9037_CTRL_VS_LPS_4H_STIM_BMDM_DN	0.0177179	0.473534	0.727625
GSE411_100MIN_VS_400MIN_IL6_STIM_MACROPHAGE_UP	0.0177179	0.71589	0.589747
GSE13946_CTRL_VS_DSS_COLITIS_GD_TCELL_FROM_COLON_DN	0.0177179	1	0.465617
GSE41978_KLRG1_HIGH_VS_LOW_EFFECTOR_CD8_TCELL_UP	0.0177179	0.0223024	6.03684e-05
GCM_SUFU	0.0177645	0.0350273	0.281567
V$MYB_Q3	0.0179404	0.054592	0.185159
GO_RNA_STABILIZATION	0.0179404	1	0.226254
GO_ESTABLISHMENT_OF_ENDOTHELIAL_BARRIER	0.0179404	0.0646289	0.0252053
GO_POSITIVE_REGULATION_OF_CELL_CYCLE_G1_S_PHASE_TRANSITION	0.0179404	0.0646289	0.226254
GO_CADHERIN_BINDING	0.0179404	0.2603	0.0839877
GSE22886_NEUTROPHIL_VS_MONOCYTE_DN	0.018003	0.0355617	0.191001
GO_SIGNAL_TRANSDUCTION_IN_RESPONSE_TO_DNA_DAMAGE	0.0180853	0.394368	0.0312754
V$FOXJ2_01	0.0184364	0.2084	0.126107
GSE15930_NAIVE_VS_72H_IN_VITRO_STIM_CD8_TCELL_UP	0.0184364	0.0580373	0.0380097
GSE37416_0H_VS_24H_F_TULARENSIS_LVS_NEUTROPHIL_DN	0.0184364	0.0229226	0.122958
GSE18893_TCONV_VS_TREG_2H_TNF_STIM_DN	0.0184364	0.476337	0.0380097
GSE38696_LIGHT_ZONE_VS_DARK_ZONE_BCELL_UP	0.0184364	0.271678	0.0380097
IVANOVA_HEMATOPOIESIS_STEM_CELL_AND_PROGENITOR	0.0184801	0.729025	0.00685197
AAGCCAT,MIR-135A,MIR-135B	0.0185618	1	0.02707
TOYOTA_TARGETS_OF_MIR34B_AND_MIR34C	0.0187234	1	0.0332319
PASQUALUCCI_LYMPHOMA_BY_GC_STAGE_UP	0.0187884	0.0233224	0.0443198
SHIPP_DLBCL_CURED_VS_FATAL_DN	0.0189037	0.0330051	0.0801216
GO_PHOSPHATASE_COMPLEX	0.0189037	1	0.0801216
MODULE_12	0.0189962	3.52827e-08	0.000216594
GO_POSITIVE_REGULATION_OF_CELLULAR_PROTEIN_LOCALIZATION	0.0191481	0.185692	0.000179082
AACTGAC,MIR-223	0.0191996	0.00542877	0.0731931
GSE5589_LPS_VS_LPS_AND_IL10_STIM_IL10_KO_MACROPHAGE_180MIN_UP	0.0191996	1	0.126107
GO_RESPONSE_TO_SALT_STRESS	0.0191996	1	0.025126
V$FOXM1_01	0.0192089	0.124107	0.191001
V$E2F_Q6_01	0.0192089	1	0.0113898
GACTGTT,MIR-212,MIR-132	0.0192089	0.0962795	0.0380097
MORF_FANCG	0.0192089	0.650949	0.129138
WINNEPENNINCKX_MELANOMA_METASTASIS_UP	0.0192089	0.414857	0.0180876
FORTSCHEGGER_PHF8_TARGETS_DN	0.0192738	0.191779	0.0495629
V$NKX61_01	0.0193697	1	0.198092
MORF_RAD23A	0.0194485	0.134538	0.017415
GO_RESPONSE_TO_WOUNDING	0.0195125	0.042484	0.0574709
GO_RIBONUCLEOPROTEIN_GRANULE	0.0196008	1	0.00723558
PID_FAK_PATHWAY	0.0198821	0.0188083	0.0309301
WILCOX_RESPONSE_TO_PROGESTERONE_DN	0.0198821	0.21134	0.334299
P53_DN.V1_DN	0.0198821	0.137398	0.07471
GSE17721_POLYIC_VS_PAM3CSK4_4H_BMDC_DN	0.0198821	0.0237597	0.07471
GSE16385_IL4_VS_ROSIGLITAZONE_STIM_MACROPHAGE_UP	0.0198821	0.480686	0.00957877
GSE42088_UNINF_VS_LEISHMANIA_INF_DC_8H_UP	0.0198821	1	0.000623442
GO_REGULATION_OF_MRNA_SPLICING_VIA_SPLICEOSOME	0.0198821	0.950007	0.175187
GO_SMALL_NUCLEAR_RIBONUCLEOPROTEIN_COMPLEX	0.0198821	0.21134	0.0791966
GSE45837_WT_VS_GFI1_KO_PDC_UP	0.0199937	0.214467	0.132796
GO_DNA_PACKAGING	0.0199937	0.656977	0.216796
V$SRF_Q5_01	0.0200455	0.0382402	0.0756983
PID_SYNDECAN_2_PATHWAY	0.0201493	0.268941	0.0903651
DER_IFN_BETA_RESPONSE_UP	0.0201493	0.408595	0.0345952
IVANOVA_HEMATOPOIESIS_STEM_CELL_SHORT_TERM	0.0201493	0.703925	0.513279
GO_DENDRITE_DEVELOPMENT	0.0201493	0.00222948	0.00426739
GO_NEGATIVE_REGULATION_OF_CHROMOSOME_ORGANIZATION	0.0201493	0.408595	0.0345952
GO_TELOMERIC_DNA_BINDING	0.0201493	1	0.23621
REACTOME_CELL_CELL_COMMUNICATION	0.0201877	0.0390873	0.0756188
HOSHIDA_LIVER_CANCER_SUBCLASS_S2	0.0201877	0.765744	0.245377
GSE6269_HEALTHY_VS_E_COLI_INF_PBMC_DN	0.0203394	0.150973	0.0382822
GSE19941_LPS_VS_LPS_AND_IL10_STIM_IL10_KO_MACROPHAGE_DN	0.0203394	0.150973	0.017854
GO_PEPTIDYL_AMINO_ACID_MODIFICATION	0.0203394	1	0.053514
GO_PALLIUM_DEVELOPMENT	0.0203394	0.064263	0.00758552
GO_NEGATIVE_REGULATION_OF_CELL_PROJECTION_ORGANIZATION	0.0203394	0.0073328	0.00298474
V$HNF3B_01	0.0203854	0.0609977	0.210263
PID_A6B1_A6B4_INTEGRIN_PATHWAY	0.0203854	0.134538	0.0092256
WOOD_EBV_EBNA1_TARGETS_DN	0.0203854	0.00734656	0.00240398
GSE339_CD8POS_VS_CD4CD8DN_DC_UP	0.0203854	0.278455	0.0211654
GSE2770_TGFB_AND_IL4_VS_IL12_TREATED_ACT_CD4_TCELL_6H_UP	0.0203854	0.480686	0.0765551
GSE21774_CD62L_POS_CD56_BRIGHT_VS_CD62L_NEG_CD56_DIM_NK_CELL_DN	0.0203854	0.480686	0.457077
GSE32986_CURDLAN_LOWDOSE_VS_GMCSF_AND_CURDLAN_LOWDOSE_STIM_DC_UP	0.0203854	0.480686	0.319429
GSE37533_PPARG1_FOXP3_VS_FOXP3_TRANSDUCED_CD4_TCELL_UP	0.0203854	0.278455	0.319429
GO_RESPONSE_TO_ANTIBIOTIC	0.0203854	0.807816	0.201342
GO_PROTEIN_DEACETYLASE_ACTIVITY	0.0203854	0.807816	0.201342
GO_NEGATIVE_REGULATION_OF_CELL_CYCLE_PROCESS	0.0205443	0.187699	0.0228988
RODRIGUES_THYROID_CARCINOMA_ANAPLASTIC_DN	0.0205627	0.141794	0.0604632
GSE3920_UNTREATED_VS_IFNA_TREATED_FIBROBLAST_UP	0.0205656	0.217531	0.486246
GSE26488_HDAC7_KO_VS_VP16_TRANSGENIC_HDAC7_KO_DOUBLE_POSITIVE_THYMOCYTE_UP	0.0205656	0.423532	0.486246
GO_TRANSCRIPTION_FROM_RNA_POLYMERASE_II_PROMOTER	0.0208625	1	0.179754
V$TAL1BETAITF2_01	0.0210007	0.0248741	0.0795901
V$ZIC2_01	0.0210007	0.0589733	0.0248693
GO_CELL_CORTEX	0.0210007	0.00917648	0.0125638
GO_ACTIN_FILAMENT_BINDING	0.0210741	0.00334763	0.000814355
GO_RESPONSE_TO_ENDOGENOUS_STIMULUS	0.0210756	0.0813862	0.00445423
MORF_ERCC2	0.0210843	0.414833	0.155469
MORF_ACTG1	0.0210843	0.0653234	1.44694e-09
GSE10325_LUPUS_CD4_TCELL_VS_LUPUS_MYELOID_UP	0.0210843	0.480686	0.000701489
GSE13484_12H_VS_3H_YF17D_VACCINE_STIM_PBMC_UP	0.0210843	0.480686	0.0431474
GSE17721_POLYIC_VS_PAM3CSK4_0.5H_BMDC_DN	0.0210843	0.281609	0.324317
GSE22886_IGM_MEMORY_BCELL_VS_BM_PLASMA_CELL_UP	0.0210843	0.00259866	0.0104136
GO_POSITIVE_REGULATION_OF_CELLULAR_AMIDE_METABOLIC_PROCESS	0.0210843	0.71082	0.0150772
GO_ACTOMYOSIN	0.0210843	0.0197138	0.0332319
TCTATGA,MIR-376A,MIR-376B	0.0210927	0.603494	0.304179
REACTOME_P75_NTR_RECEPTOR_MEDIATED_SIGNALLING	0.0210927	0.298034	0.0801216
V$E4BP4_01	0.0211372	0.796032	0.0795901
V$AP2GAMMA_01	0.021664	0.0601901	0.0255216
RHEIN_ALL_GLUCOCORTICOID_THERAPY_DN	0.0218832	0.0726238	0.00144081
V$EGR2_01	0.0219452	0.0633952	0.137918
GSE12845_PRE_GC_VS_DARKZONE_GC_TONSIL_BCELL_DN	0.0219452	0.481893	0.0443198
GSE360_CTRL_VS_T_GONDII_DC_UP	0.0219452	0.0633952	0.0801216
GSE2770_IL4_ACT_VS_ACT_CD4_TCELL_48H_UP	0.0219452	0.141724	0.0443198
GSE30971_CTRL_VS_LPS_STIM_MACROPHAGE_WBP7_HET_4H_DN	0.0219452	0.0633952	0.616478
GSE36009_WT_VS_NLRP10_KO_DC_DN	0.0219452	1	0.137918
GCM_MLL	0.0222102	0.671606	0.229228
KEGG_BASAL_TRANSCRIPTION_FACTORS	0.0222102	1	0.247776
chr5q12	0.0222102	0.276606	0.247776
PID_REELIN_PATHWAY	0.0222102	0.0150401	0.00811654
KIM_WT1_TARGETS_DN	0.0222102	0.269894	0.00811654
KYNG_ENVIRONMENTAL_STRESS_RESPONSE_NOT_BY_GAMMA_IN_WS	0.0222102	0.71082	0.247776
GSE46606_IRF4_KO_VS_WT_CD40L_IL2_IL5_1DAY_STIMULATED_BCELL_DN	0.0222102	0.103771	0.0806874
GO_NEURON_MIGRATION	0.0222102	0.417898	0.0159103
GO_REGULATION_OF_EXTENT_OF_CELL_GROWTH	0.0222102	0.0233603	0.00605955
GO_U1_SNRNP	0.0222102	0.55301	0.110981
GO_CHD_TYPE_COMPLEX	0.0222102	0.55301	0.110981
GO_AXON_CYTOPLASM	0.0222102	0.0718794	0.247776
V$CREB_02	0.0222226	0.644726	0.0481459
GRAHAM_NORMAL_QUIESCENT_VS_NORMAL_DIVIDING_UP	0.022625	0.0723425	0.189199
GERHOLD_ADIPOGENESIS_DN	0.022625	0.223977	0.0123734
AAANWWTGC_UNKNOWN	0.0226269	0.284234	0.222669
V$TCF4_Q5	0.0226269	0.360481	0.138707
GSE10239_KLRG1INT_VS_KLRG1HIGH_EFF_CD8_TCELL_DN	0.0226269	0.14324	0.0454207
GSE360_CTRL_VS_L_MAJOR_MAC_DN	0.0226269	0.284234	0.141195
GO_REGULATION_OF_MAPK_CASCADE	0.0226269	0.0580373	0.00754341
GO_RIBONUCLEOPROTEIN_COMPLEX_SUBUNIT_ORGANIZATION	0.0226269	0.14324	0.00505018
PUJANA_BRCA2_PCC_NETWORK	0.0227902	1	0.546068
PUIFFE_INVASION_INHIBITED_BY_ASCITES_DN	0.0229163	0.899478	0.0431474
GO_PROTEIN_PHOSPHATASE_BINDING	0.0230289	0.786397	0.0414625
GO_DENDRITE	0.0231087	0.160183	0.0148535
BRUINS_UVC_RESPONSE_LATE	0.0231867	0.602815	0.203369
GO_REGULATION_OF_GTPASE_ACTIVITY	0.0231867	0.0108527	0.013581
WANG_TUMOR_INVASIVENESS_DN	0.0235154	0.197501	0.217944
GSE360_CTRL_VS_B_MALAYI_LOW_DOSE_MAC_DN	0.023517	0.143497	0.0116115
GSE39820_CTRL_VS_IL1B_IL6_IL23A_CD4_TCELL_UP	0.023517	0.287281	0.084642
GSE22601_DOUBLE_NEGATIVE_VS_CD4_SINGLE_POSITIVE_THYMOCYTE_DN	0.023517	1	0.144615
GSE36009_UNSTIM_VS_LPS_STIM_NLRP10_KO_DC_DN	0.023517	1	0.084642
GSE37532_TREG_VS_TCONV_PPARG_KO_CD4_TCELL_FROM_LN_DN	0.023517	0.48712	0.00532995
HINATA_NFKB_MATRIX	0.0238706	0.0663326	0.516279
GO_ENDOPLASMIC_RETICULUM_CHAPERONE_COMPLEX	0.0238706	0.0663326	0.148085
GO_MHC_CLASS_II_PROTEIN_COMPLEX_BINDING	0.0238706	1	0.00404225
GO_RESPONSE_TO_ABIOTIC_STIMULUS	0.0239735	0.0677369	0.00489177
GO_MICROTUBULE_ASSOCIATED_COMPLEX	0.0239735	0.00826651	0.0211663
V$NKX22_01	0.0239843	0.443265	0.23709
KEGG_PATHWAYS_IN_CANCER	0.0239843	0.154663	0.0188276
GSE14415_ACT_TCONV_VS_ACT_NATURAL_TREG_DN	0.0239843	0.443265	0.0459399
GSE37301_HEMATOPOIETIC_STEM_CELL_VS_RAG2_KO_NK_CELL_DN	0.0239843	0.107566	0.00181636
GTGTGAG,MIR-342	0.0242282	0.500605	0.194623
GO_RNA_HELICASE_ACTIVITY	0.0242282	0.972381	0.36031
V$CREB_Q2_01	0.0242468	0.56554	0.45731
GSE14350_TREG_VS_TEFF_UP	0.0243484	0.725481	0.0868503
GSE14350_TREG_VS_TEFF_IN_IL2RB_KO_UP	0.0243484	0.145235	0.0868503
GSE39820_CTRL_VS_IL1B_IL6_CD4_TCELL_UP	0.0243484	0.725481	0.025126
GSE42088_UNINF_VS_LEISHMANIA_INF_DC_4H_UP	0.0243484	0.28858	0.025126
GO_POSITIVE_REGULATION_OF_ORGANELLE_ORGANIZATION	0.0246026	0.0641796	0.00394262
YGCGYRCGC_UNKNOWN	0.0246832	1	0.0105546
MODULE_229	0.0248064	0.0761002	0.104328
PID_IL2_PI3K_PATHWAY	0.0248064	0.281633	0.0342303
TIEN_INTESTINE_PROBIOTICS_6HR_DN	0.0250087	0.23471	0.51742
V$HEN1_02	0.0250357	0.147415	0.0495629
V$ARNT_01	0.0250357	0.265099	9.08938e-05
V$EGR1_01	0.0250357	0.313012	0.0169356
V$OLF1_01	0.0250357	0.137398	0.000623442
V$POU3F2_01	0.0250357	0.627062	0.324502
V$CP2_02	0.0250357	0.0646289	0.0295193
MORF_ATOX1	0.0250357	0.313012	0.0906262
REACTOME_L1CAM_INTERACTIONS	0.0250357	0.00280425	0.0410463
GSE17721_LPS_VS_POLYIC_1H_BMDC_DN	0.0250357	0.147415	0.150161
GSE17721_POLYIC_VS_GARDIQUIMOD_6H_BMDC_UP	0.0250357	1	0.0893855
GSE17721_POLYIC_VS_GARDIQUIMOD_6H_BMDC_DN	0.0250357	0.0677369	0.00579267
GSE3982_MAST_CELL_VS_EFF_MEMORY_CD4_TCELL_UP	0.0250357	0.48712	0.0125638
GSE5589_UNSTIM_VS_45MIN_LPS_AND_IL6_STIM_MACROPHAGE_UP	0.0250357	1	0.345628
GSE19888_ADENOSINE_A3R_ACT_VS_TCELL_MEMBRANES_ACT_AND_A3R_INH_PRETREAT_IN_MAST_CELL_DN	0.0250357	0.0677369	0.0125638
GSE29164_CD8_TCELL_VS_CD8_TCELL_AND_IL12_TREATED_MELANOMA_DAY7_UP	0.0250357	0.48712	0.636096
GSE20727_H2O2_VS_ROS_INHIBITOR_TREATED_DC_DN	0.0250357	1	0.0259302
GSE41867_NAIVE_VS_DAY15_LCMV_ARMSTRONG_EFFECTOR_CD8_TCELL_DN	0.0250357	0.7288	0.00579267
GO_REGULATION_OF_CELL_MATRIX_ADHESION	0.0250357	0.0437799	0.0906262
GO_BETA_CATENIN_BINDING	0.0250357	1	0.0160999
GENTILE_UV_HIGH_DOSE_DN	0.0250912	0.464991	0.208664
BIOCARTA_NDKDYNAMIN_PATHWAY	0.0256318	0.57026	0.0335643
GO_REGULATION_OF_CELL_PROLIFERATION	0.0256318	0.140043	0.0417665
GO_PERICENTRIOLAR_MATERIAL	0.0256318	0.57026	0.0335643
GO_PROLINE_RICH_REGION_BINDING	0.0256318	0.163131	0.0335643
V$TITF1_Q3	0.025665	1	0.150161
V$E2F_03	0.025665	0.922076	0.0549017
V$HNF3ALPHA_Q6	0.025665	0.14833	0.0906262
CACTGCC,MIR-34A,MIR-34C,MIR-449	0.025665	0.720091	0.147114
ACCAATC,MIR-509	0.025665	0.143497	0.0382273
MORF_TPR	0.025665	0.167945	0.0474663
chr1p32	0.025665	0.235369	0.371383
PID_ANGIOPOIETIN_RECEPTOR_PATHWAY	0.025665	0.0411779	0.00340038
RAMASWAMY_METASTASIS_UP	0.025665	0.980409	0.0946648
ALFANO_MYC_TARGETS	0.025665	0.138053	0.0922734
KAECH_NAIVE_VS_MEMORY_CD8_TCELL_UP	0.025665	0.0282153	0.0130568
GSE1460_CD4_THYMOCYTE_VS_NAIVE_CD4_TCELL_ADULT_BLOOD_UP	0.025665	0.29359	0.0130568
GSE27786_CD4_TCELL_VS_NKCELL_DN	0.025665	0.730919	0.0906262
GSE27786_CD4_TCELL_VS_ERYTHTROBLAST_UP	0.025665	0.29359	0.00605955
GSE28237_FOLLICULAR_VS_EARLY_GC_BCELL_DN	0.025665	1	0.0906262
GSE2770_TGFB_AND_IL4_VS_TGFB_AND_IL12_TREATED_ACT_CD4_TCELL_6H_DN	0.025665	0.14833	0.153938
GSE32986_CURDLAN_HIGHDOSE_VS_GMCSF_AND_CURDLAN_HIGHDOSE_STIM_DC_UP	0.025665	0.730919	0.927662
GSE37301_MULTIPOTENT_PROGENITOR_VS_LYMPHOID_PRIMED_MPP_UP	0.025665	0.916032	0.159953
GSE37532_WT_VS_PPARG_KO_VISCERAL_ADIPOSE_TISSUE_TREG_DN	0.025665	0.14833	0.153938
GSE40273_EOS_KO_VS_WT_TREG_UP	0.025665	3.87254e-05	0.23709
GSE41978_ID2_KO_VS_BIM_KO_KLRG1_LOW_EFFECTOR_CD8_TCELL_DN	0.025665	0.0683941	0.0265726
GO_CLATHRIN_COAT	0.025665	0.427341	0.443509
GNF2_EIF3S6	0.0259678	0.123201	0.000364462
KARLSSON_TGFB1_TARGETS_UP	0.0259678	1	0.0461384
HELLER_HDAC_TARGETS_DN	0.0261988	0.00710316	0.0092256
CTTTAAR_UNKNOWN	0.0263876	0.0621556	0.324317
V$AP2_Q3	0.0264861	0.925355	0.0942584
V$MYOD_Q6_01	0.0264861	0.0287411	0.0942584
TGAYRTCA_V$ATF3_Q6	0.0265617	0.799403	0.2078
FOSTER_TOLERANT_MACROPHAGE_DN	0.0265617	0.305134	0.586856
GSE13411_NAIVE_VS_MEMORY_BCELL_DN	0.0265617	0.0287292	0.00273224
GSE360_T_GONDII_VS_B_MALAYI_LOW_DOSE_MAC_DN	0.0265617	0.493425	0.356622
GSE3982_MEMORY_CD4_TCELL_VS_TH1_DN	0.0265617	0.734239	0.156009
GSE8835_CD4_VS_CD8_TCELL_UP	0.0265617	0.493425	0.156009
GSE21670_TGFB_VS_TGFB_AND_IL6_TREATED_STAT3_KO_CD4_TCELL_DN	0.0265617	0.070041	0.013581
GSE19401_UNSTIM_VS_PAM2CSK4_STIM_FOLLICULAR_DC_DN	0.0265617	0.493425	0.156009
GSE37301_LYMPHOID_PRIMED_MPP_VS_COMMON_LYMPHOID_PROGENITOR_UP	0.0265617	0.150973	0.013581
GSE43955_TH0_VS_TGFB_IL6_IL23_TH17_ACT_CD4_TCELL_52H_DN	0.0265617	0.493425	0.156009
NIKOLSKY_BREAST_CANCER_7Q21_Q22_AMPLICON	0.0272638	0.0234726	0.099982
ROSS_AML_OF_FAB_M7_TYPE	0.0272638	0.081058	0.099982
GO_REGULATION_OF_CELL_JUNCTION_ASSEMBLY	0.0272638	0.081058	0.099982
GO_NEURAL_PRECURSOR_CELL_PROLIFERATION	0.0272638	0.240101	0.380335
RTAAACA_V$FREAC2_01	0.0273141	0.00818368	0.0512012
PUJANA_XPRSS_INT_NETWORK	0.0275004	1	0.539433
GSE1460_CORD_VS_ADULT_BLOOD_NAIVE_CD4_TCELL_UP	0.0275004	1	0.539433
GSE32901_TH1_VS_TH17_ENRICHED_CD4_TCELL_UP	0.0275004	1	0.052483
GSE12845_IGD_POS_BLOOD_VS_NAIVE_TONSIL_BCELL_DN	0.0275519	0.734239	0.0286534
GSE39820_CTRL_VS_TGFBETA1_IL6_CD4_TCELL_DN	0.0275519	0.734239	0.646762
GSE26030_UNSTIM_VS_RESTIM_TH17_DAY15_POST_POLARIZATION_DN	0.0275519	0.734239	0.00662981
GSE32986_GMCSF_AND_CURDLAN_LOWDOSE_VS_GMCSF_AND_CURDLAN_HIGHDOSE_STIM_DC_UP	0.0275519	0.497721	0.246827
GO_NEGATIVE_REGULATION_OF_TRANSCRIPTION_FROM_RNA_POLYMERASE_II_PROMOTER	0.0275519	0.703925	0.121687
GO_REGULATION_OF_ACTIN_FILAMENT_LENGTH	0.0277282	0.00060329	0.000197899
V$PAX3_B	0.0278127	0.137398	0.0182825
GTAAACC,MIR-299-5P	0.0278127	0.848311	0.234111
GO_HISTONE_METHYLTRANSFERASE_ACTIVITY	0.0278127	1	1
GRUETZMANN_PANCREATIC_CANCER_UP	0.0279339	0.355392	0.102736
V$BRN2_01	0.0280325	0.38677	0.0574367
V$FOXO3_01	0.0280325	0.0474759	0.0160679
MORF_XRCC5	0.0280325	0.142755	0.0987384
MULLIGHAN_NPM1_MUTATED_SIGNATURE_1_UP	0.0280325	0.465592	0.00887678
GTGCCTT,MIR-506	0.0281337	0.724019	0.0656437
GO_RECEPTOR_BINDING	0.0281429	0.0457131	0.0431474
DAZARD_RESPONSE_TO_UV_SCC_DN	0.0283857	1	0.290814
GSE27786_NKTCELL_VS_ERYTHROBLAST_UP	0.0283857	1	0.366779
GSE29618_PRE_VS_DAY7_POST_LAIV_FLU_VACCINE_PDC_DN	0.0283857	0.738472	0.163872
GSE3982_BASOPHIL_VS_TH1_DN	0.0283857	0.0301372	0.00691857
GSE4590_LARGE_PRE_BCELL_VS_VPREB_POS_LARGE_PRE_BCELL_DN	0.0283857	0.461102	0.097628
GSE21670_UNTREATED_VS_IL6_TREATED_STAT3_KO_CD4_TCELL_DN	0.0283857	0.738472	0.00118527
GSE21360_PRIMARY_VS_QUATERNARY_MEMORY_CD8_TCELL_DN	0.0283857	1	0.0562123
GSE19512_NAUTRAL_VS_INDUCED_TREG_DN	0.0283857	0.461102	0.097628
GSE42021_CD24HI_VS_CD24INT_TREG_THYMUS_UP	0.0283857	0.155118	0.0295193
GO_CELL_PART_MORPHOGENESIS	0.0283857	0.00884306	0.084642
V$IRF1_Q6	0.0289217	0.00700171	0.0324028
REACTOME_SIGNALLING_BY_NGF	0.0289217	0.217531	0.0324028
GO_POSITIVE_REGULATION_OF_CELL_DEATH	0.0289217	0.0513792	0.000442851
ADDYA_ERYTHROID_DIFFERENTIATION_BY_HEMIN	0.0289799	0.516174	0.213738
PID_EPHA2_FWD_PATHWAY	0.0291924	0.58737	0.0382273
AGUIRRE_PANCREATIC_CANCER_COPY_NUMBER_UP	0.0293829	0.0308684	0.0013357
BHAT_ESR1_TARGETS_NOT_VIA_AKT1_DN	0.0293829	0.646418	0.200061
GSE22886_NAIVE_CD4_TCELL_VS_NKCELL_DN	0.0294773	0.742506	0.255192
GSE39820_CTRL_VS_TGFBETA3_IL6_CD4_TCELL_UP	0.0294773	1	0.00723558
GSE5503_PLN_DC_VS_SPLEEN_DC_ACTIVATED_ALLOGENIC_TCELL_DN	0.0294773	0.305134	0.100278
GSE34006_A2AR_KO_VS_A2AR_AGONIST_TREATED_TREG_DN	0.0294773	0.305134	0.00723558
V$DR3_Q4	0.0296412	0.819767	0.100278
MODULE_457	0.0297673	0.444634	0.00562541
PID_NETRIN_PATHWAY	0.0297673	0.0191078	0.0414625
REACTOME_ACTIVATION_OF_CHAPERONE_GENES_BY_ATF6_ALPHA	0.0297673	0.00872229	0.036571
REACTOME_CD28_DEPENDENT_VAV1_PATHWAY	0.0297673	0.00872229	0.00562541
MYLLYKANGAS_AMPLIFICATION_HOT_SPOT_27	0.0297673	0.0761002	0.036571
LUI_TARGETS_OF_PAX8_PPARG_FUSION	0.0297673	0.722606	0.0116115
RAMPON_ENRICHED_LEARNING_ENVIRONMENT_EARLY_DN	0.0297673	0.0761002	0.036571
V$MEF2_Q6_01	0.0297966	0.591608	0.247776
CTCTGGA,MIR-520A,MIR-525	0.0298681	0.608794	0.744545
MORF_CDC10	0.0298681	1	0.000224897
GO_CHROMATIN_ASSEMBLY_OR_DISASSEMBLY	0.0298681	0.608794	0.177073
MORF_UBE2A	0.0299006	0.151549	0.0441124
GO_CELL_PROJECTION_CYTOPLASM	0.0299006	0.0456547	0.243285
GO_SEQUENCE_SPECIFIC_DNA_BINDING	0.0299667	1	0.974109
GCM_RAN	0.0304317	0.00023856	0.0592802
GSE31082_DP_VS_CD8_SP_THYMOCYTE_UP	0.0304317	1	0.169496
GSE42021_TCONV_PLN_VS_CD24HI_TCONV_THYMUS_DN	0.0304317	0.30845	0.521449
GO_EPITHELIAL_CELL_DEVELOPMENT	0.0305515	0.00635698	0.0142845
V$MYOD_Q6	0.0308153	0.111532	0.00871665
V$E2F1DP1RB_01	0.0308153	0.400405	0.00174611
GTTAAAG,MIR-302B	0.0308704	0.52422	0.0179384
GENTILE_UV_LOW_DOSE_DN	0.0308704	0.0875382	0.109252
GO_RESPONSE_TO_TEMPERATURE_STIMULUS	0.0308777	0.51115	0.0043936
HAHTOLA_SEZARY_SYNDROM_UP	0.0309165	0.340599	0.000731044
GO_GLYCEROPHOSPHOLIPID_METABOLIC_PROCESS	0.0309165	0.0484746	0.338621
GO_ENZYME_REGULATOR_ACTIVITY	0.0309181	0.11049	0.184904
GO_KINASE_BINDING	0.0310446	0.287462	7.04712e-06
GSE14415_INDUCED_TREG_VS_FOXP3_KO_INDUCED_TREG_IL2_CULTURE_UP	0.0310971	0.0310962	0.0127389
GO_ENDOMEMBRANE_SYSTEM_ORGANIZATION	0.0312714	0.00248007	0.00205318
GTGCCAT,MIR-183	0.0317931	0.123201	0.0592802
BENPORATH_MYC_TARGETS_WITH_EBOX	0.0318864	0.113792	0.00183009
TGCTTTG,MIR-330	0.0323737	0.178685	0.0726212
GO_CELLULAR_COMPONENT_MORPHOGENESIS	0.0323737	0.00219185	0.0289469
MORF_GSPT1	0.0325452	1	0.0159103
PRAMOONJAGO_SOX4_TARGETS_DN	0.0325452	0.0476697	0.00471373
KENNY_CTNNB1_TARGETS_DN	0.0325452	0.869814	0.251914
ZHANG_PROLIFERATING_VS_QUIESCENT	0.0325452	0.452452	0.00471373
GO_NUCLEAR_CHROMOSOME	0.032603	1	0.084827
V$AP2ALPHA_01	0.0328402	0.0518235	0.0651901
V$SREBP_Q3	0.0328402	0.409904	0.0651901
MODULE_126	0.0328402	1	0.0154657
UEDA_CENTRAL_CLOCK	0.0328402	0.143497	0.0519227
HAN_SATB1_TARGETS_DN	0.0328402	0.0853821	0.0119242
GSE10463_CD40L_AND_VA347_VS_CD40L_IN_DC_UP	0.0328402	0.0529722	0.0609436
GSE3982_CTRL_VS_IGE_STIM_MAST_CELL_DN	0.0328402	1	0.0154657
GSE3982_BASOPHIL_VS_CENT_MEMORY_CD4_TCELL_UP	0.0328402	0.0529722	0.108479
GSE4142_NAIVE_VS_GC_BCELL_UP	0.0328402	0.469653	0.281567
GSE5589_UNSTIM_VS_180MIN_LPS_AND_IL10_STIM_MACROPHAGE_DN	0.0328402	0.709071	0.181275
GO_MACROMOLECULE_DEACYLATION	0.0328402	1	0.413395
GO_WNT_SIGNALING_PATHWAY_CALCIUM_MODULATING_PATHWAY	0.0328402	0.724019	0.0130408
GO_NEURON_PROJECTION_MORPHOGENESIS	0.0328402	0.000422214	0.0300391
GO_CORTICAL_CYTOSKELETON_ORGANIZATION	0.0328402	0.0203195	0.127679
GO_HISTONE_LYSINE_N_METHYLTRANSFERASE_ACTIVITY	0.0328402	1	0.910462
GO_CHROMATIN	0.0332953	1	0.316987
GO_POSITIVE_REGULATION_OF_RNA_SPLICING	0.0333832	1	0.144994
GO_PRECATALYTIC_SPLICEOSOME	0.0333832	1	0.144994
MORF_RAP1A	0.033758	0.516174	0.473859
GSE22886_NEUTROPHIL_VS_DC_DN	0.033758	0.319587	0.273049
GSE6259_FLT3L_INDUCED_DEC205_POS_DC_VS_CD4_TCELL_UP	0.033758	1	0.110591
KUMAR_TARGETS_OF_MLL_AF9_FUSION	0.0339925	0.982694	0.0779367
REACTOME_HEMOSTASIS	0.0341305	0.0647697	0.175124
GAZDA_DIAMOND_BLACKFAN_ANEMIA_ERYTHROID_DN	0.0341305	0.0155096	0.013581
GSE12392_WT_VS_IFNB_KO_CD8A_NEG_SPLEEN_DC_DN	0.0341305	1	0.185159
GSE21380_NON_TFH_VS_TFH_CD4_TCELL_DN	0.0341305	0.471751	0.110981
V$AP2_Q6	0.0346656	0.696793	0.11414
GO_REGULATION_OF_SMALL_GTPASE_MEDIATED_SIGNAL_TRANSDUCTION	0.0348351	0.207005	0.116163
CHICAS_RB1_TARGETS_SENESCENT	0.0350447	0.749669	0.0935562
GSE42021_TREG_VS_TCONV_PLN_DN	0.0350447	0.170907	0.0663655
GO_MICROTUBULE_BASED_MOVEMENT	0.0350447	0.0343163	0.113527
CTCTAGA,MIR-526C,MIR-518F,MIR-526A	0.0350757	0.461183	0.483417
GCM_IL6ST	0.0350757	0.163131	0.124034
GCM_TPT1	0.0351532	0.0274307	5.66742e-06
GSE29615_CTRL_VS_DAY3_LAIV_IFLU_VACCINE_PBMC_DN	0.0351532	1	0.303528
GO_REGULATION_OF_DNA_REPLICATION	0.0351532	0.0333776	0.00255921
V$HFH8_01	0.0352958	0.710932	0.0645896
GSE14308_TH2_VS_NAIVE_CD4_TCELL_DN	0.0352958	0.473534	0.00767322
GSE17721_CTRL_VS_PAM3CSK4_8H_BMDC_DN	0.0352958	0.129179	0.0341313
GSE8921_3H_VS_24H_TLR1_2_STIM_MONOCYTE_UP	0.0352958	0.710932	0.0341313
GSE7831_UNSTIM_VS_INFLUENZA_STIM_PDC_4H_UP	0.0352958	0.473534	0.0645896
GSE20500_CTRL_VS_RETINOIC_ACID_TREATED_CD4_TCELL_DN	0.0352958	0.129179	0.113527
GSE46606_UNSTIM_VS_CD40L_IL2_IL5_1DAY_STIMULATED_IRF4HIGH_SORTED_BCELL_DN	0.0352958	0.710932	0.113527
GO_POSITIVE_REGULATION_OF_PROTEIN_COMPLEX_ASSEMBLY	0.0352958	0.129179	0.00326398
GO_CALCIUM_ION_BINDING	0.0352958	0.127365	0.238088
CACGTG_V$MYC_Q2	0.0355868	0.480686	0.00205318
GO_SINGLE_ORGANISM_BEHAVIOR	0.0355868	0.386296	0.179627
GO_PROTEIN_LOCALIZATION	0.0355869	0.0179519	2.67552e-05
LAIHO_COLORECTAL_CANCER_SERRATED_UP	0.0356077	0.091484	0.709531
TAGAACC,MIR-182	0.0360396	0.730158	0.13512
GCM_CSNK1A1	0.0360396	0.730158	0.048683
BIOCARTA_FMLP_PATHWAY	0.0360396	0.310263	0.13512
BIOCARTA_PAR1_PATHWAY	0.0360396	0.310263	0.13512
GO_SEMAPHORIN_PLEXIN_SIGNALING_PATHWAY	0.0360396	0.0962795	0.048683
GO_CLATHRIN_COATED_ENDOCYTIC_VESICLE_MEMBRANE	0.0360396	0.0962795	0.598959
LIAO_METASTASIS	0.0360886	0.178736	0.184757
MORF_CCNI	0.0363822	0.673537	0.00321848
GSE3565_CTRL_VS_LPS_INJECTED_DUSP1_KO_SPLENOCYTES_UP	0.0363822	0.0343163	0.00670007
GSE7596_AKT_TRANSD_VS_CTRL_CD4_TCONV_WITH_TGFB_UP	0.0363822	0.633671	0.30779
GSE24142_DN2_VS_DN3_THYMOCYTE_ADULT_DN	0.0365471	0.0563728	5.66389e-05
GSE21063_3H_VS_16H_ANTI_IGM_STIM_BCELL_UP	0.0365471	0.473534	0.295325
GSE29164_UNTREATED_VS_CD8_TCELL_TREATED_MELANOMA_DAY3_DN	0.0365471	0.473534	0.192386
BONOME_OVARIAN_CANCER_SURVIVAL_SUBOPTIMAL_DEBULKING	0.0365637	0.682899	0.319918
GSE2770_UNTREATED_VS_TGFB_AND_IL4_TREATED_ACT_CD4_TCELL_48H_UP	0.0365854	0.139741	0.0298373
GO_NEGATIVE_REGULATION_OF_CELL_COMMUNICATION	0.0368763	0.749786	0.061814
V$TAL1ALPHAE47_01	0.036929	0.00836669	0.0723017
V$CEBPGAMMA_Q6	0.036929	0.424256	0.278017
V$TTF1_Q6	0.036929	0.876491	0.0723017
KEGG_RENAL_CELL_CARCINOMA	0.036929	0.268133	0.0553735
REACTOME_PLATELET_ADHESION_TO_EXPOSED_COLLAGEN	0.036929	0.0872574	0.0443198
REACTOME_REGULATION_OF_INSULIN_SECRETION_BY_ACETYLCHOLINE	0.036929	0.463119	0.189199
REACTOME_G_ALPHA1213_SIGNALLING_EVENTS	0.036929	0.548775	0.242155
SCHAEFFER_PROSTATE_DEVELOPMENT_AND_CANCER_BOX1_DN	0.036929	0.463119	0.189199
ROSS_AML_WITH_PML_RARA_FUSION	0.036929	0.000202385	0.0553735
BROWNE_HCMV_INFECTION_16HR_UP	0.036929	0.240009	0.0411661
FIGUEROA_AML_METHYLATION_CLUSTER_4_DN	0.036929	0.0872574	0.189199
GO_REGULATION_OF_KINASE_ACTIVITY	0.036929	0.00512936	0.000119836
GO_MHC_PROTEIN_COMPLEX_BINDING	0.036929	1	0.00750743
GO_TRANSCRIPTION_COREPRESSOR_ACTIVITY	0.036929	0.773275	0.119817
BIOCARTA_P53HYPOXIA_PATHWAY	0.0375819	0.617838	0.0116115
KIM_GERMINAL_CENTER_T_HELPER_DN	0.0375819	0.042291	0.155932
GSE17721_PAM3CSK4_VS_CPG_8H_BMDC_DN	0.0375819	0.71589	0.119929
GSE29617_CTRL_VS_DAY3_TIV_FLU_VACCINE_PBMC_2008_DN	0.0375819	0.71589	0.195912
GSE360_L_DONOVANI_VS_M_TUBERCULOSIS_MAC_UP	0.0375819	0.0574054	0.119929
GSE7460_CD8_TCELL_VS_CD4_TCELL_ACT_DN	0.0375819	0.269894	0.008299
GSE20152_SPHK1_KO_VS_WT_HTNFA_OVERXPRESS_ANKLE_UP	0.0375819	0.71589	0.589747
GSE24726_WT_VS_E2-2_KO_PDC_DAY4_POST_DELETION_UP	0.0375819	0.132243	0.589747
GSE37301_COMMON_LYMPHOID_PROGENITOR_VS_CD4_TCELL_UP	0.0375819	0.269894	0.0367049
GO_REGULATION_OF_PROTEIN_HOMODIMERIZATION_ACTIVITY	0.0375819	0.197501	0.155932
GO_NUCLEAR_TRANSCRIPTIONAL_REPRESSOR_COMPLEX	0.0375819	0.617838	0.155932
GO_PRESPLICEOSOME	0.0375819	0.617838	0.155932
GO_CENTRIOLAR_SATELLITE	0.0375819	1	0.155932
ACTACCT,MIR-196A,MIR-196B	0.0378734	0.0579607	0.031179
V$STAT6_01	0.0379004	0.124107	0.0743095
V$CACBINDINGPROTEIN_Q6	0.0379004	0.623985	0.191001
GO_OSSIFICATION	0.0379004	0.124107	0.283161
LI_DCP2_BOUND_MRNA	0.0379332	1	0.0255766
GSE12366_GC_BCELL_VS_PLASMA_CELL_UP	0.0388437	0.717407	0.200061
GSE27786_NKCELL_VS_NKTCELL_UP	0.0388437	0.717407	0.305362
GSE2770_UNTREATED_VS_ACT_CD4_TCELL_48H_UP	0.0388437	1	0.200061
GSE5589_WT_VS_IL10_KO_LPS_STIM_MACROPHAGE_45MIN_UP	0.0388437	0.271678	0.305362
GSE6674_CPG_VS_CPG_AND_ANTI_IGM_STIM_BCELL_DN	0.0388437	0.476337	0.0380097
GSE13887_HEALTHY_VS_LUPUS_RESTING_CD4_TCELL_DN	0.0388437	0.23471	0.123455
GSE21670_TGFB_VS_TGFB_AND_IL6_TREATED_STAT3_KO_CD4_TCELL_UP	0.0388437	0.717407	0.305362
GSE23568_ID3_TRANSDUCED_VS_ID3_KO_CD8_TCELL_DN	0.0388437	0.271678	0.00383594
GSE33424_CD161_HIGH_VS_NEG_CD8_TCELL_UP	0.0388437	0.271678	0.122958
GSE43955_TH0_VS_TGFB_IL6_IL23_TH17_ACT_CD4_TCELL_60H_UP	0.0388437	0.476337	0.200061
ATGTTTC,MIR-494	0.0388612	0.0357998	0.0684479
GO_PHOSPHORIC_ESTER_HYDROLASE_ACTIVITY	0.0388888	0.696793	0.084642
V$STAT5A_03	0.039049	0.125618	0.0434082
CACTTTG,MIR-520G,MIR-520H	0.039049	0.125618	0.0117025
GO_POSITIVE_REGULATION_OF_AXON_EXTENSION	0.0390843	0.0233603	0.0160999
TGGTGCT,MIR-29A,MIR-29B,MIR-29C	0.0392041	0.0481933	0.068046
TTGGGAG,MIR-150	0.039983	0.0580373	0.0266255
GTAAGAT,MIR-200A	0.039983	0.175011	0.135776
HOSHIDA_LIVER_CANCER_LATE_RECURRENCE_UP	0.039983	0.175011	0.0565966
GO_NEUROEPITHELIAL_CELL_DIFFERENTIATION	0.039983	0.0545041	0.281621
GO_FILOPODIUM	0.039983	0.155118	0.061585
GO_RNA_POLYMERASE_II_TRANSCRIPTION_FACTOR_COMPLEX	0.039983	1	0.234109
GO_CELL_DIVISION_SITE	0.039983	0.0131727	0.135776
V$MAZ_Q6	0.0401649	1	0.203369
GSE8835_HEALTHY_VS_CLL_CD8_TCELL_UP	0.0401649	1	0.0195477
GSE32034_UNTREATED_VS_ROSIGLIZATONE_TREATED_LY6C_HIGH_MONOCYTE_DN	0.0401649	0.720091	0.0389904
GSE28737_WT_VS_BCL6_KO_MARGINAL_ZONE_BCELL_DN	0.0401649	0.720091	0.203369
GO_NEGATIVE_REGULATION_OF_CELL_DIFFERENTIATION	0.0401649	0.00798599	0.00693464
TAATGTG,MIR-323	0.0403376	0.409937	0.00771212
ATGCAGT,MIR-217	0.0404821	0.238769	0.0651978
ROETH_TERT_TARGETS_DN	0.040771	0.247585	0.306874
CCTGCTG,MIR-214	0.0416672	0.129179	0.0454207
CROMER_METASTASIS_UP	0.0416672	0.103771	0.0248693
GSE12845_IGD_POS_VS_NEG_BLOOD_BCELL_DN	0.0416672	0.480686	0.07471
GSE369_IFNG_KO_VS_WT_LIVER_UP	0.0416672	1	0.600429
GSE5589_WT_VS_IL6_KO_LPS_STIM_MACROPHAGE_45MIN_UP	0.0416672	0.480686	0.0404139
GSE12003_MIR223_KO_VS_WT_BM_PROGENITOR_4D_CULTURE_UP	0.0416672	0.0601901	0.208543
GSE43955_TH0_VS_TGFB_IL6_TH17_ACT_CD4_TCELL_20H_UP	0.0416672	0.0601901	0.12895
GSE42088_UNINF_VS_LEISHMANIA_INF_DC_2H_UP	0.0416672	0.137398	0.0203379
GO_VASCULAR_ENDOTHELIAL_GROWTH_FACTOR_RECEPTOR_SIGNALING_PATHWAY	0.0416672	0.00798599	0.00279169
GO_PROTEIN_DEPHOSPHORYLATION	0.0416672	1	0.12895
GO_INTRACELLULAR_VESICLE	0.0417591	0.0135651	0.00167835
V$IRF_Q6	0.0418867	0.00501029	0.0112445
TCCCRNNRTGC_UNKNOWN	0.0418867	0.543872	0.305362
SANSOM_APC_MYC_TARGETS	0.0418867	0.790234	0.433651
HALLMARK_MYC_TARGETS_V1	0.0418867	0.790234	3.98564e-06
GSE37605_C57BL6_VS_NOD_FOXP3_FUSION_GFP_TCONV_UP	0.0418867	0.414857	0.787238
MORF_TERF2IP	0.042391	0.100869	0.00189334
GO_REGULATION_OF_MRNA_METABOLIC_PROCESS	0.042391	1	0.22898
GO_OSTEOBLAST_DIFFERENTIATION	0.042391	0.748798	0.22898
BIOCARTA_ECM_PATHWAY	0.0425187	0.00740586	0.0533959
BIOCARTA_MTOR_PATHWAY	0.0425187	0.633671	0.0533959
CHIBA_RESPONSE_TO_TSA_DN	0.0425187	0.633671	0.168205
GCM_HDAC1	0.04267	0.106148	0.0568684
BIOCARTA_MET_PATHWAY	0.04267	0.742506	0.332209
BOYLAN_MULTIPLE_MYELOMA_D_CLUSTER_DN	0.04267	0.33306	0.0568684
GO_ERBB2_SIGNALING_PATHWAY	0.04267	0.33306	0.151559
GO_RNA_SECONDARY_STRUCTURE_UNWINDING	0.04267	0.742506	0.332209
GO_MICROTUBULE_ORGANIZING_CENTER_PART	0.04267	0.550492	0.131922
GO_SYNAPTIC_SIGNALING	0.0427163	0.106249	0.0625207
BOYLAN_MULTIPLE_MYELOMA_C_DN	0.0427214	0.906491	0.51742
GO_DEACETYLASE_ACTIVITY	0.0427214	0.906491	0.289361
ZHENG_FOXP3_TARGETS_IN_THYMUS_UP	0.0427349	0.72186	0.0417665
IWANAGA_CARCINOGENESIS_BY_KRAS_PTEN_DN	0.0427349	0.278455	0.0327902
GSE12366_PLASMA_CELL_VS_MEMORY_BCELL_DN	0.0427349	0.480686	0.0765551
GSE17721_0.5H_VS_4H_POLYIC_BMDC_UP	0.0427349	0.72186	0.0211654
GSE29618_PDC_VS_MDC_UP	0.0427349	0.0609977	0.0043936
GSE3982_DC_VS_EFF_MEMORY_CD4_TCELL_UP	0.0427349	0.0243639	0.0211654
GSE21670_TGFB_VS_IL6_TREATED_STAT3_KO_CD4_TCELL_UP	0.0427349	1	0.0765551
GSE26351_UNSTIM_VS_BMP_PATHWAY_STIM_HEMATOPOIETIC_PROGENITORS_UP	0.0427349	0.0609977	0.0211654
WTGAAAT_UNKNOWN	0.0429627	0.293869	0.0211784
MORF_AATF	0.0429627	0.549548	0.00234847
REACTOME_GASTRIN_CREB_SIGNALLING_PATHWAY_VIA_PKC_AND_MAPK	0.0431495	0.214467	0.07471
GO_GLIOGENESIS	0.0431495	0.0388889	0.0188117
V$CREL_01	0.0437257	0.899478	0.208543
V$NFKB_Q6	0.0437257	0.444634	0.0481459
V$AMEF2_Q6	0.0437257	0.644726	0.13512
V$SP1_Q2_01	0.0437257	0.255138	0.0481459
KEGG_ADHERENS_JUNCTION	0.0437257	0.57026	0.064327
DEBIASI_APOPTOSIS_BY_REOVIRUS_INFECTION_UP	0.0437257	0.463119	0.384818
BRUECKNER_TARGETS_OF_MIRLET7A3_DN	0.0437257	0.0324585	0.13944
MILI_PSEUDOPODIA_HAPTOTAXIS_DN	0.0437298	0.0605559	0.50047
ZHENG_BOUND_BY_FOXP3	0.0439193	0.0537412	0.000741885
GSE15930_NAIVE_VS_72H_IN_VITRO_STIM_IFNAB_CD8_TCELL_UP	0.0439193	0.0248324	0.213738
GSE17721_CTRL_VS_GARDIQUIMOD_24H_BMDC_DN	0.0439193	0.281609	0.0431474
GSE17721_0.5H_VS_8H_POLYIC_BMDC_UP	0.0439193	0.139974	0.00461589
GSE19825_NAIVE_VS_IL2RALOW_DAY3_EFF_CD8_TCELL_DN	0.0439193	0.480686	0.611296
GSE3982_MAST_CELL_VS_TH1_UP	0.0439193	0.480686	0.078888
HALLMARK_UNFOLDED_PROTEIN_RESPONSE	0.0439193	0.103771	0.0335263
GSE15735_CTRL_VS_HDAC_INHIBITOR_TREATED_CD4_TCELL_2H_UP	0.0439193	0.281609	0.0219153
GSE35825_IFNA_VS_IFNG_STIM_MACROPHAGE_DN	0.0439193	0.480686	0.078888
GSE40274_FOXP3_VS_FOXP3_AND_PBX1_TRANSDUCED_ACTIVATED_CD4_TCELL_DN	0.0439193	0.281609	0.213738
GSE41867_MEMORY_VS_EXHAUSTED_CD8_TCELL_DAY30_LCMV_DN	0.0439193	1	0.213738
GSE45365_WT_VS_IFNAR_KO_CD8A_DC_MCMV_INFECTION_UP	0.0439193	0.480686	0.324317
GO_POSITIVE_REGULATION_OF_ESTABLISHMENT_OF_PROTEIN_LOCALIZATION	0.0439193	0.57026	0.00299956
GO_KINETOCHORE	0.0439193	0.0113775	0.135048
V$TEF1_Q6	0.0439985	0.19383	0.313741
GO_REGULATION_OF_GENE_EXPRESSION_EPIGENETIC	0.0439985	1	0.443509
BIOCARTA_BARR_MAPK_PATHWAY	0.0440068	0.473534	0.208543
REACTOME_ACTIVATION_OF_CHAPERONES_BY_ATF6_ALPHA	0.0440068	0.0128996	0.052483
REACTOME_CALNEXIN_CALRETICULIN_CYCLE	0.0440068	0.0985244	0.208543
HEIDENBLAD_AMPLIFIED_IN_SOFT_TISSUE_CANCER	0.0440068	0.473534	0.052483
DING_LUNG_CANCER_MUTATED_FREQUENTLY	0.0440068	0.0985244	0.052483
GO_POST_EMBRYONIC_MORPHOGENESIS	0.0440068	0.473534	0.208543
GO_POSITIVE_REGULATION_OF_ASTROCYTE_DIFFERENTIATION	0.0440068	0.473534	0.208543
GSE7568_IL4_VS_IL4_AND_TGFB_TREATED_MACROPHAGE_24H_UP	0.0442971	0.660318	0.221618
GSE34156_TLR1_TLR2_LIGAND_VS_NOD2_AND_TLR1_TLR2_LIGAND_24H_TREATED_MONOCYTE_UP	0.0442971	0.423532	0.00884637
V$E2F1_Q3	0.0446063	0.905072	0.026818
RUTELLA_RESPONSE_TO_HGF_VS_CSF2RB_AND_IL4_DN	0.0446063	0.257761	0.084642
GO_TRANSCRIPTION_FACTOR_COMPLEX	0.044626	1	0.414751
GO_TAXIS	0.0448074	0.00100714	0.0131945
REACTOME_ACTIVATION_OF_THE_MRNA_UPON_BINDING_OF_THE_CAP_BINDING_COMPLEX_AND_EIFS_AND_SUBSEQUENT_BINDING_TO_43S	0.0451328	0.0589587	0.00758552
TIEN_INTESTINE_PROBIOTICS_6HR_UP	0.0451328	0.473534	2.11638e-05
GSE27786_LIN_NEG_VS_NKTCELL_DN	0.0451328	0.722606	0.137918
GSE360_HIGH_VS_LOW_DOSE_B_MALAYI_MAC_DN	0.0451328	0.281724	0.756025
GSE3982_MAST_CELL_VS_CENT_MEMORY_CD4_TCELL_UP	0.0451328	0.281724	0.0443198
GSE2770_IL4_ACT_VS_ACT_CD4_TCELL_2H_DN	0.0451328	1	0.0443198
GSE11961_MARGINAL_ZONE_BCELL_VS_GERMINAL_CENTER_BCELL_DAY7_DN	0.0451328	1	0.0801216
GSE42021_CD24HI_TREG_VS_CD24HI_TCONV_THYMUS_DN	0.0451328	0.481893	0.0443198
GSE46606_DAY1_VS_DAY3_CD40L_IL2_IL5_STIMULATED_IRF4_KO_BCELL_DN	0.0451328	0.141724	0.0443198
GO_ORGANELLE_TRANSPORT_ALONG_MICROTUBULE	0.0451328	0.0589587	0.14879
GO_RECEPTOR_MEDIATED_ENDOCYTOSIS	0.0451328	0.00879063	0.217944
ELVIDGE_HYPOXIA_DN	0.0453385	0.320029	0.527631
PROVENZANI_METASTASIS_DN	0.0453385	0.150973	0.0758536
GO_REGULATION_OF_PHOSPHATASE_ACTIVITY	0.0453385	0.250585	0.238852
GO_POSITIVE_REGULATION_OF_PROTEIN_LOCALIZATION_TO_NUCLEUS	0.0453385	0.250585	0.0151039
GO_CELLULAR_RESPONSE_TO_DNA_DAMAGE_STIMULUS	0.0453385	0.543472	0.0662867
GNF2_ANP32B	0.045582	1	0.159273
PID_ERBB4_PATHWAY	0.045582	0.0261105	0.0609436
HINATA_NFKB_TARGETS_FIBROBLAST_UP	0.045582	0.109608	0.0675716
GO_HISTONE_METHYLATION	0.045582	1	0.917263
AMUNDSON_POOR_SURVIVAL_AFTER_GAMMA_RADIATION_2G	0.0456566	0.040831	0.00929021
GSE6674_UNSTIM_VS_PL2_3_STIM_BCELL_DN	0.0456566	0.220717	0.0791966
GSE7568_CTRL_VS_3H_TGFB_TREATED_MACROPHAGES_WITH_IL4_AND_DEXAMETHASONE_DN	0.0456566	0.220717	0.0205171
V$HFH1_01	0.0465895	0.560543	0.217944
TAATAAT,MIR-126	0.0465895	0.560543	0.452219
GSE14308_TH1_VS_INDUCED_TREG_UP	0.0465895	0.724019	0.0454207
GSE27786_LIN_NEG_VS_CD4_TCELL_DN	0.0465895	0.485203	0.141195
GSE6674_PL2_3_VS_ANTI_IGM_AND_CPG_STIM_BCELL_DN	0.0465895	0.485203	0.472104
GSE29164_DAY3_VS_DAY7_CD8_TCELL_AND_IL12_TREATED_MELANOMA_UP	0.0465895	0.0646289	0.0112597
GSE45739_UNSTIM_VS_ACD3_ACD28_STIM_NRAS_KO_CD4_TCELL_UP	0.0465895	0.485203	0.141195
BIOCARTA_EIF4_PATHWAY	0.0466905	1	0.179679
PID_PRL_SIGNALING_EVENTS_PATHWAY	0.0466905	0.00818368	0.01555
CAIRO_PML_TARGETS_BOUND_BY_MYC_UP	0.0466905	0.646418	0.179679
AZARE_STAT3_TARGETS	0.0466905	0.219668	0.179679
GO_RESPONSE_TO_NITROGEN_COMPOUND	0.0466905	0.23471	0.0253292
GO_PROTEIN_DIMERIZATION_ACTIVITY	0.0467459	0.119841	0.0937164
GO_PROTEIN_HOMODIMERIZATION_ACTIVITY	0.0467625	0.03527	0.127679
V$USF2_Q6	0.0469137	0.913439	0.0889375
DOANE_RESPONSE_TO_ANDROGEN_DN	0.0469137	0.137189	0.144419
GO_NEGATIVE_REGULATION_OF_MAPK_CASCADE	0.0470015	0.56554	0.142407
CHIARADONNA_NEOPLASTIC_TRANSFORMATION_CDC25_UP	0.0471805	0.253554	0.0756188
PENG_GLUCOSE_DEPRIVATION_DN	0.0472659	0.224955	0.00417893
GO_PHOSPHATASE_BINDING	0.0472659	0.671606	0.0434082
TORCHIA_TARGETS_OF_EWSR1_FLI1_FUSION_DN	0.0473999	0.129179	0.0587452
BARIS_THYROID_CANCER_DN	0.047496	0.194586	0.0252053
JOHANSSON_GLIOMAGENESIS_BY_PDGFB_UP	0.047496	0.0161321	0.155469
MCBRYAN_PUBERTAL_BREAST_6_7WK_UP	0.047496	0.48712	0.336835
SHETH_LIVER_CANCER_VS_TXNIP_LOSS_PAM1	0.047496	0.200289	0.0872067
REN_ALVEOLAR_RHABDOMYOSARCOMA_UP	0.047496	0.00542877	0.0332319
DELASERNA_MYOD_TARGETS_DN	0.047496	0.48011	0.308376
CUI_GLUCOSE_DEPRIVATION	0.047496	0.48011	0.308376
ISSAEVA_MLL2_TARGETS	0.047496	0.00309042	0.155469
GSE11924_TH2_VS_TH17_CD4_TCELL_DN	0.047496	0.143497	0.226514
GSE13484_UNSTIM_VS_12H_YF17D_VACCINE_STIM_PBMC_UP	0.047496	0.724019	0.144615
GSE20715_WT_VS_TLR4_KO_LUNG_UP	0.047496	0.0655681	0.0116115
GSE360_L_MAJOR_VS_B_MALAYI_HIGH_DOSE_DC_UP	0.047496	0.287281	0.084642
GSE2770_TGFB_AND_IL4_VS_IL4_TREATED_ACT_CD4_TCELL_48H_UP	0.047496	0.287281	0.084642
GSE2770_IL4_ACT_VS_ACT_CD4_TCELL_6H_DN	0.047496	1	0.084642
GSE3691_CONVENTIONAL_VS_PLASMACYTOID_DC_SPLEEN_UP	0.047496	0.48712	0.622091
GSE9316_CD4_TCELL_BALBC_VS_TH17_ENRI_CD4_TCELL_SKG_PMA_IONO_STIM_FR4NEG_DN	0.047496	0.48712	0.0243876
GSE42021_CD24LO_TREG_VS_CD24LO_TCONV_THYMUS_UP	0.047496	0.48712	0.144615
GSE42021_TCONV_PLN_VS_TREG_PRECURSORS_THYMUS_DN	0.047496	0.724019	0.0116115
GSE43955_10H_VS_30H_ACT_CD4_TCELL_WITH_TGFB_IL6_DN	0.047496	0.143497	0.0469458
GSE42724_NAIVE_VS_MEMORY_BCELL_DN	0.047496	0.48712	0.336835
GO_EMBRYO_DEVELOPMENT	0.047496	0.732926	0.352043
GO_NEURON_PROJECTION_GUIDANCE	0.047496	0.00917648	0.084642
GO_MAIN_AXON	0.047496	0.00309042	0.00056643
GO_KINASE_ACTIVITY	0.047496	0.27151	0.00768012
RODRIGUES_THYROID_CARCINOMA_DN	0.0475308	0.286287	0.150161
GO_RUFFLE_MEMBRANE	0.0475308	0.00901697	6.35548e-05
GO_INTRACELLULAR_SIGNAL_TRANSDUCTION	0.0479316	0.00381723	2.60428e-05
DEBIASI_APOPTOSIS_BY_REOVIRUS_INFECTION_DN	0.0481746	0.405083	0.150161
GO_REGULATION_OF_CELL_PROJECTION_ASSEMBLY	0.0484221	0.0248324	0.008299
GO_PHAGOCYTOSIS	0.0484221	0.0663326	0.00119952
MORF_NPM1	0.0485117	0.0423834	7.53535e-11
GSE22045_TREG_VS_TCONV_DN	0.0485117	0.106148	0.233885
MORF_PSMC2	0.0487791	0.0404607	0.000814355
GO_COATED_VESICLE_MEMBRANE	0.0487791	0.109864	0.249751
TATAAA_V$TATA_01	0.0488769	0.141724	0.0422595
GCM_RAF1	0.0488769	0.355392	0.168205
CHOI_ATL_STAGE_PREDICTOR	0.0488769	0.764306	0.168205
KUROKAWA_LIVER_CANCER_CHEMOTHERAPY_DN	0.0488769	0.115672	0.168205
TRAYNOR_RETT_SYNDROM_UP	0.0488769	0.115672	0.356622
GO_LYSINE_N_METHYLTRANSFERASE_ACTIVITY	0.0488769	1	0.956594
GSE17721_POLYIC_VS_GARDIQUIMOD_16H_BMDC_UP	0.0489211	0.48712	0.147114
GSE29618_PRE_VS_DAY7_POST_TIV_FLU_VACCINE_BCELL_DN	0.0489211	0.28858	0.0023391
GSE3982_MEMORY_CD4_TCELL_VS_TH2_DN	0.0489211	1	0.147114
GSE3982_DC_VS_NEUTROPHIL_LPS_STIM_UP	0.0489211	0.145235	0.147114
GSE33292_WT_VS_TCF1_KO_DN3_THYMOCYTE_UP	0.0489211	0.48712	0.147114
GO_POSITIVE_REGULATION_OF_PROTEIN_MODIFICATION_PROCESS	0.0489211	0.0125443	0.00351878
LEE_BMP2_TARGETS_DN	0.049995	1	0.00139581
MORF_RAN	0.0635642	0.052922	4.27485e-08
MODULE_83	0.0504114	0.167844	2.43807e-07
MORF_TPT1	0.135713	0.0261326	8.45741e-07
GSE41978_KLRG1_HIGH_VS_LOW_EFFECTOR_CD8_TCELL_DN	0.0912539	0.48712	8.45741e-07
MODULE_151	0.181297	0.080888	1.28915e-06
MODULE_114	0.100131	0.103747	1.36884e-06
BILANGES_SERUM_AND_RAPAMYCIN_SENSITIVE_GENES	0.197345	0.537699	5.66742e-06
ZHANG_TLX_TARGETS_UP	0.073623	0.217531	2.70147e-05
GO_CELL_DEATH	0.0761105	0.29359	2.75771e-05
GSE27786_LSK_VS_CD4_TCELL_DN	0.138725	0.717407	6.5002e-05
GO_PHOSPHORYLATION	0.0539108	0.0475458	0.000120651
MORF_EIF3S6	0.0635642	0.128114	0.000132089
GO_LEADING_EDGE_MEMBRANE	0.132346	0.00468205	0.000144931
GNF2_TPT1	0.292375	0.0233603	0.000162765
TAKAO_RESPONSE_TO_UVB_RADIATION_UP	0.743375	0.646418	0.000179082
MORF_DAP3	0.290868	0.30845	0.000181509
GO_REGULATION_OF_INTRACELLULAR_TRANSPORT	0.0660575	0.143497	0.000189386
GO_IMMUNE_RESPONSE_REGULATING_CELL_SURFACE_RECEPTOR_SIGNALING_PATHWAY	0.0665129	0.0051738	0.000190564
REACTOME_TRANSLATION	0.20772	0.174902	0.000197899
TIEN_INTESTINE_PROBIOTICS_2HR_UP	0.0681141	1	0.000197899
ZHANG_TLX_TARGETS_60HR_UP	0.144408	0.247481	0.000216594
GSE35435_RESTING_VS_IL4_TREATED_MACROPHAGE_UP	0.07975	0.27693	0.000216594
GO_PROTEIN_LOCALIZATION_TO_MEMBRANE	0.192747	0.00330196	0.000216594
GO_MEMBRANE_ORGANIZATION	0.0762614	0.00102631	0.000227417
PECE_MAMMARY_STEM_CELL_UP	0.279219	0.146466	0.000284901
REACTOME_INFLUENZA_LIFE_CYCLE	0.0906054	0.0230178	0.000310232
GO_ESTABLISHMENT_OF_PROTEIN_LOCALIZATION_TO_MEMBRANE	0.0850485	0.0187268	0.000328397
CHAUHAN_RESPONSE_TO_METHOXYESTRADIOL_DN	0.199148	0.386296	0.000381445
GSE41978_ID2_KO_VS_ID2_KO_AND_BIM_KO_KLRG1_LOW_EFFECTOR_CD8_TCELL_DN	0.175985	0.497721	0.00040771
MORF_SP3	0.060862	0.129179	0.000443556
GO_MEMBRANE_REGION	0.113786	0.0203195	0.000446648
GO_PROTEIN_TARGETING	0.169021	0.473534	0.000479957
GO_TRANSLATIONAL_INITIATION	0.0533008	0.164681	0.000492782
GO_NEGATIVE_REGULATION_OF_CELL_MORPHOGENESIS_INVOLVED_IN_DIFFERENTIATION	0.0855345	0.0965578	0.000500126
GO_RESPONSE_TO_EXTERNAL_STIMULUS	0.144408	0.00385589	0.000599474
GO_POSITIVE_REGULATION_OF_KINASE_ACTIVITY	0.211181	0.00468205	0.000605562
GO_REGULATION_OF_PROTEIN_POLYMERIZATION	0.276031	0.00468205	0.000615278
LEIN_OLIGODENDROCYTE_MARKERS	0.0931005	0.548775	0.000616624
GO_REGULATION_OF_TRANSFERASE_ACTIVITY	0.113921	0.00808901	0.000618529
GSE13411_NAIVE_VS_SWITCHED_MEMORY_BCELL_DN	0.364213	0.480686	0.000623442
BILANGES_SERUM_RESPONSE_TRANSLATION	0.579747	1	0.000626446
GO_POSITIVE_REGULATION_OF_RESPONSE_TO_STIMULUS	0.170773	0.0153773	0.00063287
GO_ESTABLISHMENT_OF_PROTEIN_LOCALIZATION	0.0867846	0.107566	0.000662157
GO_REGULATION_OF_PROTEIN_IMPORT	0.099461	0.23471	0.000688775
REACTOME_PEPTIDE_CHAIN_ELONGATION	0.748199	0.141724	0.000731044
HOLLMANN_APOPTOSIS_VIA_CD40_UP	0.088467	0.00894633	0.000798602
LU_AGING_BRAIN_DN	0.068022	0.381798	0.000804236
REACTOME_INFLUENZA_VIRAL_RNA_TRANSCRIPTION_AND_REPLICATION	0.250108	0.200289	0.000863909
MODULE_32	0.66701	0.278455	0.00088045
TARTE_PLASMA_CELL_VS_PLASMABLAST_DN	0.358772	0.00623358	0.00088045
GSE17721_PAM3CSK4_VS_CPG_24H_BMDC_DN	0.258426	0.02686	0.000881396
OSMAN_BLADDER_CANCER_DN	0.181297	0.148232	0.000934073
GO_ESTABLISHMENT_OF_PROTEIN_LOCALIZATION_TO_ORGANELLE	0.089923	0.516174	0.00101448
LI_AMPLIFIED_IN_LUNG_CANCER	0.204635	0.0518235	0.00106346
GSE17186_BLOOD_VS_CORD_BLOOD_NAIVE_BCELL_DN	0.664984	0.259303	0.00113491
GO_SINGLE_ORGANISM_CELLULAR_LOCALIZATION	0.165825	0.00637351	0.0011532
GO_VIRAL_LIFE_CYCLE	0.241172	0.0484746	0.00115769
GSE19941_IL10_KO_VS_IL10_KO_AND_NFKBP50_KO_LPS_AND_IL10_STIM_MACROPHAGE_DN	0.0807622	0.646418	0.00118453
GO_FC_RECEPTOR_SIGNALING_PATHWAY	0.0698291	0.00710316	0.001278
MUNSHI_MULTIPLE_MYELOMA_UP	0.254886	0.00232338	0.00138061
GO_POSITIVE_REGULATION_OF_CYTOSKELETON_ORGANIZATION	0.15941	0.0143095	0.00142694
YAMASHITA_LIVER_CANCER_WITH_EPCAM_UP	0.237627	0.169133	0.00149326
IVANOVA_HEMATOPOIESIS_STEM_CELL_LONG_TERM	0.0651981	0.734239	0.00151861
GO_PLASMA_MEMBRANE_ORGANIZATION	0.117512	0.00114597	0.00156731
WONG_EMBRYONIC_STEM_CELL_CORE	0.268092	0.50033	0.00162685
EPPERT_PROGENITOR	0.0701888	1	0.00170418
GO_POSITIVE_REGULATION_OF_PHOSPHATE_METABOLIC_PROCESS	0.0561731	0.00783032	0.00175838
GO_POSITIVE_REGULATION_OF_PHOSPHORUS_METABOLIC_PROCESS	0.0561731	0.00783032	0.00175838
GO_POSITIVE_REGULATION_OF_CELL_COMMUNICATION	0.183185	0.108918	0.00178223
GO_REGULATION_OF_PROTEIN_LOCALIZATION_TO_NUCLEUS	0.126124	0.175663	0.00183009
TAGGTCA,MIR-192,MIR-215	0.0561731	0.379279	0.00184912
GO_INTRACELLULAR_PROTEIN_TRANSPORT	0.0855345	0.0881992	0.00193818
GO_REGULATION_OF_NUCLEOCYTOPLASMIC_TRANSPORT	0.0739911	0.339955	0.00202797
WTTGKCTG_UNKNOWN	0.227438	0.0726759	0.00203463
GO_REGULATION_OF_LAMELLIPODIUM_ORGANIZATION	0.0861627	0.0165002	0.00205318
SIG_PIP3_SIGNALING_IN_CARDIAC_MYOCTES	0.197345	0.0946782	0.00212268
GSE22611_UNSTIM_VS_2H_MDP_STIM_MUTANT_NOD2_TRANSDUCED_HEK293T_CELL_DN	0.15941	0.143497	0.00222276
LEI_MYB_TARGETS	0.0701888	0.038277	0.00227555
GO_REGULATION_OF_MICROTUBULE_POLYMERIZATION_OR_DEPOLYMERIZATION	0.0561731	0.696608	0.00227716
GO_PROTEIN_LOCALIZATION_TO_CELL_PERIPHERY	0.133763	0.000770003	0.00240625
MORF_PCNA	0.0756993	1	0.00255921
GO_POSITIVE_REGULATION_OF_TRANSPORT	0.117512	0.287462	0.00257546
GO_CORTICAL_ACTIN_CYTOSKELETON	0.0504114	0.0172111	0.00263354
GO_SUBSTANTIA_NIGRA_DEVELOPMENT	0.38382	0.137398	0.00271948
SIG_REGULATION_OF_THE_ACTIN_CYTOSKELETON_BY_RHO_GTPASES	0.0980476	0.00302444	0.00278734
REACTOME_APOPTOTIC_CLEAVAGE_OF_CELLULAR_PROTEINS	0.0980476	0.29359	0.00278734
LE_EGR2_TARGETS_DN	0.420466	0.0261326	0.00278734
GO_NEGATIVE_REGULATION_OF_MITOTIC_NUCLEAR_DIVISION	0.0980476	0.086012	0.00278734
GSE2770_UNTREATED_VS_TGFB_AND_IL4_TREATED_ACT_CD4_TCELL_48H_DN	0.118588	0.123201	0.00279482
GSE16385_UNTREATED_VS_12H_IFNG_TNF_TREATED_MACROPHAGE_DN	0.118588	0.465592	0.00279482
GO_NUCLEAR_TRANSCRIBED_MRNA_CATABOLIC_PROCESS_NONSENSE_MEDIATED_DECAY	0.349119	0.265099	0.00283362
GO_ACTIVATION_OF_IMMUNE_RESPONSE	0.254959	0.0111481	0.00293824
GO_RAS_PROTEIN_SIGNAL_TRANSDUCTION	0.0931005	0.0073328	0.00298474
REACTOME_METABOLISM_OF_PROTEINS	0.338085	0.14324	0.00313071
GO_RIBONUCLEOPROTEIN_COMPLEX_BIOGENESIS	0.4421	0.38623	0.00313071
GO_REGULATION_OF_INTRACELLULAR_PROTEIN_TRANSPORT	0.1188	0.493425	0.00314964
REACTOME_3_UTR_MEDIATED_TRANSLATIONAL_REGULATION	0.258426	0.0818872	0.00319841
GO_CELL_PROJECTION_MEMBRANE	0.107168	0.0233224	0.00323516
KINSEY_TARGETS_OF_EWSR1_FLII_FUSION_UP	0.254578	1	0.0032398
REACTOME_APOPTOTIC_EXECUTION_PHASE	0.197345	0.143497	0.00340038
GO_POSITIVE_REGULATION_OF_NUCLEOCYTOPLASMIC_TRANSPORT	0.0714258	0.724019	0.00340564
GSE10325_LUPUS_BCELL_VS_LUPUS_MYELOID_UP	0.221606	0.715243	0.00344038
GSE16266_CTRL_VS_HEATSHOCK_AND_LPS_STIM_MEF_DN	0.293978	0.511108	0.00344038
GO_REGULATION_OF_PEPTIDYL_TYROSINE_PHOSPHORYLATION	0.513974	0.0574054	0.00361427
GO_POSITIVE_REGULATION_OF_TRANSFERASE_ACTIVITY	0.477548	0.00688277	0.00378349
GO_POSITIVE_REGULATION_OF_INTRACELLULAR_TRANSPORT	0.218931	0.67363	0.00382551
REACTOME_FORMATION_OF_THE_TERNARY_COMPLEX_AND_SUBSEQUENTLY_THE_43S_COMPLEX	0.0828005	0.0431996	0.00383594
REACTOME_NONSENSE_MEDIATED_DECAY_ENHANCED_BY_THE_EXON_JUNCTION_COMPLEX	0.276539	0.221343	0.00394262
ABBUD_LIF_SIGNALING_1_DN	0.170355	0.0535736	0.00394262
GO_CORTICAL_CYTOSKELETON	0.118525	0.0363432	0.00394262
GUO_TARGETS_OF_IRS1_AND_IRS2	0.19495	0.382538	0.00404225
GO_PLASMA_MEMBRANE_REGION	0.0778015	0.0203195	0.00411034
GSE22886_NAIVE_VS_IGG_IGA_MEMORY_BCELL_DN	0.07975	0.00241492	0.00422309
ZHANG_TLX_TARGETS_36HR_UP	0.0605494	0.226409	0.00426738
MODULE_100	0.267686	4.81108e-05	0.00426739
GO_NEGATIVE_REGULATION_OF_AXONOGENESIS	0.0670925	0.0754794	0.00426739
HALLMARK_P53_PATHWAY	0.468598	0.331257	0.00436991
MODULE_137	0.356393	4.8901e-05	0.004377
GSE11057_PBMC_VS_MEM_CD4_TCELL_DN	0.147648	0.72186	0.0043936
V$USF_01	0.055578	0.678643	0.00461581
GO_REGULATION_OF_CYTOPLASMIC_TRANSPORT	0.0621967	0.421365	0.00461581
MORF_JUND	0.33158	0.235369	0.00463974
GO_POSITIVE_REGULATION_OF_PEPTIDYL_TYROSINE_PHOSPHORYLATION	0.397448	0.0527965	0.00465116
GO_REGULATION_OF_INSULIN_RECEPTOR_SIGNALING_PATHWAY	0.127273	0.742506	0.0047373
GSE37534_PIOGLITAZONE_VS_ROSIGLITAZONE_TREATED_CD4_TCELL_PPARG1_FOXP3_TRANSDUCED_UP	0.099461	0.10906	0.00479633
GO_REGULATION_OF_PROTEIN_SERINE_THREONINE_KINASE_ACTIVITY	0.0644961	0.0507949	0.00484569
V$E2F_02	0.067325	0.617838	0.00499185
V$E2F1DP1_01	0.117222	0.617838	0.00499185
V$E2F1DP2_01	0.117222	0.617838	0.00499185
V$E2F4DP2_01	0.117222	0.617838	0.00499185
GO_ORGANIC_CYCLIC_COMPOUND_CATABOLIC_PROCESS	0.254578	0.478508	0.00499185
GSE29618_MONOCYTE_VS_MDC_DN	0.088467	0.00894633	0.00505018
HALLMARK_MTORC1_SIGNALING	0.138725	0.00501029	0.00520593
MODULE_66	0.28699	5.93573e-05	0.00523427
GO_SIGNAL_TRANSDUCTION_BY_PROTEIN_PHOSPHORYLATION	0.055207	0.00132362	0.0053916
GO_TRANSLATION_FACTOR_ACTIVITY_RNA_BINDING	0.060862	1	0.0053916
GO_NEGATIVE_REGULATION_OF_CHROMOSOME_SEGREGATION	0.0621967	0.250892	0.00539795
GO_ACTIN_BASED_CELL_PROJECTION	0.303775	0.243371	0.00562436
V$ZF5_B	0.12537	0.125618	0.00567466
V$E2F4DP1_01	0.0723283	0.628688	0.00567466
GO_REGULATION_OF_CELLULAR_RESPONSE_TO_INSULIN_STIMULUS	0.102302	0.889141	0.00579044
GSE17721_CTRL_VS_LPS_0.5H_BMDC_DN	0.569527	1	0.00579267
GSE2124_CTRL_VS_LYMPHOTOXIN_BETA_TREATED_MLN_UP	0.359296	0.0319852	0.00579267
GO_REGULATION_OF_DNA_METABOLIC_PROCESS	0.128428	0.042129	0.00579267
RODWELL_AGING_KIDNEY_DN	0.154287	0.535246	0.00581924
FERNANDEZ_BOUND_BY_MYC	0.0583632	0.247244	0.00582665
GO_TELENCEPHALON_DEVELOPMENT	0.0845778	0.041389	0.00587143
GO_NEGATIVE_REGULATION_OF_NEURAL_PRECURSOR_CELL_PROLIFERATION	0.0969456	1	0.00590389
REACTOME_METABOLISM_OF_MRNA	0.149549	0.365158	0.00616398
GO_ENDOSOME	0.494424	0.25661	0.00618468
BHATTACHARYA_EMBRYONIC_STEM_CELL	0.281049	0.320238	0.00621523
GO_POSITIVE_CHEMOTAXIS	0.204312	0.2603	0.00621523
PID_NFAT_3PATHWAY	0.107205	1	0.00634605
GSE29618_BCELL_VS_PDC_UP	0.200283	1	0.00646677
MORF_BECN1	0.0559532	0.18818	0.00651746
ACAACTT,MIR-382	0.190727	1	0.0065348
MORF_TERF1	0.0855345	1	0.0065348
GSE9960_GRAM_POS_VS_GRAM_NEG_AND_POS_SEPSIS_PBMC_UP	0.175985	1	0.00662981
KEGG_GAP_JUNCTION	0.0697952	0.326317	0.00667651
GSE2770_UNTREATED_VS_IL12_TREATED_ACT_CD4_TCELL_6H_DN	0.0641373	0.0198451	0.00672692
HAHTOLA_MYCOSIS_FUNGOIDES_CD4_DN	0.103183	0.109864	0.00680911
DANG_BOUND_BY_MYC	0.096304	0.14324	0.00689902
REACTOME_METABOLISM_OF_RNA	0.122907	0.481893	0.00699053
GSE7348_UNSTIM_VS_LPS_STIM_MACROPHAGE_DN	0.562382	0.965704	0.00704938
GO_REGULATION_OF_CELL_ADHESION	0.0635642	0.0345855	0.00713827
GSE15930_STIM_VS_STIM_AND_IFNAB_72H_CD8_T_CELL_DN	0.285203	0.0736212	0.00723558
GSE36476_CTRL_VS_TSST_ACT_16H_MEMORY_CD4_TCELL_OLD_UP	0.125468	0.0538871	0.00741916
MODULE_11	0.199148	1.52867e-05	0.00750743
GSE15930_NAIVE_VS_48H_IN_VITRO_STIM_CD8_TCELL_DN	0.43319	0.74434	0.00754341
GSE35685_CD34POS_CD10NEG_CD62LPOS_VS_CD34POS_CD10POS_BONE_MARROW_UP	0.290868	0.160291	0.00754341
V$AR_01	0.172445	0.0234726	0.00758552
PID_MTOR_4PATHWAY	0.203632	0.548775	0.00758552
GO_REGULATION_OF_DENDRITE_MORPHOGENESIS	0.203632	0.0287292	0.00758552
GSE37533_PPARG1_FOXP3_VS_PPARG2_FOXP3_TRANSDUCED_CD4_TCELL_PIOGLITAZONE_TREATED_UP	0.340453	0.710932	0.00767322
GSE3982_EOSINOPHIL_VS_MAC_DN	0.112807	0.163131	0.00779108
GSE22919_RESTING_VS_IL2_IL12_IL15_STIM_NK_CELL_UP	0.190303	0.749669	0.00779108
CGTSACG_V$PAX3_B	0.177634	0.0653234	0.00799428
GSE29618_MONOCYTE_VS_MDC_DAY7_FLU_VACCINE_DN	0.345561	0.000507719	0.00803172
GSE22935_WT_VS_MYD88_KO_MACROPHAGE_12H_MBOVIS_BCG_STIM_UP	0.221606	0.268133	0.00803172
BENPORATH_ES_1	0.186749	0.751033	0.00811654
GO_RNA_CATABOLIC_PROCESS	0.10051	0.58737	0.00811654
GO_POSITIVE_REGULATION_OF_PROTEIN_KINASE_B_SIGNALING	0.391499	1	0.00811988
ABE_INNER_EAR	0.676381	0.386296	0.00827265
GO_NEGATIVE_REGULATION_OF_NUCLEAR_DIVISION	0.164194	0.129292	0.00827265
GO_CYTOSOLIC_SMALL_RIBOSOMAL_SUBUNIT	0.164194	0.129292	0.00827265
DANG_MYC_TARGETS_UP	0.0980476	0.57026	0.008299
GO_REGULATION_OF_GROWTH	0.0915641	0.0604916	0.008299
GO_RIBOSOME_BIOGENESIS	1	0.617838	0.00833475
GO_ORGANONITROGEN_COMPOUND_METABOLIC_PROCESS	1	0.481893	0.00854981
MORF_MBD4	0.0822753	0.664917	0.00871185
KEGG_RIBOSOME	0.768098	0.145737	0.00871185
MORF_PAPSS1	0.258426	0.452452	0.00871665
GSE42021_TCONV_PLN_VS_CD24INT_TCONV_THYMUS_UP	0.229983	0.717407	0.00871665
GO_RIBOSOME	0.560433	0.223104	0.00871665
MORF_FBL	0.100877	1	0.00875562
GO_CYTOPLASMIC_VESICLE_PART	0.109734	0.0707585	0.00894646
GO_WNT_SIGNALING_PATHWAY	0.237627	0.104981	0.0089604
GO_RRNA_BINDING	0.81092	0.934058	0.0089604
GO_POSITIVE_REGULATION_OF_PROTEIN_IMPORT	0.0857143	0.360638	0.00930636
GO_PARANODE_REGION_OF_AXON	0.197345	0.0985244	0.00964696
GSE3920_IFNA_VS_IFNG_TREATED_FIBROBLAST_UP	0.166156	0.997928	0.00982447
MORF_BAG5	0.137136	0.205907	0.00990359
GO_ORGANOPHOSPHATE_METABOLIC_PROCESS	0.574461	0.197501	0.00990359
HORIUCHI_WTAP_TARGETS_DN	0.073623	0.462081	0.00997481
MATTIOLI_MGUS_VS_PCL	0.33539	0.368217	0.0100249
GSE43955_10H_VS_60H_ACT_CD4_TCELL_DN	0.0822753	1	0.0100249
GO_CELLULAR_RESPONSE_TO_ORGANIC_SUBSTANCE	0.0502029	0.0203195	0.0100249
GO_ESTABLISHMENT_OF_PROTEIN_LOCALIZATION_TO_PLASMA_MEMBRANE	0.0885582	0.0179399	0.0100249
GO_NUCLEOTIDE_EXCISION_REPAIR_DNA_DUPLEX_UNWINDING	0.364901	1	0.0100954
MORF_CDK2	0.109734	1	0.010247
GARGALOVIC_RESPONSE_TO_OXIDIZED_PHOSPHOLIPIDS_TURQUOISE_UP	0.417302	0.576909	0.010247
GROSS_HYPOXIA_VIA_HIF1A_UP	0.230522	1	0.010247
GO_PROTEIN_LOCALIZATION_TO_VACUOLE	0.38382	1	0.010247
GO_VISUAL_BEHAVIOR	0.0693091	0.409904	0.010247
GSE22886_NAIVE_VS_IGM_MEMORY_BCELL_DN	0.0845812	0.281609	0.0104136
GSE9037_CTRL_VS_LPS_1H_STIM_BMDM_UP	0.0845812	1	0.0104136
GO_NEGATIVE_REGULATION_OF_RESPONSE_TO_STIMULUS	0.0967341	0.590571	0.0105029
TGACCTY_V$ERR1_Q2	0.088467	0.0484746	0.0106669
RUTELLA_RESPONSE_TO_HGF_DN	0.117222	0.054592	0.0106669
SASSON_RESPONSE_TO_FORSKOLIN_DN	0.09287	0.0580373	0.0106669
RAMALHO_STEMNESS_DN	0.0561731	0.21134	0.010689
GO_POSITIVE_REGULATION_OF_ENDOTHELIAL_CELL_PROLIFERATION	0.0561731	0.21134	0.010689
GO_MITOTIC_NUCLEAR_DIVISION	0.0639642	0.138053	0.0107124
GSE17721_CTRL_VS_CPG_24H_BMDC_DN	0.248821	1	0.0108125
GSE3982_EOSINOPHIL_VS_CENT_MEMORY_CD4_TCELL_DN	0.0866938	0.722606	0.0108125
GSE22589_HEALTHY_VS_HIV_AND_SIV_INFECTED_DC_DN	0.548763	0.281724	0.0108125
GSE22443_NAIVE_VS_ACT_AND_IL12_TREATED_CD8_TCELL_UP	0.548763	0.481893	0.0108125
GSE30153_LUPUS_VS_HEALTHY_DONOR_BCELL_UP	0.0866938	0.0254596	0.0108125
GO_CELLULAR_RESPONSE_TO_ENDOGENOUS_STIMULUS	0.0685617	0.107566	0.0108125
REACTOME_SRP_DEPENDENT_COTRANSLATIONAL_PROTEIN_TARGETING_TO_MEMBRANE	0.682758	0.226409	0.0110606
GO_CELLULAR_RESPONSE_TO_OXYGEN_CONTAINING_COMPOUND	0.203836	0.378197	0.0112325
KRIGE_RESPONSE_TO_TOSEDOSTAT_6HR_DN	0.114042	1	0.0112445
GSE17580_UNINFECTED_VS_S_MANSONI_INF_TREG_UP	0.088467	0.284234	0.0112597
GO_REGULATION_OF_IMMUNE_SYSTEM_PROCESS	0.3198	0.119841	0.0112651
REACTOME_TRIGLYCERIDE_BIOSYNTHESIS	0.562382	0.0191078	0.0116115
REACTOME_TAK1_ACTIVATES_NFKB_BY_PHOSPHORYLATION_AND_ACTIVATION_OF_IKKS_COMPLEX	0.139223	0.042291	0.0116115
JACKSON_DNMT1_TARGETS_UP	0.118525	0.288945	0.0116115
BOYAULT_LIVER_CANCER_SUBCLASS_G1_UP	0.0822753	0.0327715	0.0116115
GSE17721_POLYIC_VS_CPG_1H_BMDC_UP	0.255603	1	0.0116115
GSE17721_0.5H_VS_8H_LPS_BMDC_UP	0.560528	0.48712	0.0116115
GSE9037_WT_VS_IRAK4_KO_LPS_4H_STIM_BMDM_DN	0.255603	0.724019	0.0116115
GSE26030_UNSTIM_VS_RESTIM_TH17_DAY15_POST_POLARIZATION_UP	0.290959	0.447417	0.0116115
GSE33162_HDAC3_KO_VS_HDAC3_KO_MACROPHAGE_DN	0.0912539	0.287281	0.0116115
GO_REGULATION_OF_NUCLEASE_ACTIVITY	0.139223	0.197501	0.0116115
GO_POSITIVE_REGULATION_OF_LAMELLIPODIUM_ORGANIZATION	0.139223	0.042291	0.0116115
GO_TAU_PROTEIN_BINDING	0.0514857	0.10906	0.0120184
MORF_RAF1	0.0855345	0.23471	0.0121854
MODULE_17	0.58526	1	0.0121854
GO_RESPONSE_TO_OXYGEN_CONTAINING_COMPOUND	0.220872	0.23471	0.0121854
GO_NEGATIVE_REGULATION_OF_MULTICELLULAR_ORGANISMAL_PROCESS	0.119304	0.107566	0.0121854
GO_CYTOSOLIC_RIBOSOME	0.699345	0.23471	0.0121854
MORF_XPC	0.0635642	0.0723425	0.0123734
GO_REGULATION_OF_MAP_KINASE_ACTIVITY	0.229896	0.137398	0.0125245
GSE13229_MATURE_VS_INTMATURE_NKCELL_DN	0.0955911	0.291228	0.0125638
GSE21670_STAT3_KO_VS_WT_CD4_TCELL_DN	0.165127	1	0.0125638
GSE32034_LY6C_HIGH_VS_LOW_ROSIGLIZATONE_TREATED_MONOCYTE_UP	0.26328	0.291228	0.0125638
GSE43863_TH1_VS_LY6C_INT_CXCR5POS_EFFECTOR_CD4_TCELL_DN	0.0504114	0.0677369	0.0125638
GO_RRNA_METABOLIC_PROCESS	1	0.703925	0.0129864
GSE46606_IRF4HIGH_VS_IRF4MID_CD40L_IL2_IL5_DAY3_STIMULATED_BCELL_UP	0.402932	0.29359	0.0130568
MORF_DAP	0.055023	0.298034	0.0132919
MCCLUNG_COCAINE_REWARD_5D	0.128428	0.123201	0.0132919
MODY_HIPPOCAMPUS_POSTNATAL	0.323884	0.500605	0.0133163
BROWNE_HCMV_INFECTION_6HR_DN	0.359296	0.948086	0.0133163
TGANTCA_V$AP1_C	0.0973751	0.000296843	0.0133331
GSE3982_NEUTROPHIL_VS_BASOPHIL_DN	0.270602	0.734239	0.013581
GSE27786_NKCELL_VS_NEUTROPHIL_UP	0.414495	0.497721	0.0142552
GSE7400_CTRL_VS_CSF3_IN_VIVO_TREATED_PBMC_UP	0.742373	0.734239	0.0142552
GSE27670_CTRL_VS_BLIMP1_TRANSDUCED_GC_BCELL_DN	0.102302	0.0293125	0.0142552
GSE16450_IMMATURE_VS_MATURE_NEURON_CELL_LINE_UP	0.318186	0.463119	0.0142845
GO_NEURAL_NUCLEUS_DEVELOPMENT	0.589012	0.235369	0.0145051
PID_PI3KCI_AKT_PATHWAY	0.950386	0.730158	0.0146061
BILBAN_B_CLL_LPL_DN	0.280801	0.310263	0.0146061
GO_NEGATIVE_REGULATION_OF_AXON_EXTENSION	0.112675	0.310263	0.0146061
GSE17721_POLYIC_VS_PAM3CSK4_1H_BMDC_UP	0.104919	0.302727	0.014804
GSE12392_WT_VS_IFNB_KO_CD8A_POS_SPLEEN_DC_UP	0.104919	0.0723425	0.014804
GSE39152_CD103_NEG_VS_POS_MEMORY_CD8_TCELL_UP	0.178979	0.0723425	0.014804
REACTOME_SYNTHESIS_OF_VERY_LONG_CHAIN_FATTY_ACYL_COAS	0.664984	0.119841	0.0148239
GO_COMPACT_MYELIN	0.664984	0.48712	0.0148239
GO_GLIAL_CELL_PROJECTION	0.664984	0.119841	0.0148239
MARTENS_TRETINOIN_RESPONSE_DN	0.279676	0.703925	0.0148535
TAKAO_RESPONSE_TO_UVB_RADIATION_DN	0.382487	0.414833	0.0150772
GO_REGULATION_OF_DENDRITE_DEVELOPMENT	0.323884	0.106148	0.0151039
GO_CELL_CORTEX_PART	0.09723	0.0382087	0.0151039
GO_RECYCLING_ENDOSOME	0.186868	0.480686	0.0151039
MODULE_159	0.968661	0.617838	0.0151411
GO_REGULATION_OF_CHROMOSOME_SEGREGATION	0.139167	0.617838	0.0151411
GO_POSITIVE_REGULATION_OF_PROTEIN_POLYMERIZATION	0.139167	0.042291	0.0151411
GSE25123_CTRL_VS_IL4_AND_ROSIGLITAZONE_STIM_MACROPHAGE_DN	0.489619	1	0.0154657
V$FOXO4_01	0.0528817	0.0464473	0.0155552
YATTNATC_UNKNOWN	0.156678	0.480686	0.0158125
CHAUHAN_RESPONSE_TO_METHOXYESTRADIOL_UP	0.09287	1	0.0159103
GSE24634_NAIVE_CD4_TCELL_VS_DAY10_IL4_CONV_TREG_DN	0.0599679	0.30845	0.0159103
GSE39820_CTRL_VS_TGFBETA3_IL6_IL23A_CD4_TCELL_UP	0.109734	0.74434	0.0159103
GO_PROTEIN_TARGETING_TO_MEMBRANE	0.735274	0.0903326	0.0159341
GSE5589_UNSTIM_VS_45MIN_LPS_AND_IL10_STIM_MACROPHAGE_DN	0.125468	1	0.0160638
GSE7831_1H_VS_4H_INFLUENZA_STIM_PDC_DN	0.672125	0.471751	0.0160638
GO_HEAT_SHOCK_PROTEIN_BINDING	0.0638215	1	0.0160999
GO_RESPONSE_TO_ALCOHOL	0.06112	0.0510763	0.0161167
GSE20715_0H_VS_48H_OZONE_TLR4_KO_LUNG_DN	0.112807	0.0762347	0.0165307
SMID_BREAST_CANCER_LUMINAL_B_DN	0.397448	0.000697098	0.0168037
GO_NEGATIVE_REGULATION_OF_PROTEIN_COMPLEX_ASSEMBLY	0.397448	0.426214	0.0169096
GO_POSITIVE_REGULATION_OF_CELL_GROWTH	0.0906054	0.14833	0.0169835
GO_VACUOLE	0.641867	0.417791	0.0172689
HILLION_HMGA1_TARGETS	0.494909	0.633671	0.017371
CHNG_MULTIPLE_MYELOMA_HYPERPLOID_UP	0.748199	0.163131	0.0174315
GO_CELLULAR_CATABOLIC_PROCESS	0.38286	0.233257	0.0174315
GO_RIBOSOME_ASSEMBLY	0.457301	0.461183	0.0174315
GO_NEURAL_CREST_CELL_MIGRATION	0.09723	0.0498747	0.0174315
GAUSSMANN_MLL_AF4_FUSION_TARGETS_A_UP	0.506347	0.00219087	0.017521
GSE3039_CD4_TCELL_VS_ALPHAALPHA_CD8_TCELL_UP	0.345561	0.268133	0.017521
GSE37301_GRANULOCYTE_MONOCYTE_PROGENITOR_VS_RAG2_KO_NK_CELL_UP	0.0720003	0.0563728	0.017521
GAL_LEUKEMIC_STEM_CELL_UP	0.536926	0.112908	0.0177374
BIOCARTA_EDG1_PATHWAY	0.0513936	0.231584	0.0178649
AKL_HTLV1_INFECTION_UP	0.0513936	0.0535736	0.0178649
GSE35685_CD34POS_CD38NEG_VS_CD34POS_CD10NEG_CD62LPOS_BONE_MARROW_UP	0.117512	0.167749	0.0179351
MA_MYELOID_DIFFERENTIATION_UP	0.616098	0.106148	0.0179384
GO_DNA_DAMAGE_RESPONSE_DETECTION_OF_DNA_DAMAGE	0.127273	1	0.0179384
GO_DEVELOPMENTAL_GROWTH	0.26328	0.01776	0.0179384
REACTOME_UNBLOCKING_OF_NMDA_RECEPTOR_GLUTAMATE_BINDING_AND_ACTIVATION	0.0689333	0.500605	0.0180115
GO_POSITIVE_REGULATION_OF_NUCLEASE_ACTIVITY	0.254578	0.500605	0.0180115
GSE13484_12H_VS_3H_YF17D_VACCINE_STIM_PBMC_DN	0.135718	0.473534	0.0180876
GSE3982_BCELL_VS_NKCELL_DN	0.932912	0.650949	0.0180876
GSE7764_NKCELL_VS_SPLENOCYTE_UP	0.22644	0.0574054	0.0180876
GSE12198_NK_VS_NK_ACT_EXPANSION_SYSTEM_DERIVED_NK_CELL_UP	0.513974	0.132243	0.0180876
GSE40277_GATA1_AND_SATB1_TRANSDUCED_VS_CTRL_CD4_TCELL_UP	0.22644	0.269894	0.0180876
GOZGIT_ESR1_TARGETS_DN	0.1198	0.0938523	0.0182062
KIM_MYC_AMPLIFICATION_TARGETS_UP	0.310782	0.517944	0.018433
WAKABAYASHI_ADIPOGENESIS_PPARG_RXRA_BOUND_8D	0.276031	0.778543	0.018433
GO_POSITIVE_REGULATION_OF_INTRACELLULAR_PROTEIN_TRANSPORT	0.178707	1	0.0184658
NATSUME_RESPONSE_TO_INTERFERON_BETA_DN	1	0.889141	0.0187694
GSE12845_IGD_NEG_BLOOD_VS_NAIVE_TONSIL_BCELL_UP	0.138725	0.476337	0.0187694
GSE29618_PRE_VS_DAY7_FLU_VACCINE_BCELL_DN	0.229983	1	0.0187694
GSE39916_B_CELL_SPLEEN_VS_PLASMA_CELL_BONE_MARROW_UP	0.0756993	1	0.0187694
GO_RESPONSE_TO_GROWTH_FACTOR	0.236577	0.447417	0.0187694
GO_IMMUNE_SYSTEM_PROCESS	0.157209	0.000181721	0.0189413
GO_REGULATION_OF_MEMBRANE_PERMEABILITY	0.623072	1	0.0191137
BYSTRYKH_HEMATOPOIESIS_STEM_CELL_QTL_TRANS	0.29791	0.386296	0.0193605
GO_MULTI_ORGANISM_METABOLIC_PROCESS	0.47313	0.156006	0.0193605
KYNG_DNA_DAMAGE_BY_GAMMA_AND_UV_RADIATION	0.158522	0.33306	0.0194125
TGCGCANK_UNKNOWN	0.0625357	0.722606	0.0194494
GSE3039_NKT_CELL_VS_ALPHAALPHA_CD8_TCELL_UP	0.141829	0.275276	0.0195477
GSE4535_BM_DERIVED_DC_VS_FOLLICULAR_DC_UP	0.359296	0.0589733	0.0195477
GO_REGULATION_OF_PROTEIN_TARGETING	0.616098	0.500605	0.0197285
GO_CARBOHYDRATE_DERIVATIVE_METABOLIC_PROCESS	1	0.484792	0.0200647
ENK_UV_RESPONSE_KERATINOCYTE_UP	0.280801	0.154259	0.020118
GO_POSITIVE_REGULATION_OF_IMMUNE_RESPONSE	0.457301	0.0217576	0.0201472
GO_NEGATIVE_REGULATION_OF_CELLULAR_RESPONSE_TO_INSULIN_STIMULUS	0.454731	1	0.0202101
GO_POSITIVE_REGULATION_OF_CYTOPLASMIC_TRANSPORT	0.2561	0.950007	0.020275
FLOTHO_PEDIATRIC_ALL_THERAPY_RESPONSE_UP	0.769351	0.898141	0.0203379
GSE17721_PAM3CSK4_VS_GADIQUIMOD_24H_BMDC_UP	0.237627	0.27693	0.0203379
GSE22886_NAIVE_TCELL_VS_DC_UP	0.532702	0.137398	0.0203379
GSE3039_NKT_CELL_VS_B1_BCELL_DN	0.532702	1	0.0203379
MORF_RAB6A	0.197345	0.0946782	0.0205171
MARTORIATI_MDM4_TARGETS_NEUROEPITHELIUM_UP	0.414495	0.220717	0.0205171
SANA_RESPONSE_TO_IFNG_DN	0.305609	0.651075	0.0205966
SWEET_LUNG_CANCER_KRAS_DN	0.221606	0.0988971	0.0205966
GSE24634_NAIVE_CD4_TCELL_VS_DAY5_IL4_CONV_TREG_DN	0.325115	1	0.0205966
GO_REGULATION_OF_ENDOTHELIAL_CELL_PROLIFERATION	0.162496	0.141724	0.0205966
MORF_MTA1	0.0662334	0.447357	0.0209195
GSE12198_LOW_IL2_STIM_NK_CELL_VS_HIGH_IL2_STIM_NK_CELL_UP	0.367112	1	0.0211654
GSE43955_TH0_VS_TGFB_IL6_TH17_ACT_CD4_TCELL_52H_UP	0.241172	0.72186	0.0211654
BASSO_B_LYMPHOCYTE_NETWORK	0.190303	0.580553	0.0211663
CAIRO_HEPATOBLASTOMA_UP	0.0739911	0.181782	0.0213617
GSE15330_HSC_VS_LYMPHOID_PRIMED_MULTIPOTENT_PROGENITOR_DN	0.270602	0.015305	0.0213782
MODULE_150	1	0.516174	0.0214858
REACTOME_TRAFFICKING_OF_GLUR2_CONTAINING_AMPA_RECEPTORS	0.0776847	0.516174	0.0214858
NGO_MALIGNANT_GLIOMA_1P_LOH	0.0776847	0.516174	0.0214858
NAKAYAMA_FRA2_TARGETS	0.143043	1	0.021774
WIERENGA_PML_INTERACTOME	0.330727	0.764306	0.021774
GO_RESPONSE_TO_HORMONE	0.107724	0.129179	0.0218428
V$AR_Q6	0.196605	0.240009	0.0219153
GSE5099_UNSTIM_VS_MCSF_TREATED_MONOCYTE_DAY7_UP	0.245379	0.139974	0.0219153
GSE17301_CTRL_VS_48H_ACD3_ACD28_STIM_CD8_TCELL_UP	0.874665	0.139974	0.0219153
GO_RIBONUCLEOPROTEIN_COMPLEX_BINDING	0.0785876	0.660318	0.0219153
GO_ESTABLISHMENT_OF_PROTEIN_LOCALIZATION_TO_ENDOPLASMIC_RETICULUM	0.664984	0.208591	0.0219662
MATSUDA_NATURAL_KILLER_DIFFERENTIATION	0.089923	0.0881992	0.0220218
GO_POSITIVE_REGULATION_OF_INTRACELLULAR_SIGNAL_TRANSDUCTION	0.274933	0.141724	0.0220384
KEGG_WNT_SIGNALING_PATHWAY	0.0533008	0.164681	0.0220427
GROSS_HYPOXIA_VIA_ELK3_UP	0.220151	0.0892441	0.0220427
GSE19401_PAM2CSK4_VS_RETINOIC_ACID_AND_PAM2CSK4_STIM_FOLLICULAR_DC_UP	0.427026	0.67363	0.0222115
ACAGGGT,MIR-10A,MIR-10B	0.0609958	0.0475458	0.022379
GO_GLIAL_CELL_DIFFERENTIATION	0.0609958	0.27693	0.022379
MODULE_29	0.193645	0.0604916	0.0227551
CHOW_RASSF1_TARGETS_UP	0.0621967	0.250892	0.0227551
GENTILE_UV_RESPONSE_CLUSTER_D9	0.0621967	0.0604916	0.0227551
IKEDA_MIR30_TARGETS_DN	0.470934	0.0604916	0.0227551
HOLLEMAN_ASPARAGINASE_RESISTANCE_B_ALL_UP	1	1	0.0227551
GSE17721_CTRL_VS_POLYIC_6H_BMDC_UP	0.548763	0.722606	0.0227551
GSE3982_MAC_VS_BCELL_UP	0.248821	0.00879063	0.0227551
GSE26156_DOUBLE_POSITIVE_VS_CD4_SINGLE_POSITIVE_THYMOCYTE_UP	0.248821	0.141724	0.0227551
GO_NUCLEOTIDE_EXCISION_REPAIR_PREINCISION_COMPLEX_ASSEMBLY	0.470934	1	0.0227551
FULCHER_INFLAMMATORY_RESPONSE_LECTIN_VS_LPS_DN	0.0983864	0.0350273	0.0229973
BROWNE_HCMV_INFECTION_24HR_DN	0.0552413	0.0720658	0.0230669
GSE37301_COMMON_LYMPHOID_PROGENITOR_VS_RAG2_KO_NK_CELL_UP	0.0502615	0.107566	0.0231311
SENESE_HDAC2_TARGETS_UP	0.147648	0.45829	0.0231338
GO_PROTEIN_LOCALIZATION_TO_ENDOPLASMIC_RETICULUM	0.377796	0.128114	0.0235091
GO_REGULATION_OF_CELL_SHAPE	0.0635642	0.00454027	0.0235091
MEK_UP.V1_DN	0.157209	0.0646289	0.0235481
GSE12845_IGD_NEG_BLOOD_VS_PRE_GC_TONSIL_BCELL_DN	0.088467	0.14324	0.0235481
GSE31082_DP_VS_CD4_SP_THYMOCYTE_UP	0.381598	1	0.0235481
GSE37416_0H_VS_3H_F_TULARENSIS_LVS_NEUTROPHIL_DN	0.157209	0.14324	0.0235481
GSE2770_IL12_VS_IL4_TREATED_ACT_CD4_TCELL_48H_UP	0.253324	0.724019	0.0235481
GSE3039_ALPHABETA_CD8_TCELL_VS_B1_BCELL_DN	0.715434	1	0.0235481
GSE15330_LYMPHOID_MULTIPOTENT_VS_MEGAKARYOCYTE_ERYTHROID_PROGENITOR_UP	0.157209	0.000702289	0.0235481
GSE46606_DAY1_VS_DAY3_CD40L_IL2_IL5_STIMULATED_IRF4HIGH_BCELL_UP	0.157209	0.284234	0.0235481
V$GATA4_Q3	0.141425	0.352272	0.0236128
PID_TGFBR_PATHWAY	0.118068	0.473534	0.0236128
GO_RIBOSOMAL_SMALL_SUBUNIT_BIOGENESIS	0.258426	0.473534	0.0236128
BERENJENO_TRANSFORMED_BY_RHOA_DN	0.0698291	0.00468205	0.0238301
MORF_PRKAR1A	0.330994	0.355392	0.0239816
GSE17974_CTRL_VS_ACT_IL4_AND_ANTI_IL12_12H_CD4_TCELL_UP	0.177854	0.10906	0.0239816
GSE34205_HEALTHY_VS_FLU_INF_INFANT_PBMC_UP	0.43939	0.684143	0.0239816
ACEVEDO_LIVER_CANCER_UP	0.229983	0.0321347	0.0240578
V$ATF1_Q6	0.231075	0.19383	0.0243876
GSE339_EX_VIVO_VS_IN_CULTURE_CD4CD8DN_DC_UP	0.0912539	1	0.0243876
GSE21360_NAIVE_VS_QUATERNARY_MEMORY_CD8_TCELL_DN	0.560528	0.724019	0.0243876
[truncated: 527 more rows]
