# Supplementary material for: Chemical Screening Identifies Enhancers of Mutant Oligodendrocyte Survival and Unmasks a Distinct Pathological Phase in Pelizaeus-Merzbacher Disease
Source: Stem Cell Reports. 2018 Aug 23;11(3):711–26. doi: 10.1016/j.stemcr.2018.07.015 (PMC6135742; doi:10.1016/j.stemcr.2018.07.015)
Supplement: Table S4. Primary Compound Screening Results, Related to Figure 4 — Primary (>3,000) bioactive compound screening data showing results of each tested compound. [file mmc5.xlsx]

## Sheet: Sheet1
Table S4: Primary compound screening results
Rank	Name	Mature oligodendrocytes (#SDs above negative control mean)	Total cell number (#SDs above negative control mean)	Notes
1	Raltegravir (MK-0518)	55.8854	20.5309
2	Bifonazole	52.2847	17.8161
3	Budesonide	20.7912	17.2912
4	Q-VD-OPH	24.7817	15.6149
5	Pyrimethamine	48.9539	14.744
6	Climbazole	38.5867	12.8293
7	Estrone	40.312	12.4936
8	Anisotropine methyl bromide	32.5145	12.0899
9	Mosapride Citrate	22.9729	10.9287
10	JNJ-40418677	25.4702	10.6885
11	Halobetasol Propionate	21.3549	10.4185
12	Enzalutamide (MDV3100)	16.6024	10.1199
13	Ziprasidone HCl	21.9257	9.90427
14	Dexlansoprazole	17.2159	9.32565
15	Fenspiride HCl	21.6083	9.0685
16	Vitamin D2	21.5239	9.03636
17	Isoconazole nitrate	22.9435	8.89297
18	m-Iodobenzylguanidine hemisulfate	16.5718	7.97441
19	Praziquantel	19.6975	7.92122
20	Ouabain	17.3004	7.91133
21	GW3965 HCl	24.4727	7.66377
22	SB408124	29.4196	7.59973
23	U-101958 maleate	19.1424	7.56952
24	Malotilate	19.0459	7.42399
25	EPZ005687	30.2242	7.3006
26	Lubiprostone	25.1887	7.06391
27	Progesterone	20.5076	7.06391
28	Wnt-C59 (C59)	23.2133	6.94703
29	(±)-Vesamicol hydrochloride	15.6787	6.88559
30	Oxybutynin chloride	29.7116	6.83178
31	Cyproterone Acetate	21.4979	6.81386
32	Medroxyprogesterone acetate	16.5091	6.72422
33	Megestrol Acetate	15.3807	6.6152
34	SB216763	22.4493	6.45345
35	Diphemanil Methylsulfate	19.1587	6.30415
36	IU1	22.3686	6.27201
37	Ifenprodil Tartrate	20.3413	6.07915
38	Betamethasone	11.0556	8.95714
39	Biperiden HCl	13.7226	7.69359
40	Emricasan	10.2805	7.61401
41	Fluorometholone Acetate	10.2894	7.0756
42	Ro 8-4304	13.8576	6.99958
43	Clobetasol propionate	12.7604	6.81214
44	Ondansetron HCl	12.7627	6.45345
45	Ro 25-6981 hydrochloride	14.5718	6.10667
46	OSI-930	7.17766	8.55629
47	Desonide	9.43521	8.20699	Eliminated from final hit list - overrepresented compound class
48	Fluocinolone Acetonide	8.11643	7.07591	Eliminated from final hit list - overrepresented compound class
49	Tubastatin A	8.60263	6.39577
50	Allylthiourea	8.09323	6.27201
51	Butenafine HCl	21.0595	5.87745
52	Amorolfine HCl	28.7895	5.81366
53	Ketoconazole	16.1798	5.78691
54	AZD7545	19.5085	5.04582
55	Luliconazole	19.8345	4.60055
56	SANT-1	15.2731	4.60055
57	Clotrimazole	16.5468	4.52769	Eliminated from final hit list - overrepresented compound class
58	AGI-6780	18.2296	3.6041
59	Ticlopidine HCl	18.4372	2.95595
60	Salubrinal	18.9958	2.35373
61	Dexamethasone (DHAP)	5.95593	6.45345	Eliminated from final hit list - overrepresented compound class
62	Sorafenib Tosylate	4.7342	6.18385
63	Clotrimazole	14.8429	5.97236	Eliminated from final hit list - duplicate compound it
64	Mestranol	12.8163	5.55192
65	Dofetilide	12.5859	4.95635
66	Oxybutynin Chloride	13.5142	4.93622
67	Palmatine chloride	11.4175	4.90716
68	ZM 336372	14.5507	4.80075
69	Idebenone	10.9699	4.46755
70	Cilostazol	10.581	4.3506
71	Aclidinium Bromide	10.7118	4.3434
72	Difluprednate	10.7118	4.3434
73	Detomidine HCl	10.2426	4.08655
74	Pramoxine HCl	14.344	4.05411
75	Lansoprazole	10.6683	3.97317
76	Buflomedil HCl	10.4231	3.74853
77	ZLN005	10.9396	3.5971
78	Progesterone	10.2998	3.57916
79	SB 216763	12.6126	3.31585
80	Papaverine hydrochloride	10.535	3.21458
81	Bromhexine HCl	12.3158	3.206
82	SANT-1	13.0561	3.08323
83	Ziprasidone hydrochloride monohydrate	11.7151	2.72503
84	LEE011	11.3591	2.64227
85	Fenspiride hydrochloride	10.4931	2.5795
86	PF 3845 hydrate	10.1306	2.5527
87	Eliprodil	13.37	2.31756
88	Raloxifene HCl	10.3192	2.086
89	Methylprednisolone	6.01445	5.95654
90	Fluticasone propionate	8.89509	5.81366
91	Prednisolone	7.54479	5.42072
92	Omeprazole	6.39226	5.37506
93	Hydrocortisone	6.55457	5.17067
94	Fluocinonide	8.83558	4.92311
95	Carbetapentane citrate	7.93156	4.88867
96	Flumethasone	8.93793	4.79341
97	Doxycycline Hyclate	9.52921	4.53626
98	Nystatin (Fungicidin)	7.36475	4.49197
99	Atglistatin	6.20573	4.28854
100	Betaxolol	9.07513	4.24192
101	Doxercalciferol	8.13759	4.08101
102	BMS-794833	7.16526	3.73486
103	ML277	7.77448	3.68456
104	Vemurafenib (PLX4032, RG7204)	8.05032	3.64965
105	Org 27569	8.44499	3.49177
106	Valdecoxib	6.74172	3.37909
107	cis(+/-)-8-OH-PBZI hydrobromide	9.2022	3.25509
108	Halcinonide	8.93793	3.21837
109	FG-4592	6.0432	3.2183
110	Oxybuprocaine HCl	7.92429	3.12194
111	Iofetamine hydrochloride	7.4382	3.1133
112	S15535	9.3982	3.03229
113	PAPP	9.85833	2.85801
114	Sulindac sulfone	8.46572	2.76302
115	(+)-Matrine	6.66169	2.62118
116	Phenformin HCl	8.34023	2.53326
117	Ifenprodil tartrate	8.0262	2.50567
118	EPZ-6438	8.00876	2.44693
119	SNC80	8.67997	2.36407
120	GNF-2	9.23246	2.25585
121	SB269970 HCl	9.15309	2.18244
122	Saxagliptin	6.46455	2.09863
123	TMB-8 hydrochloride	8.24572	2.09514
124	Epirubicin HCl	-6.26136	51.3142
125	Idarubicin HCl	-1.46171	38.4275
126	Mitoxantrone HCl	-4.80831	38.259
127	Daunorubicin HCl	-5.37279	24.1322
128	Mitoxantrone	-3.969	16.137
129	Idarubicin	3.22235	9.24884
130	GDC-0879	1.06901	8.12494
131	SB 205384	-3.21073	7.07557
132	Febuxostat	3.94399	4.8849
133	Alfuzosin HCl	3.687	4.6202
134	Fluconazole	-0.414515	4.45844
135	Ivacaftor (VX-770)	4.996	4.13492
136	GSK429286A	5.34507	3.97317
137	Budesonide	5.92883	3.94947
138	Deflazacort	5.29429	3.8847
139	Acetylcholine Chloride	1.51346	3.81326
140	Tianeptine sodium	2.20348	3.70357
141	MK-8245	4.29787	3.59573
142	Losartan Potassium (DuP 753)	1.59261	3.59573
143	Flopropione	3.44741	3.53981
144	Emodin	2.07369	3.52971
145	Triamcinolone Acetonide	5.92443	3.31316
146	MK-2866 (GTx-024)	3.687	3.27222
147	Thalidomide	2.46528	3.2183
148	Clopidogrel	1.41808	3.2183
149	Sorafenib	1.89131	3.202
150	Amphotericin B	1.78352	3.02739
151	PF-04217903	3.687	3.00262
152	(S)-3,5-Dihydroxyphenylglycine	4.16388	2.98248
153	T0901317	4.37657	2.96122
154	Doxycycline hydrochloride	4.89619	2.82129
155	Sclareolide	5.37482	2.73841
156	Bumetanide	4.55967	2.73303
157	Beclomethasone	2.82656	2.6972
158	Cisplatin	2.90161	2.67911
159	UNC669	2.61038	2.67519
160	Amfenac Sodium Monohydrate	5.72809	2.67193
161	Lafutidine	3.22384	2.59873
162	Moxifloxacin HCl	-0.676314	2.57127
163	Benserazide hydrochloride	0.391874	2.52862
164	Azomycin	2.2975	2.47465
165	Marbofloxacin	0.458148	2.46343
166	Tranexamic Acid	2.68372	2.45585
167	Vanillylacetone	1.34633	2.44534
168	Clorprenaline HCl	2.18037	2.41478
169	Voglibose	1.08227	2.41478
170	Linezolid	3.51247	2.40951
171	Bisacodyl	5.30574	2.3505
172	Flucytosine	1.78352	2.34868
173	Formoterol Hemifumarate	1.6935	2.34868
174	4-DAMP methiodide	2.8562	2.31756
175	Enoxacin	0.7933	2.27724
176	Ki16425	-0.414515	2.24775
177	Pranoprofen	4.84419	2.24152
178	DL-Carnitine HCl	5.65457	2.24019
179	Dextrose	5.76647	2.21088
180	Gramine	5.20696	2.21088
181	(-)-cis-(1S,2R)-U-50488 tartrate	5.831	2.20185
182	Nimodipine	5.6742	2.20185
183	Lorcaserin HCl	5.89703	2.18978
184	Liothyronine Sodium	3.95423	2.18978
185	Decamethonium Bromide	3.27847	2.18978
186	Cimetidine	-0.0168787	2.13435
187	Sulfadiazine	3.13382	2.06291
188	CP-154526 hydrochloride	2.0678	2.06006
189	Laetrile	1.29038	2.00573
190	Doxapram HCl	5.1368	1.99692
191	Dofetilide	6.25618	1.99518
192	Trimebutine	10.7855	1.99147
193	Chloramphenicol	-0.286938	1.99147
194	Hydrocortisone	5.31465	1.97503
195	Corticosterone	1.49141	1.97473
196	Allopurinol	5.92443	1.95575
197	Indapamide	3.0438	1.95575
198	Ursodiol	3.0438	1.95575
199	Debrisoquin sulfate	0.86852	1.95488
200	Levosulpiride	6.10218	1.94711
201	Galeterone	16.7732	1.93774
202	Clofibric Acid	2.94059	1.93263
203	Felbamate	1.15628	1.92424
204	Doxorubicin (Adriamycin)	-5.73776	1.92424
205	Aloe-emodin	2.91296	1.9178
206	Ambroxol HCl	3.91425	1.91327
207	Alizapride HCl	7.67088	1.90049
208	(±)-SKF-38393 hydrochloride	6.30848	1.89443
209	AS-604850	5.10489	1.8888
210	Meropenem	1.94168	1.87032
211	CCT129202	-2.98753	1.84858
212	Doxycycline HCl	3.75549	1.83986
213	Voriconazole	3.9488	1.8164
214	Bicalutamide	3.77427	1.8164
215	Dipyridamole	10.6055	1.81286
216	2-Methylthioadenosine triphosphate tetrasodium	4.4366	1.80616
217	Esomeprazole Sodium	2.46535	1.80057
218	Beclomethasone dipropionate	7.80369	1.79092
219	Sarafloxacin HCl	1.78352	1.77714
220	Aspartame	0.97334	1.77714
221	Diclazuril	0.97334	1.77714
222	Avanafil	7.92429	1.77191
223	Temocapril HCl	1.57013	1.77127
224	Sumatriptan Succinate	0.283616	1.76248
225	(±)-cis-Piperidine-2,3-dicarboxylic acid	1.00279	1.75613
226	Dicyclomine hydrochloride	9.70846	1.75339
227	CPNQ	8.03463	1.75339
228	VU 0357121	6.85117	1.7175
229	Moclobemide (Ro 111163)	2.56485	1.7175
230	Almotriptan Malate	1.06657	1.71265
231	Methazolamide	2.18037	1.70763
232	Pifithrin-? (PFT?)	17.0113	1.69303
233	U-99194A maleate	3.46663	1.68014
234	Pheniramine Maleate	1.75802	1.67548
235	(±)-AMPA hydrobromide	1.54852	1.67279
236	Glyburide	5.47433	1.66998
237	Cefditoren Pivoxil	3.67394	1.66998
238	Adenosine 3',5'-cyclic monophosphate	0.784566	1.66167
239	Brimonidine Tartrate	4.0387	1.64334
240	Tetracycline HCl	0.339204	1.62473
241	NSC 23766	2.49053	1.62158
242	Guanidine HCl	3.86976	1.6112
243	Ronidazole	3.86976	1.6112
244	ADL5859 HCl	-0.676314	1.60072
245	Butoconazole nitrate	12.2258	1.59853
246	Enoxolone	2.35345	1.59542
247	Honokiol	0.730863	1.56612
248	N-Acetylprocainamide hydrochloride	0.352605	1.56534
249	Telmisartan	0.52324	1.56281
250	LGK-974	13.7527	1.54691
251	Hydroxyzine 2HCl	10.7118	1.54691
252	Sulfaguanidine	4.62998	1.54691
253	Chlorpropamide	2.77165	1.54691
254	Varenicline Tartrate	1.33081	1.54681
255	Phenytoin sodium	2.24155	1.53681
256	Troxerutin	0.786814	1.53681
257	O-(Carboxymethyl)hydroxylamine hemihydrochloride	1.92337	1.51717
258	Tetrahydrozoline HCl	0.744387	1.51476
259	Dimesna	1.85441	1.49289
260	CGP 20712A methanesulfonate	6.09926	1.49145
261	VX-661	5.22127	1.48262
262	Piperine	1.06657	1.47819
263	K114	1.89549	1.47116
264	AdipoRon	5.36682	1.45695
265	Epinastine HCl	5.89703	1.45048
266	Salidroside	2.80106	1.44889
267	GSK1904529A	9.27205	1.43897
268	Dacarbazine	3.9488	1.43897
269	Aurora A Inhibitor I	-6.52316	1.43897
270	ML-7	7.7518	1.43217
271	Disopyramide phosphate	1.13006	1.431
272	Diazoxide	0.973135	1.431
273	Bethanechol chloride	1.12252	1.41958
274	Escitalopram Oxalate	7.83982	1.41833
275	Flufenamic acid	1.2512	1.41833
276	Diacerein	1.2512	1.38619
277	Zibotentan (ZD4054)	2.46528	1.38505
278	Repaglinide	1.76714	1.38505
279	Carbamazepine	2.32364	1.3842
280	Chlorothiazide	1.21653	1.37268
281	Bilobalide	-0.444113	1.36096
282	TMPH hydrochloride	1.6366	1.35115
283	Darunavir Ethanolate	2.5937	1.34848
284	Forskolin	5.36695	1.33026
285	(±)-CPP	2.64697	1.33026
286	3-aminobenzamide	3.56914	1.32525
287	Ethionamide	2.1436	1.31276
288	Gatifloxacin	1.33081	1.27721
289	Ibuprofen	3.85397	1.27704
290	Formononetin	5.87838	1.27304
291	Terbinafine HCl	4.53555	1.27304
292	TAME	-0.723869	1.27304
293	Raloxifene hydrochloride	5.71622	1.26218
294	JZL184	6.91066	1.25762
295	Tolcapone	5.1368	1.25762
296	Clinofibrate	7.64494	1.25257
297	Ciprofibrate	0.666758	1.25227
298	Naltrexone HCl	1.51418	1.24373
299	Hordenine	0.507058	1.24373
300	Erdosteine	1.60348	1.24132
301	SMI-4a	1.05239	1.22647
302	Propantheline bromide	5.1449	1.22418
303	S- (+)-Rolipram	0.395156	1.21443
304	VX-809 (Lumacaftor)	1.6935	1.2056
305	PHT-427	0.97334	1.2056
306	AR-A014418	3.02984	1.19355
307	Cilengitide	0.153101	1.19333
308	Gabexate Mesylate	1.12252	1.18512
309	Acetohexamide	0.470412	1.18002
310	Flutamide	2.05358	1.16988
311	Glimepiride	0.719948	1.16937
312	Felodipine	9.2377	1.16907
313	Eprazinone 2HCl	4.71445	1.16119
314	Probenecid	3.70082	1.16119
315	Zebularine	1.67355	1.16119
316	Benzbromarone	0.23757	1.16119
317	Rasagiline Mesylate	-0.0524543	1.15581
318	Pimobendan	10.6055	1.13415
319	Oxytetracycline (Terramycin)	2.5937	1.13415
320	TIC10	4.46104	1.12904
321	Edoxaban	2.60272	1.12904
322	p-MPPF dihydrochloride	6.5366	1.12835
323	Vardenafil HCl Trihydrate	8.56404	1.1265
324	Temozolomide	1.15628	1.11545
325	Sulbactam sodium	3.47247	1.0972
326	Theobromine	0.507058	1.0972
327	Florfenicol	6.57278	1.0969
328	A-315456	2.51241	1.0837
329	Lubeluzole dihydrochloride	6.93029	1.0722
330	Oxymetazoline HCl	-0.33221	1.06789
331	Efaproxiral Sodium	2.85612	1.06476
332	Cinchophen	2.43378	1.06476
333	Leflunomide	0.0218166	1.06153
334	Daptomycin	-0.239983	1.06153
335	G15	4.79003	1.05961
336	GSK256066	7.80369	1.05681
337	D-Mannitol	1.79394	1.03858
338	IWP-L6	1.84249	1.03261
339	Bacitracin	0.490979	1.03261
340	Alverine Citrate	12.1694	1.03234
341	Naloxone HCl	1.77109	1.03234
342	K 185	6.7326	1.02708
343	Kainic acid	0.6174	1.02708
344	CGP-7930	0.431143	1.01145
345	Olomoucine	1.8326	1.00682
346	Embelin	3.95423	1.00047
347	Ro 04-6790 dihydrochloride	1.71695	0.996208
348	GSK2636771	2.25084	0.995994
349	trans-(±)-ACPD	0.980912	0.987367
350	Methacycline HCl	2.24155	0.979967
351	IOWH032	0.828857	0.968325
352	4-Methylpyrazole hydrochloride	0.6566	0.966314
353	GW9508	3.9886	0.963069
354	Celecoxib	4.03607	0.953695
355	Nepafenac	3.59974	0.953695
356	Forskolin	2.46535	0.950659
357	Tolperisone HCl	5.05233	0.936181
358	SSR128129E	1.50461	0.936181
359	CP-91149	12.725	0.934457
360	CPI-613	2.24734	0.934457
361	Naltrexone hydrochloride	1.5582	0.925805
362	Thiabendazole	2.95378	0.919826
363	Nafcillin Sodium	5.81256	0.904037
364	LDN-57444	5.55915	0.904037
365	AMG-517	4.88339	0.904037
366	Mdivi-1	3.70082	0.904037
367	Sodium Nitroprusside	3.61635	0.904037
368	Dropropizine	3.194	0.904037
369	Sulfamethoxypyridazine	2.51825	0.904037
370	TAK-700 (Orteronel)	0.370882	0.899776
371	Taxifolin (Dihydroquercetin)	2.07369	0.892045
372	Nestorone	1.60922	0.891038
373	Daidzein	2.54236	0.886979
374	Sitaxentan sodium	1.61233	0.885517
375	Levofloxacin	3.76396	0.884105
376	TCID	2.51825	0.871894
377	Ritodrine hydrochloride	1.14563	0.863222
378	Triprolidine hydrochloride	1.10992	0.863222
379	Thiamphenicol	2.4094	0.862737
380	Cyromazine	3.61635	0.83975
381	Pyridoxine HCl	1.85046	0.836576
382	Dehydroepiandrosterone (DHEA)	0.283253	0.83343
383	Trovafloxacin mesylate	1.8841	0.818792
384	Esmolol HCl	1.2512	0.807607
385	Esculin	0.954668	0.804122
386	Clonidine HCl	-0.891723	0.804122
387	Geranylgeranylacetone	3.9886	0.798442
388	6-Aminohexanoic acid	0.234797	0.79471
389	Gimeracil	0.88332	0.776941
390	Broxyquinoline	3.02506	0.775463
391	Tolbutamide	0.563009	0.774815
392	Ro 41-0960	1.28846	0.768232
393	Disopyramide	2.1762	0.766084
394	Evacetrapib (LY2484595)	7.56556	0.763166
395	Omecamtiv mecarbil (CK-1827452)	2.48547	0.763166
396	4-Aminohippuric Acid	1.85046	0.763166
397	Dexmedetomidine	1.69171	0.763166
398	GABA	0.980912	0.746546
399	L-2-aminoadipic acid	-0.118626	0.746546
400	Sodium Taurocholate hydrate	-0.432779	0.746546
401	Pramipexole	1.17847	0.745508
402	Ambrisentan	0.115399	0.745508
403	Zalcitabine	-0.106899	0.741219
404	Schisandrin B (Sch B)	1.0567	0.738695
405	Amidopyrine	0.501063	0.738695
406	Pirenzepine dihydrochloride	1.68124	0.730236
407	Procaine hydrochloride	1.00279	0.730236
408	Piribedil maleate	0.145807	0.730236
409	YM 976	0.234797	0.722463
410	Mezlocillin Sodium	5.05233	0.711176
411	CFTRinh-172	2.43378	0.711176
412	Levodropropizine	1.33567	0.711176
413	Ouabain	3.3222	0.703004
414	Bupropion hydrochloride	0.58822	0.698381
415	PF-3845	19.472	0.689755
416	Andarine	2.11621	0.684099
417	Regorafenib (BAY 73-4506)	1.50535	0.684099
418	Raltitrexed	0.981747	0.684099
419	Bemegride	3.44741	0.679033
420	Succinylcholine Chloride Dihydrate	0.490979	0.679033
421	BLI-489 hydrate	-0.314972	0.674299
422	CP-93129 dihydrochloride hydrate	2.18115	0.673242
423	Tropisetron	1.96356	0.669776
424	Ipratropium Bromide	0.88332	0.669776
425	BTB06584	2.90999	0.66674
426	FH1(BRD-K4477)	2.55045	0.66674
427	Prucalopride	4.94614	0.665285
428	Kinetin	0.451107	0.657585
429	DL-alpha-Methyl-p-tyrosine	1.3736	0.650217
430	IPA-3	3.53188	0.646889
431	CP-91149	6.46541	0.64519
432	Zanamivir	2.08859	0.640814
433	Sulfamethizole	2.95378	0.634055
434	Phentolamine Mesylate	1.42344	0.634055
435	Lamivudine	1.06336	0.634055
436	Necrostatin-1	2.55045	0.633815
437	ME0328	0.692855	0.633815
438	Ranolazine 2HCl	4.55967	0.63018
439	Ginkgolide B	1.67988	0.63018
440	Morin Hydrate	3.08082	0.628278
441	Sandoz 58-035	1.8841	0.626135
442	Dipyridamole	8.13924	0.625041
443	Lansoprazole	4.3414	0.621986
444	Bromfenac Sodium	5.22127	0.614745
445	Gabaculine hydrochloride	0.234797	0.602053
446	Molsidomine	1.127	0.601731
447	Famciclovir	0.730863	0.59897
448	Scopine HCl	0.171351	0.59897
449	Ammonium Glycyrrhizinate	-1.17148	0.59897
450	Nizatidine	1.15338	0.598334
451	Etravirine (TMC125)	4.23175	0.591874
452	Cyclothiazide	1.23467	0.584743
453	Homatropine Bromide	4.12317	0.582602
454	(-)-trans-(1S,2S)-U-50488 hydrochloride	3.46663	0.578252
455	Acetamide	0.902374	0.577971
456	Arecaidine propargyl ester hydrobromide	0.823835	0.577971
457	Bexarotene	1.12252	0.569663
458	Silibinin	0.674912	0.569663
459	Sinomenine	-0.723869	0.569663
460	WY-14643 (Pirinixic Acid)	2.37069	0.567964
461	Ketoprofen	1.6935	0.562612
462	Cilazapril Monohydrate	-0.106899	0.562612
463	Dibenzothiophene	4.54551	0.550458
464	Choline Chloride	2.94059	0.550458
465	Prucalopride Succinat	1.58908	0.550458
466	Tinidazole	0.744387	0.550458
467	JNJ-1661010	7.24805	0.542933
468	Tetrahydropapaverine HCl	4.03199	0.540356
469	(+)-Usniacin	2.85701	0.540356
470	Pregnenolone sulfate sodium	0.467177	0.540256
471	Phenylbutazone	1.15338	0.526891
472	WB-4101 hydrochloride	5.89003	0.524296
473	Icilin	3.06543	0.524296
474	LY-367,265	3.871	0.520713
475	RS-127445	6.85117	0.518463
476	Phenothiazine	5.89703	0.518315
477	Isovaleramide	0.406509	0.518315
478	Flunixin Meglumin	1.84989	0.511048
479	Ferulic Acid	-0.0524543	0.511048
480	LY2157299	-2.1786	0.511048
481	(±)-Baclofen	0.0384511	0.505724
482	Naratriptan	3.94399	0.491169
483	Chromocarb	2.51825	0.486171
484	Sodium Picosulfate	1.84249	0.486171
485	Spermidine trihydrochloride	-0.104148	0.483262
486	4E1RCat	2.49053	0.469187
487	Cilnidipine	9.34231	0.463848
488	CGS-15943	2.64697	0.463848
489	ICI 204,448 hydrochloride	2.891	0.459949
490	GR 79236X	0.548951	0.45756
491	(±)-AMT hydrochloride	0.0384511	0.45756
492	Zafirlukast	2.23362	0.455448
493	Pefloxacin Mesylate	1.6935	0.455448
494	VX-702	2.26484	0.454028
495	Eltrombopag	1.06657	0.452433
496	Tetracaine HCl	1.01062	0.452433
497	Anacetrapib (MK-0859)	3.51737	0.445052
498	Otilonium Bromide	3.19986	0.445052
499	Noradrenaline bitartrate monohydrate	0.342311	0.445052
500	17alpha-hydroxyprogesterone	4.42542	0.443699
501	Dihydroouabain	2.8562	0.443699
502	Fexofenadine hydrochloride	0.659291	0.443699
503	CGP-13501	-0.118626	0.433478
504	Bezafibrate	-0.491471	0.42355
505	Procaine HCl	2.34931	0.421884
506	ARN-509	5.7399	0.420582
507	Dabrafenib (GSK2118436)	1.45358	0.420582
508	Erythromycin	1.78352	0.419727
509	3-Isobutyl-1-methylxanthine	0.6566	0.419439
510	Tizanidine HCl	2.20348	0.414503
511	Benazepril HCl	2.11621	0.414503
512	GR 113808	3.57268	0.409396
513	7,8-Dihydroxyflavone hydrate	1.9669	0.40727
514	Tetraethylammonium chloride	1.57412	0.40727
515	Arecoline	2.80298	0.396112
516	Levobetaxolol HCl	9.69815	0.389741
517	Sulfacetamide Sodium	2.34931	0.389741
518	Erythritol	-0.015838	0.389741
519	Tolazoline HCl	-0.522655	0.389741
520	(±)-Sulpiride	1.07421	0.388272
521	Atropine sulfate	2.2768	0.385314
522	N-(4-Amino-2-chlorophenyl)phthalimide	0.0777203	0.385314
523	Amantadine hydrochloride	-0.275703	0.385314
524	Diethylstilbestrol	5.20427	0.384005
525	Ramipril	0.88332	0.384005
526	Equol	3.75223	0.364511
527	Scopolamine HBr	2.2975	0.364511
528	Geniposide	2.24155	0.364511
529	Trospium chloride	2.24155	0.364511
530	Amifostine	-0.432779	0.361232
531	EUK 134	5.9815	0.357597
532	U-69593	-0.0327322	0.350276
533	Guaifenesin	-0.737038	0.348284
534	3-Methyladenine	2.88235	0.347172
535	Sulfamethazine	1.3742	0.347172
536	L(-)-Norepinephrine bitartrate	0.666758	0.33715
537	B-HT 933 dihydrochloride	-0.0400873	0.33715
538	CGS 21680 HCl	4.36769	0.335204
539	Phenoxybenzamine HCl	4.25579	0.335204
540	Asiatic Acid	-0.108406	0.335204
541	Closantel	1.84249	0.325453
542	Nicaraven	1.84249	0.325453
543	RepSox	0.406509	0.325453
544	Carbenicillin disodium	1.53296	0.322701
545	Triamcinolone	1.21704	0.31228
546	Topiramate	-0.938114	0.306665
547	Ibutilide Fumarate	2.63321	0.305896
548	Lincomycin HCl	2.4094	0.305896
549	Alizarin	0.339204	0.305896
550	Oseltamivir phosphate	-0.723869	0.305896
551	R-(+)-7-Hydroxy-DPAT hydrobromide	-0.12532	0.302656
552	A-769662	2.80298	0.298231
553	Diclofenac Diethylamine	0.501063	0.298231
554	SC-236	0.931	0.297912
555	Cyclandelate	4.79892	0.29331
556	(+)-Bicuculline	1.84249	0.29331
557	Penicillin G Sodium	1.67355	0.29331
558	1-Methylnicotinamide chloride	-0.175563	0.293282
559	3-Morpholinosydnonimine hydrochloride	-0.118626	0.288985
560	Albendazole Oxide	2.05358	0.276841
561	Dapagliflozin	1.78352	0.276841
562	VX-765	0.227302	0.276589
563	Gliclazide	-0.276259	0.276589
564	CRT0044876	1.41193	0.271635
565	erythro-9-(2-Hydroxy-3-nonyl)adenine hydrochloride	3.37927	0.262358
566	Sodium ascorbate	-0.522655	0.261166
567	(±)-Muscarine chloride	-0.245	0.257402
568	Pinacidil	0.681424	0.255286
569	Tranilast	1.85441	0.252746
570	Cefoselis Sulfate	0.981747	0.252746
571	Amisulpride	0.109083	0.252746
572	Streptozotocin (STZ)	0.109083	0.252746
573	Naftopidil	2.07369	0.247281
574	Imidapril HCl	0.674912	0.247281
575	DL-threo-beta-hydroxyaspartic acid	3.48389	0.242209
576	Metolazone	1.87354	0.241119
577	Furosemide	1.42344	0.241119
578	GW0742	6.98472	0.238709
579	S(+)-Ibuprofen	-0.3626	0.237148
580	Teriflunomide	0.913326	0.229023
581	4-Methylumbelliferone (4-MU)	1.79394	0.217974
582	Olopatadine HCl	0.954668	0.217974
583	4EGI-1	2.19092	0.205784
584	Ranolazine	6.01445	0.205398
585	Piroxicam	2.5937	0.205398
586	L-3,4-Dihydroxyphenylalanine methyl ester hydrochloride	2.07159	0.20191
587	Celecoxib	1.49621	0.20191
588	PLX-4720	0.545415	0.198827
589	Semicarbazide hydrochloride	0.538593	0.198292
590	YS-035 hydrochloride	-0.0327322	0.198292
591	TTNPB (Arotinoid Acid)	2.43378	0.196879
592	(-)-Epinephrine bitartrate	-0.753008	0.181761
593	Valproic acid sodium	0.147	0.176384
594	VU 0364439	3.44929	0.172859
595	(±)-Norepinephrine (+)bitartrate	-0.39351	0.168575
596	Etofibrate	2.26484	0.164736
597	Toltrazuril	0.659918	0.164736
598	Gabapentin	0.659291	0.161612
599	Amantadine HCl	0.451107	0.159359
600	Altretamine	1.41808	0.144908
601	Levetiracetam	0.0218166	0.144908
602	Triflusal	0.681424	0.141298
603	BMS-265246	-3.07755	0.133955
604	Fidaxomicin	0.744387	0.132592
605	Antazoline HCl	0.23757	0.132592
606	Chrysin	4.5915	0.130052
607	D-Pantothenic acid	1.40228	0.130052
608	Epinephrine Bitartrate	1.23442	0.130052
609	Tempol	1.92984	0.126939
610	SKF 83959 hydrobromide	1.5027	0.1223
611	Ro 11-1464	5.36695	0.121314
612	TNP	0.863104	0.120411
613	(±)-2-Amino-5-phosphonopentanoic acid	-0.746933	0.120411
614	Meclofenamic acid sodium	0.147	0.11562
615	AMG 9810	1.18133	0.103302
616	Isoguvacine hydrochloride	0.763905	0.101165
617	Nateglinide	-0.77982	0.100744
618	Suvorexant (MK-4305)	8.26217	0.100449
619	Nicardipine HCl	4.12317	0.100449
620	Felodipine	10.3354	0.0982339
621	Loratadine	4.2106	0.0909886
622	Phaclofen	1.10992	0.0843037
623	4-Imidazoleacrylic acid	0.895671	0.0843037
624	5,5-Dimethyl-1-pyrroline-N-oxide	0.136217	0.081016
625	Arecoline hydrobromide	0.706028	0.0722463
626	Milrinone	-0.947674	0.0714368
627	Flavoxate HCl	1.84249	0.068305
628	AZD3514	0.659918	0.068305
629	Doxylamine Succinate	-1.19841	0.068305
630	Terbinafine	1.87354	0.0625125
631	Adiphenine HCl	0.0731411	0.0625125
632	Bisdemethoxycurcumin	0.659291	0.060867
633	7,7-Dimethyl-(5Z,8Z)-eicosadienoic acid	-0.962237	0.060867
634	Rizatriptan benzoate salt	-0.0098	0.0548563
635	Ribitol	0.818569	0.0535286
636	(+)-Quisqualic acid	2.10974	0.0463077
637	7-Aminocephalosporanic acid	2.63321	0.0421294
638	Quinine HCl Dihydrate	1.12252	0.0421294
639	Ceftiofur HCl	0.786814	0.0421294
640	Shikimic Acid	-1.00363	0.0421294
641	DL-Homatropine hydrobromide	3.48389	0.0407179
642	Rocuronium Bromide	1.41808	0.0370694
643	Venlafaxine	1.33081	0.0370694
644	Bezafibrate	1.75802	0.0361615
645	Sivelestat sodium salt hydrate	-0.1666	0.0346016
646	MK-0752	3.67612	0.0290584
647	Linagliptin	2.00921	0.0290584
648	Acesulfame Potassium	1.21545	0.0290584
649	A-205804	1.13607	0.0290584
650	Nicotinamide (Vitamin B3)	0.253181	0.0267911
651	Dyphylline	0.0731411	0.0267911
652	Eprosartan mesylate	-0.2058	0.014347
653	Tanshinone I	2.80106	0.012822
654	Niflumic acid	1.69171	0.00458817
655	Azilsartan	0.58044	0.00458817
656	Cyclizine 2HCl	-0.776063	0.00401794
657	Efavirenz	2.00191	0
658	BIRB 796 (Doramapimod)	6.73461	-0.00893035
659	L-Adrenaline	1.12252	-0.0164854
660	Letrozole	3.687	-0.0168497
661	Mizoribine	0.458148	-0.0168497
662	Zileuton	-0.239983	-0.0168497
663	(±)-Butaclamol hydrochloride	3.69049	-0.0240821
664	GSK3787	3.26953	-0.0246941
665	PluriSIn #1 (NSC 14613)	0.992468	-0.0246941
666	1,3,5-tris(4-hydroxyphenyl)-4-propyl-1H-pyrazole	4.89619	-0.0398784
667	DNQX	2.01928	-0.0398784
668	ML161	2.7236	-0.0443523
669	IOX2	2.4061	-0.0443523
670	2-Thiouracil	1.21545	-0.0443523
671	Mometasone furoate	4.93421	-0.0446518
672	Biochanin A	1.73799	-0.0457928
673	Hyodeoxycholic acid (HDCA)	0.227302	-0.0457928
674	Acetyl-beta-methylcholine chloride	0.470412	-0.0481642
675	Aconitine	0.195528	-0.0481642
676	CEP-32496	6.62519	-0.0576195
677	Ropivacaine HCl	6.99513	-0.0602692
678	Montelukast Sodium	1.92696	-0.0602692
679	Sasapyrine	1.58908	-0.0602692
680	Clorgyline hydrochloride	2.8126	-0.0666715
681	A-803467	3.67612	-0.0688225
682	Clofibrate	0.666758	-0.0722463
683	Chlorzoxazone	-0.000818108	-0.0722463
684	Puerarin	-0.835772	-0.0751003
685	Phenytoin sodium	-0.0730123	-0.0801765
686	Divalproex Sodium	2.05358	-0.0803732
687	Adenine HCl	1.06336	-0.0803732
688	Naproxen	-1.18714	-0.0803732
689	SU 4312	0.788547	-0.0866784
690	Penciclovir	3.36294	-0.0924127
691	Tyrphostin AG 879	4.073	-0.0932928
692	Bufexamac	2.24734	-0.0932928
693	Lonidamine	1.45358	-0.0932928
694	Atovaquone	0.104181	-0.0932928
695	L-732,138	-0.0400873	-0.0963285
696	2-Cyclooctyl-2-hydroxyethylamine hydrochloride	-0.543779	-0.100326
697	Cinchonidine	1.17847	-0.104408
698	Ipriflavone (Osteofix)	1.12252	-0.104408
699	Scopine	0.227302	-0.104408
700	Phorbol 12-myristate 13-acetate	0.181515	-0.105676
701	UK 14,304	-0.0327322	-0.105676
702	LE 300	0.539	-0.107181
703	Primidone	-0.0168787	-0.116095
704	Acetylcysteine	-0.106899	-0.116095
705	Pyridostigmine Bromide	-0.917077	-0.116095
706	URB597	3.35861	-0.117763
707	Enoximone	0.659291	-0.120475
708	UPF 1069	2.01115	-0.12347
709	4?8C	-0.776063	-0.124556
710	Phentolamine mesylate	1.9312	-0.124674
711	4-Hydroxyphenethylamine hydrochloride	0.181515	-0.124674
712	AG-1024	0.719948	-0.124688
713	Granisetron HCl	0.196349	-0.124688
714	Phosphomycin disodium	-0.2842	-0.127435
715	Naringenin	3.64033	-0.133715
716	Clindamycin HCl	-0.276259	-0.133715
717	Hexamethonium dichloride	0.450061	-0.140624
718	Vanillin	4.46988	-0.142233
719	Clemizole hydrochloride	5.41833	-0.144493
720	Brequinar sodium salt hydrate	2.47314	-0.144493
721	Naloxone hydrochloride	-0.049	-0.14769
722	Amiloride HCl	0.70328	-0.151816
723	Moxonidine	-0.376958	-0.151816
724	Ataluren (PTC124)	4.96786	-0.1567
725	Sodium Nitrite	3.10953	-0.1567
726	Azaguanine-8	2.94059	-0.1567
727	DMH1	0.0686315	-0.1567
728	EGTA	-0.282242	-0.160773
729	(-)-alpha-Methylnorepinephrine	-0.386856	-0.160773
730	Cilostamide	1.64849	-0.168575
731	S3I-201	2.29074	-0.178607
732	Methimazole	-0.106899	-0.187537
733	Valganciclovir HCl	3.44741	-0.188843
734	Timolol Maleate	-1.45182	-0.188843
735	Aspirin	3.35861	-0.191174
736	Betamethasone	2.00191	-0.192657
737	Altretamine	0.352605	-0.192657
738	Mephetyl tetrazole	1.49621	-0.201071
739	Camostat Mesilate	1.92984	-0.215644
740	N-Acetyl-L-Cysteine	-0.0400873	-0.216739
741	Tetramisole hydrochloride	1.64553	-0.219665
742	IRAK-1/4 Inhibitor I	-0.0327322	-0.219665
743	K-Ras(G12C) inhibitor 6	0.744387	-0.220987
744	Bergapten	-1.11394	-0.220987
745	3,4-Dichloroisocoumarin	0.554676	-0.22122
746	Xanthone	2.35345	-0.221637
747	Cryptotanshinone	0.786814	-0.221637
748	Neohesperidin	0.283253	-0.221637
749	Magnolol	-0.220308	-0.221637
750	Oxymatrine	-1.17148	-0.221637
751	Leflunomide	-0.245	-0.228708
752	SNS-314 Mesylate	3.07614	-0.232526
753	Stavudine (d4T)	1.24355	-0.232526
754	TSU-68 (SU6668, Orantinib)	0.370882	-0.232526
755	RX 821002 hydrochloride	0.895671	-0.238663
756	4-DAMP	0.467177	-0.238663
757	Ethynodiol diacetate	6.45429	-0.240114
758	VU 0361737	5.10489	-0.240114
759	Adrenalone HCl	4.46988	-0.240114
760	MK-801 (Dizocilpine)	-2.11836	-0.240114
761	1-Allyl-3,7-dimethyl-8-p-sulfophenylxanthine	0.0384511	-0.240821
762	Paliperidone	0.554676	-0.241369
763	Nitrendipine	3.0478	-0.248963
764	Kynurenic acid	2.303	-0.248963
765	Mifamurtide	-0.2842	-0.248963
766	Spectinomycin HCl	2.24155	-0.250945
767	Tanshinone IIA	0.451107	-0.250945
768	Ampicillin Trihydrate	2.18037	-0.25313
769	EBPC	-0.532641	-0.257661
770	Sulbactam	1.96356	-0.25898
771	Nimesulide	1.78352	-0.25898
772	Hydrochlorothiazide	0.253181	-0.25898
773	Balofloxacin	-0.106899	-0.25898
774	Nylidrin hydrochloride	0.539	-0.269218
775	NG-Nitro-L-arginine methyl ester hydrochloride	0.3038	-0.269218
776	Tetrabenazine	1.68124	-0.276659
777	SR-95531	0.895671	-0.276659
778	Propafenone HCl	6.27004	-0.280252
779	Curcumol	5.03911	-0.280252
780	Aliskiren Hemifumarate	1.79394	-0.280252
781	DAPT (GSI-IX)	1.79394	-0.280252
782	Gastrodin	1.17847	-0.280252
783	Phenytoin	0.339204	-0.280252
784	1,4-Dideoxy-1,4-imino-D-arabinitol	1.54852	-0.281667
785	Lithium Chloride	1.13006	-0.281667
786	Sematilide monohydrochloride monohydrate	-0.439164	-0.281667
787	Azaperone	1.92696	-0.285274
788	SRPIN340	0.828857	-0.285274
789	Cilnidipine	13.3736	-0.286445
790	Biperiden hydrochloride	2.59095	-0.288985
791	Rabeprazole sodium	1.60922	-0.288985
792	S(-)-p-Bromotetramisole oxalate	-0.118626	-0.288985
793	NF 023	0.8134	-0.289472
794	Milrinone	0.0686	-0.289472
795	?6-??-?Aminocaproic acid	-0.286938	-0.294702
796	Clevidipine Butyrate	-0.737038	-0.294702
797	Uridine 5'-diphosphate sodium	0.502885	-0.295657
798	S(-)-Timolol maleate	-0.175563	-0.295657
799	CNQX disodium	-0.020705	-0.301816
800	N-Ethylmaleimide	-0.0730123	-0.301816
801	2-Chloro-2-deoxy-D-glucose	-0.386856	-0.301816
802	Astragaloside A	0.954668	-0.30956
803	Ergosterol	0.618961	-0.30956
804	AB-MECA	-0.825471	-0.313068
805	SC-57461A	0.895671	-0.314655
806	ANA-12	0.610008	-0.314655
807	FPH1 (BRD-6125)	0.932545	-0.321023
808	Diacylglycerol Kinase Inhibitor II	2.1762	-0.321965
809	Furafylline	2.07159	-0.321965
810	S-Ethylisothiourea hydrobromide	0.240832	-0.321965
811	Loxiglumide	-0.805315	-0.321965
812	Lorglumide sodium	0.3822	-0.329982
813	Agomelatine	-0.1274	-0.329982
814	Levonorgestrel	3.0438	-0.330423
815	Chenodeoxycholic Acid	1.6935	-0.330423
816	Protionamide	1.33342	-0.330423
817	Lornoxicam	0.433221	-0.330423
818	Sulfasalazine	-0.376958	-0.330423
819	Pyridostigmine bromide	0.824255	-0.333653
820	Cephalexin hydrate	0.548951	-0.33715
821	D-Cycloserine	-0.118626	-0.33715
822	Cystamine dihydrochloride	-0.668395	-0.33715
823	Methenamine	4.78739	-0.337995
824	Betulinic acid	2.4061	-0.337995
825	Diclofenac Potassium	1.69171	-0.337995
826	Meptazinol HCl	-1.00709	-0.337995
827	Caffeic Acid	1.51418	-0.338867
828	Indole-3-carbinol	1.45823	-0.338867
829	Racecadotril	0.786814	-0.338867
830	Miglitol	-0.33221	-0.338867
831	Vecuronium Bromide	2.46528	-0.340365
832	Valproic acid sodium salt (Sodium valproate)	0.719948	-0.340365
833	Flumazenil	0.109083	-0.340365
834	Varespladib (LY315920)	-1.54898	-0.340365
835	1,3-Dipropyl-7-methylxanthine	0.502369	-0.342114
836	(±)-Epinephrine hydrochloride	0.0316024	-0.342114
837	Zoledronic acid monohydrate	-0.637	-0.350236
838	Paromomycin sulfate	0.395761	-0.352651
839	NSC 405020	-0.146061	-0.353948
840	2,3-Butanedione monoxime	-0.864741	-0.361232
841	Fenticonazole Nitrate	7.99489	-0.366144
842	SAR245409 (XL765)	3.94399	-0.366144
843	L-carnitine	3.02486	-0.368174
844	Myricitrin	0.507058	-0.368174
845	Amoxicillin Sodium	0.283253	-0.368174
846	Geniposidic acid	0.171351	-0.368174
847	Dichlorphenamide	-0.108406	-0.368174
848	MK-912	1.715	-0.370491
849	L-alpha-Methyl-p-tyrosine	-0.0882	-0.370491
850	(-)-Tetramisole hydrochloride	-0.9506	-0.370491
851	OAC1	2.43378	-0.381705
852	Amprolium HCl	1.75802	-0.381705
853	Sucralose	-0.269246	-0.381705
854	Tienilic acid	-0.90401	-0.385314
855	Necrostatin-1	0.872622	-0.386874
856	Methylthiouracil	1.53296	-0.386936
857	Hyoscyamine	0.818569	-0.386936
858	Ramelteon	1.76714	-0.394284
859	Aztreonam	2.77374	-0.401866
860	Sulfapyridine	-0.466978	-0.401866
861	Eletriptan hydrobromide	1.13006	-0.402562
862	Cefsulodin sodium salt hydrate	-0.550587	-0.409396
863	L-Tryptophan	-0.139856	-0.409645
864	Putrescine dihydrochloride	-0.604057	-0.409645
865	Indomethacin	0.6174	-0.411
866	Metaproterenol hemisulfate	-0.6762	-0.411
867	Carbazochrome sodium sulfonate (AC-17)	3.27924	-0.411406
868	Enrofloxacin	0.897945	-0.411406
869	Novobiocin Sodium	2.24155	-0.426789
870	Phloretin	1.40228	-0.426789
871	U-74389G maleate	2.8596	-0.428643
872	Ro 61-8048	-0.5978	-0.431255
873	Mepivacaine HCl	3.04111	-0.435876
874	Epinephrine HCl	1.29483	-0.435876
875	Nadifloxacin	1.21545	-0.435876
876	Bosentan Hydrate	0.342311	-0.435876
877	Chlorothiazide	1.06336	-0.437587
878	Glipizide	0.70328	-0.437587
879	Natamycin	0.0731411	-0.437587
880	1-Deoxynojirimycin hydrochloride	1.02544	-0.44286
881	(±)-Vanillylmandelic acid	0.920827	-0.44286
882	R(+)-Butylindazone	0.711598	-0.44286
883	L-Histidine hydrochloride	0.188524	-0.44286
884	Dibucaine HCl	7.16407	-0.445992
885	Carprofen	3.53188	-0.445992
886	Salicylanilide	3.02506	-0.445992
887	1-Hexadecanol	0.490979	-0.445992
888	BAM7	0.490979	-0.445992
889	Oxaprozin	-0.776063	-0.445992
890	5alpha-Pregnan-3alpha-ol-20-one	1.9669	-0.447641
891	Sepiapterin	-1.49675	-0.447641
892	HA14-1	1.50535	-0.448203
893	Imiquimod	-0.0654498	-0.448203
894	(±)-Ibuprofen	-0.0882	-0.451509
895	Chrysophanic Acid	1.29038	-0.456097
896	Bergenin	-0.444113	-0.456097
897	Maraviroc	-0.197164	-0.45756
898	Voriconazole	-0.825471	-0.45756
899	SB705498	1.21545	-0.460346
900	Ethosuximide	1.60082	-0.463009
901	DM 235	-0.12532	-0.463009
902	Spironolactone	0.645716	-0.466639
903	Moxisylyte hydrochloride	0.3822	-0.471764
904	Isoxanthopterin	0.2646	-0.471764
905	Pyrilamine maleate	-1.1858	-0.471764
906	Maraviroc	1.96356	-0.473309
907	Candesartan Cilexetil	1.51346	-0.473309
908	Tadalafil	1.42344	-0.473309
909	Vitamin D3	5.55915	-0.478135
910	Hydralazine hydrochloride	0.711598	-0.483158
911	CGS-21680 hydrochloride	-0.0730123	-0.483158
912	PF-4708671	3.80818	-0.485404
913	Succinylcholine chloride	-0.925427	-0.485637
914	NCS-382	-0.1666	-0.492019
915	Prasugrel	2.81434	-0.502122
916	Finasteride	2.11621	-0.502122
917	L-Beta-threo-benzyl-aspartate	1.25275	-0.504635
918	gamma-Acetylinic GABA	-0.157895	-0.505724
919	Ivabradine HCl	0.88332	-0.50903
920	Chlormezanone	0.163161	-0.50903
921	Rimantadine	-0.647018	-0.50903
922	Nevirapine	-1.09712	-0.50903
923	Diphenhydramine HCl	-1.36718	-0.50903
924	Tiratricol	3.27847	-0.510279
925	PHA-543613	0.8134	-0.512273
926	Pancuronium bromide	-0.2058	-0.512273
927	Amfebutamone HCl	1.68203	-0.514712
928	Xylose	-1.00363	-0.514712
929	Ketanserin	-1.28338	-0.514712
930	Trelagliptin	1.71154	-0.518576
931	DBO-83	1.02544	-0.523456
932	Ganciclovir	-0.596086	-0.523456
933	Ritanserin	2.28828	-0.523633
934	Cortexolone	0.431469	-0.523633
935	(±)-2-Amino-3-phosphonopropionic acid	-0.000818108	-0.529807
936	5alpha-Pregnan-3alpha-ol-11,20-dione	0.2646	-0.532528
937	Moxonidine hydrochloride	-0.1666	-0.532528
938	Vildagliptin (LAF-237)	2.16797	-0.533757
939	Piracetam	1.29483	-0.533757
940	Trometamol	1.50461	-0.542422
941	Vilazodone HCl	-0.269246	-0.542422
942	MHPG piperazine	0.606983	-0.543605
943	Guvacine hydrochloride	0.502369	-0.543605
944	Tolvaptan	4.98316	-0.544019
945	20-Hydroxyecdysone	1.23442	-0.544019
946	(-)-Epigallocatechin Gallate	-0.667918	-0.544019
947	Rutaecarpine	-1.39528	-0.544019
948	Nefiracetam	1.33342	-0.544751
949	Memantine HCl	0.433221	-0.544751
950	3-MFA	0.4606	-0.552782
951	Cyproterone acetate	3.37633	-0.553889
952	L-Buthionine-sulfoximine	0.391874	-0.553889
953	Cefaclor	0.0384511	-0.553889
954	Tryptamine hydrochloride	-0.432779	-0.553889
955	Clonidine hydrochloride	-0.786202	-0.553889
956	Etodolac	4.64693	-0.556041
957	VX-222 (VCH-222, Lomibuvir)	1.15628	-0.556041
958	BIBR 1532	-0.501782	-0.556041
959	Etomidate	-0.589048	-0.556041
960	Clorsulon	1.53296	-0.558227
961	Cathepsin Inhibitor 1	-0.610206	-0.558227
962	SCH-202676 hydrobromide	1.9312	-0.561629
963	Tropicamide	0.788547	-0.561629
964	Tetrahydrozoline hydrochloride	0.502885	-0.561629
965	(±)-gamma-Vinyl GABA	0.324346	-0.561629
966	Dihydrokainic acid	1.33929	-0.563754
967	O-Phospho-L-serine	0.0686	-0.573037
968	Lidocaine N-ethyl bromide quaternary salt	-1.1074	-0.573037
969	(-)-Huperzine A (HupA)	0.618961	-0.573326
970	Myricetin	-0.891723	-0.573326
971	AZD1981	4.29211	-0.574566
972	Sulphadimethoxine	4.57413	-0.580473
973	Fenoprofen Calcium	2.68372	-0.580473
974	Trequinsin hydrochloride	0.788547	-0.580627
975	U-104	1.29483	-0.582698
976	Azilsartan Medoxomil	0.818569	-0.582698
977	Azacyclonol	-1.56272	-0.582698
978	Macitentan	2.07107	-0.584426
979	Pirfenidone	0.1862	-0.593292
980	loxoprofen	0.0686	-0.593292
981	Phenelzine sulfate	1.28846	-0.599625
982	CIQ	1.00279	-0.599625
983	Chlorogenic Acid	1.79394	-0.602634
984	Guanosine	1.17847	-0.602634
985	Synephrine	0.451107	-0.602634
986	Rosiglitazone	-0.108406	-0.602634
987	Esomeprazole magnesium dihydrate	2.1239	-0.604052
988	Imperatorin	2.01928	-0.604052
989	1,10-Diaminodecane	1.49621	-0.604052
990	Dantrolene sodium	-0.229934	-0.604052
991	Doxofylline	4.20764	-0.60671
992	TAK-285	5.97803	-0.607168
993	BMS-378806	0.262934	-0.607168
994	S-Methyl-L-thiocitrulline acetate	-0.8722	-0.613546
995	Phenindione	0.253181	-0.616194
996	Indomethacin	-0.0168787	-0.616194
997	Fasudil (HA-1077) HCl	-0.376958	-0.616194
998	Olmesartan Medoxomil	-1.09712	-0.616194
999	Spermine tetrahydrochloride	0.824255	-0.618623
1000	Granisetron hydrochloride	0.324346	-0.618623
1001	Steviol	-0.354102	-0.618623
1002	Fusidic acid sodium	1.07775	-0.624201
1003	Daphnetin	0.450061	-0.624201
1004	8-(3-Chlorostyryl)caffeine	-1.3807	-0.624201
1005	Linezolid	-0.0793565	-0.626135
1006	Acetylthiocholine chloride	-0.39351	-0.626135
1007	Pidotimod	1.61233	-0.631638
1008	ML130 (Nodinitib-1)	-0.213324	-0.631638
1009	Phlorizin	-0.667918	-0.631941
1010	Naphazoline hydrochloride	-0.4802	-0.633801
1011	Tetraisopropyl pyrophosphoramide	-0.0327322	-0.637621
1012	(-)-Quinpirole hydrochloride	-1.21109	-0.637621
1013	Sulconazole Nitrate	9.19134	-0.638853
1014	LY404039	2.94059	-0.638853
1015	Benzoic Acid	0.659918	-0.638853
1016	NNGH	1.39159	-0.64435
1017	5-hydroxydecanoic acid sodium	0.136217	-0.64435
1018	Benoxathian hydrochloride	2.15899	-0.650217
1019	Adenosine	0.0731411	-0.651916
1020	Enalaprilat Dihydrate	-0.466978	-0.651916
1021	Tropicamide	-1.27716	-0.651916
1022	Nemadipine-A	2.3422	-0.654055
1023	Metoclopramide hydrochloride	0.3038	-0.654055
1024	3-n-Propylxanthine	-0.9898	-0.654055
1025	Mitiglinide calcium	-1.5386	-0.654055
1026	Entacapone	3.04111	-0.656108
1027	IPA-3	1.32416	-0.656619
1028	Trimethoprim	0.788547	-0.656619
1029	XCT790	0.181515	-0.656619
1030	Genipin	2.63321	-0.661249
1031	Apocynin	0.842766	-0.661249
1032	Hydralazine HCl	0.618961	-0.661249
1033	Xylazine HCl	0.283253	-0.661249
1034	Edaravone	-1.28718	-0.663879
1035	Ridaforolimus (Deforolimus, MK-8669)	-3.8179	-0.663879
1036	KRM-III	2.54236	-0.664499
1037	Ipratropium bromide	-0.439164	-0.664499
1038	SC-514	2.18037	-0.670997
1039	Uracil	1.50461	-0.670997
1040	Brinzolamide	-0.104148	-0.675617
1041	Xylazine hydrochloride	-0.746888	-0.675617
1042	Avobenzone	0.0731411	-0.687637
1043	Deferasirox	0.0731411	-0.687637
1044	Methocarbamol	-0.647018	-0.687637
1045	Econazole nitrate	5.37482	-0.690556
1046	Sophocarpine	1.40228	-0.690556
1047	5-Aminolevulinic acid HCl	0.954668	-0.690556
1048	Proglumide	-0.4018	-0.694565
1049	Telenzepine dihydrochloride	0.824255	-0.694615
1050	(+)-Norfenfluramine hydrochloride	0.752839	-0.694615
1051	Tranilast	0.645716	-0.694615
1052	Terbutaline hemisulfate	0.145807	-0.694615
1053	Tetradecylthioacetic acid	0.00297565	-0.694615
1054	Chlorocresol	0.406509	-0.70314
1055	R(+)-SCH-23390 hydrochloride	1.39159	-0.704798
1056	L-Canavanine	0.0839097	-0.704798
1057	GW842166X	3.27924	-0.705049
1058	BRL-54443	0.501063	-0.705049
1059	Thioperamide maleate	0.181515	-0.713613
1060	Fulvestrant	9.01025	-0.717799
1061	Flupirtine maleate	6.305	-0.717799
1062	8-Bromo-cAMP sodium	-0.118626	-0.722463
1063	1-Aminobenzotriazole	-0.197164	-0.722463
1064	Tolnaftate	1.42344	-0.723358
1065	Rivastigmine Tartrate	0.7933	-0.723358
1066	Prilocaine	0.343201	-0.723358
1067	L-Hyoscyamine	0.711598	-0.724947
1068	Altrenogest	8.75621	-0.729519
1069	A922500	7.16868	-0.729519
1070	ADX-47273	2.7236	-0.729519
1071	Cinepazide maleate	2.64423	-0.729519
1072	Sirtinol	2.24734	-0.729519
1073	Betahistine 2HCl	1.92984	-0.729519
1074	Ciprofibrate	1.69171	-0.729519
1075	Azlocillin sodium salt	0.342311	-0.729519
1076	Bicalutamide (CDX)	1.85978	-0.732611
1077	Tolazamide	-0.0327322	-0.732611
1078	Tyrphostin AG 112	-0.139856	-0.732611
1079	CZC24832	4.0387	-0.735284
1080	Skepinone-L	2.60272	-0.735284
1081	Desvenlafaxine	-1.45182	-0.735284
1082	(±)-CGP-12177A hydrochloride	0.86852	-0.745096
1083	L-3,4-Dihydroxyphenylalanine	0.293139	-0.745096
1084	N-Methyl-1-deoxynojirimycin	-0.439164	-0.745096
1085	RI-1	-0.80521	-0.749054
1086	Abiraterone Acetate	-0.0524543	-0.749171
1087	Phenacetin	-0.220308	-0.749171
1088	Glycyrrhizic Acid	-0.388162	-0.749171
1089	Rutin	-0.723869	-0.749171
1090	SIB 1893	-0.06844	-0.751609
1091	Albuterol hemisulfate	-0.425518	-0.751609
1092	D-Serine	-0.461226	-0.751609
1093	PF-5274857	0.183558	-0.753989
1094	Clodronic acid	0.86852	-0.765245
1095	Famotidine	0.502369	-0.765245
1096	(±)-Synephrine	-0.211271	-0.770607
1097	Clonixin	-0.432779	-0.770628
1098	Aminophylline ethylenediamine	-0.511318	-0.770628
1099	4-Aminobenzamidine dihydrochloride	-1.65012	-0.770628
1100	Bimatoprost	2.55254	-0.771718
1101	Tenofovir	1.15628	-0.771718
1102	N-omega-Methyl-5-hydroxytryptamine oxalate salt	-0.3234	-0.775583
1103	Ropinirole HCl	2.16797	-0.778459
1104	Trimethoprim	1.29483	-0.778459
1105	ML133 HCl	-1.56272	-0.778459
1106	Hesperetin	2.01774	-0.778478
1107	L-Ascorbyl 6-palmitate	-1.84289	-0.778478
1108	GYKI 52466 hydrochloride	2.43774	-0.785394
1109	Imazodan	0.606983	-0.785394
1110	Histamine, R(-)-alpha-methyl-, dihydrochloride	0.136217	-0.785394
1111	Retinoic acid	1.10992	-0.789605
1112	N-p-Tosyl-L-phenylalanine chloromethyl ketone	0.288638	-0.789605
1113	SQ 22536	0.217222	-0.789605
1114	Torsemide	2.1436	-0.794801
1115	Argatroban	0.0731411	-0.794801
1116	Perifosine	-0.3234	-0.795838
1117	Guanabenz Acetate	8.68452	-0.799571
1118	HC-030031	4.15238	-0.80293
1119	GW788388	-1.08646	-0.80293
1120	Furegrelate sodium	1.96697	-0.805543
1121	CGP 55845 hydrochloride	1.33929	-0.805543
1122	Silymarin	-0.220308	-0.807786
1123	Sotalol	-0.77982	-0.807786
1124	Roxithromycin	-1.56314	-0.807786
1125	Pramipexole dihydrochloride	1.21704	-0.808603
1126	AGK2	0.610008	-0.808603
1127	(-)-Isoproterenol hydrochloride	-0.4802	-0.816092
1128	Methysergide maleate	-0.5586	-0.816092
1129	Orphenadrine hydrochloride	-1.1074	-0.816092
1130	L-798106	0.11699	-0.818792
1131	(+)-Catechin Hydrate	0.0777203	-0.818792
1132	BW 284c51	-0.432779	-0.818792
1133	Acetazolamide	-0.786202	-0.818792
1134	Capecitabine	0.807214	-0.825637
1135	Fenofibrate	1.81005	-0.825692
1136	Emodin	1.4439	-0.825692
1137	6-Hydroxymelatonin	0.554676	-0.825692
1138	Tocainide hydrochloride	0.397754	-0.825692
1139	Histamine dihydrochloride	-0.439164	-0.825692
1140	5'-N-Ethylcarboxamidoadenosine	-1.90377	-0.825692
1141	Atomoxetine HCl	1.53296	-0.8274
1142	Tomoxetine	0.610008	-0.827601
1143	Gemfibrozil	1.51346	-0.830523
1144	Meglumine	1.42344	-0.830523
1145	Pioglitazone HCl	0.0731411	-0.830523
1146	Retapamulin	5.81256	-0.831714
1147	Aminothiazole	3.02506	-0.831714
1148	Cysteamine HCl	1.08227	-0.831714
1149	Troxipide	-0.184777	-0.831714
1150	Ofloxacin	0.539	-0.836347
1151	Palmitoyl-DL-Carnitine chloride	0.3038	-0.836347
1152	L-655,708	-0.245	-0.836347
1153	5-hydroxytryptophan (5-HTP)	-0.388162	-0.837093
1154	L-Thyroxine	-1.05958	-0.837093
1155	Stigmasterol	-1.84289	-0.837093
1156	Carbamazepine	0.470412	-0.842874
1157	Gisadenafil besylate salt	0.470412	-0.842874
1158	N-Bromoacetamide	-0.668395	-0.842874
1159	Argatroban monohydrate	-1.61086	-0.842874
1160	N-Methyl-beta-carboline-3-carboxamide	2.1762	-0.845841
1161	Felbamate	1.70544	-0.845841
1162	Hydrochlorothiazide	1.28698	-0.845841
1163	Hydroxylamine hydrochloride	0.711598	-0.845841
1164	4-Imidazolemethanol hydrochloride	0.606983	-0.845841
1165	5,5-Diphenylhydantoin	0.397754	-0.845841
1166	Tolbutamide	0.217222	-0.846599
1167	RG108	1.77109	-0.85187
1168	Tripelennamine HCl	1.77109	-0.85187
1169	Flumequine	1.53296	-0.85187
1170	Sodium salicylate	0.818569	-0.85187
1171	Zaltoprofen	-0.848335	-0.85187
1172	S-(4-Nitrobenzyl)-6-thioinosine	0.6958	-0.856602
1173	CP-66713	0.3038	-0.856602
1174	Isosorbide	2.0959	-0.863858
1175	Betamipron	0.490979	-0.863858
1176	Ribavirin	1.75266	-0.865597
1177	Dolasetron mesylate hydrate	-0.0327322	-0.865597
1178	Tolfenamic Acid	1.6935	-0.866244
1179	Nitazoxanide	1.51346	-0.866244
1180	Propylthiouracil	0.52324	-0.866244
1181	Baicalin	0.395156	-0.866401
1182	N6-Cyclopentyladenosine	-0.864741	-0.866956
1183	OC000459	3.43799	-0.87634
1184	PNU-120596	2.4061	-0.87634
1185	Anagrelide HCl	2.24734	-0.87634
1186	PH-797804	1.45358	-0.87634
1187	L-Glutamic acid, N-phthaloyl-	0.1078	-0.876856
1188	Oleic Acid	-0.5586	-0.876856
1189	Linopirdine	-1.0682	-0.876856
1190	INO-1001	0.0218166	-0.879556
1191	Taurine	1.28846	-0.884595
1192	Theophylline	0.145807	-0.884595
1193	Phenylbutazone	-0.175563	-0.884595
1194	Tirofiban hydrochloride monohydrate	-0.354102	-0.884595
1195	N,N-Dihexyl-2-(4-fluorophenyl)indole-3-acetamide	6.15156	-0.886139
1196	(2S,1'S,2'S)-2-(carboxycyclopropyl)glycine	0.554676	-0.886139
1197	5-Carboxamidotryptamine maleate	-0.12532	-0.886139
1198	Formoterol	-0.439164	-0.886139
1199	Orotic acid (6-Carboxyuracil)	-0.891723	-0.895708
1200	Triclabendazole	4.29211	-0.896002
1201	Amprenavir	1.33342	-0.901965
1202	(±)-Taxifolin	0.752839	-0.903593
1203	Theobromine	0.324346	-0.903593
1204	CP-335963	-0.246979	-0.903593
1205	Cetirizine dihydrochloride	-0.020705	-0.906288
1206	5-Bromo-2'-deoxyuridine	0.0384511	-0.91512
1207	Cephalothin sodium	-0.118626	-0.91512
1208	Methapyrilene hydrochloride	0.3822	-0.917366
1209	Nitisinone	-0.1666	-0.917366
1210	Piroxicam	-1.1074	-0.917366
1211	Picotamide	1.07421	-0.922591
1212	Tyrphostin AG 538	-0.246979	-0.922591
1213	Ranitidine hydrochloride	-0.354102	-0.922591
1214	Hesperidin	1.23442	-0.925015
1215	Benserazide HCl	0.395156	-0.925015
1216	Dopamine HCl	0.0594482	-0.925015
1217	Ethambutol HCl	-1.08646	-0.925281
1218	SR 142948A	1.39159	-0.926437
1219	10058-F4	2.34931	-0.928145
1220	Sodium Phenylbutyrate	-0.607124	-0.928145
1221	PRE-084	-0.3626	-0.93762
1222	R(-)-N6-(2-Phenylisopropyl)adenosine	-0.6762	-0.93762
1223	Proparacaine HCl	0.88332	-0.937687
1224	Didanosine	0.7933	-0.937687
1225	Pomalidomide	-0.196918	-0.937687
1226	Reserpine	0.58822	-0.939203
1227	Alaproclate hydrochloride	0.313336	-0.939203
1228	Pheniramine maleate	0.610008	-0.941589
1229	Ibandronate sodium	-0.675473	-0.941589
1230	L-Mimosine from Koa hoale seeds	-0.746888	-0.941589
1231	Danazol	4.89619	-0.946586
1232	P1,P4-Di(adenosine-5')tetraphosphate triammonium	0.763905	-0.946586
1233	1,1-Dimethyl-4-phenyl-piperazinium iodide	-1.433	-0.946586
1234	PMSF	-0.213324	-0.949751
1235	Ampiroxicam	-1.08646	-0.949751
1236	Moclobemide	0.3038	-0.957875
1237	alpha,beta-Methylene adenosine 5'-triphosphate dilithium	-1.1466	-0.957875
1238	Isotharine mesylate	-1.225	-0.957875
1239	Caffeic Acid	0.627489	-0.963285
1240	Cambinol	0.554676	-0.966736
1241	Doxylamine succinate	0.0839097	-0.966736
1242	D(-)-2-Amino-5-phosphonopentanoic acid	-1.433	-0.966736
1243	Irbesartan	1.42344	-0.973408
1244	Busulfan	0.97334	-0.973408
1245	Sulindac	-0.917077	-0.973408
1246	Bepotastine Besilate	0.739192	-0.974221
1247	PNU-282987	0.0294	-0.978129
1248	1-Methylhistamine dihydrochloride	-0.1666	-0.978129
1249	SC-58125	-0.5586	-0.978129
1250	GW2580	4.10844	-0.979532
1251	CP-346086 dihydrate	2.00261	-0.979585
1252	R(+)-3PPP hydrochloride	1.07421	-0.979585
1253	Reactive Blue 2	0.0386835	-0.979585
1254	(-)-Scopolamine,n-Butyl-, bromide	-0.925427	-0.979585
1255	Naringin Dihydrochalcone	0.451107	-0.98363
1256	Sorbitol	0.395156	-0.98363
1257	Pramiracetam	-0.556015	-0.98363
1258	ZD 7114 hydrochloride	0.816213	-0.986885
1259	Cefmetazole sodium	0.0384511	-0.987367
1260	6-Methoxy-1,2,3,4-tetrahydro-9H-pyrido[3,4b] indole	-0.314972	-0.987367
1261	2-Hydroxysaclofen	-0.90401	-0.987367
1262	Sildenafil Citrate	3.77427	-0.987394
1263	Cilomilast	-0.676314	-0.987394
1264	Buspirone HCl	3.61635	-0.992432
1265	Picrotoxin	-1.2642	-0.998384
1266	Phloretin	-0.246979	-0.998583
1267	Ki16198	2.24734	-0.998692
1268	Milnacipran HCl	1.21545	-0.998692
1269	Daidzein	2.1436	-1.00913
1270	Tretinoin	1.87354	-1.00913
1271	Chlormethiazole hydrochloride	-0.118626	-1.01145
1272	Cinoxacin	-0.550587	-1.01145
1273	Agmatine sulfate	-1.13963	-1.01145
1274	TAK-438	2.37069	-1.01246
1275	Pancuronium dibromide	0.171351	-1.01294
1276	Tetracaine hydrochloride	0.752839	-1.01758
1277	(-)-MK-801 hydrogen maleate	-0.9898	-1.01864
1278	N-Methyl-D-aspartic acid	-0.9898	-1.01864
1279	Ticarcillin sodium	2.08859	-1.02316
1280	Bindarit	1.53296	-1.02316
1281	Medetomidine HCl	-1.16584	-1.02316
1282	KY02111	6.40384	-1.02458
1283	Tacrolimus (FK506)	4.88339	-1.02458
1284	NXY-059	2.34931	-1.02458
1285	(±)-8-Hydroxy-DPAT hydrobromide	-0.700701	-1.02718
1286	Glipizide	-0.700701	-1.02718
1287	Enalaprilat dihydrate	0.5743	-1.03658
1288	Quinolinic acid	-0.532641	-1.03658
1289	Rottlerin	-1.49675	-1.03658
1290	Pentoxifylline	0.6958	-1.03889
1291	Lidocaine	1.76714	-1.04131
1292	Oxcarbazepine	1.59261	-1.04131
1293	Elesclomol (STA-4783)	1.15628	-1.04131
1294	Secnidazole	0.395156	-1.04225
1295	(-)-Tetramisole	0.7933	-1.04485
1296	Suprofen	-1.0071	-1.04485
1297	Nefiracetam	0.345446	-1.04733
1298	3,7-Dimethyl-1-propargylxanthine	-0.439164	-1.04733
1299	Ciproxifan	2.08859	-1.04763
1300	SC 19220	-0.496934	-1.05558
1301	NADPH tetrasodium	0.1862	-1.05915
1302	Sorbinil	1.7663	-1.05961
1303	Chelidamic acid	-0.157895	-1.05961
1304	Acetylsalicylic acid	-0.864741	-1.05961
1305	Ritodrine HCl	-0.164357	-1.07155
1306	Inosine	-0.556015	-1.07155
1307	Clevudine	3.19986	-1.0721
1308	Lumiracoxib	0.262934	-1.0721
1309	SB415286	-1.24522	-1.0721
1310	Ropinirole hydrochloride	0.217222	-1.07458
1311	Pargyline hydrochloride	-0.38981	-1.07458
1312	Levetiracetam	0.6174	-1.0794
1313	LDN-27219	-0.637	-1.0794
1314	Cisplatin	-0.7154	-1.0794
1315	Tioconazole	6.28451	-1.08057
1316	Zolmitriptan	1.6935	-1.08057
1317	Suplatast Tosylate	-0.0168787	-1.08057
1318	Famotidine	-0.647018	-1.08057
1319	Atropine methyl nitrate	-0.157895	-1.0837
1320	p-Aminoclonidine hydrochloride	-0.786202	-1.0837
1321	3-Aminopropylphosphonic acid	-0.825471	-1.0837
1322	Fenoterol hydrobromide	-0.90993	-1.08763
1323	Norethindrone	6.57278	-1.08886
1324	Nabumetone	1.84249	-1.08886
1325	Olsalazine Sodium	-0.353716	-1.08886
1326	Danoprevir (ITMN-191)	0.109083	-1.09523
1327	(±)-Octopamine hydrochloride	0.1862	-1.09966
1328	Imetit dihydrobromide	-0.3626	-1.09966
1329	3-alpha,21-Dihydroxy-5-alpha-pregnan-20-one	-0.9114	-1.09966
1330	Isoprenaline HCl	-0.276259	-1.10086
1331	Chlorpropamide	-1.17889	-1.10778
1332	Tyrphostin AG 1296	0.992468	-1.11123
1333	Tyrphostin AG 879	1.00279	-1.11257
1334	U-62066	0.824255	-1.11257
1335	Benidipine HCl	5.65437	-1.11629
1336	Pralatrexate	3.13382	-1.11629
1337	Sulfisoxazole	-0.376958	-1.11629
1338	Oxiracetam	-0.5978	-1.11991
1339	Fosmidomycin sodium salt hydrate	-0.6762	-1.11991
1340	(S)-MAP4 hydrochloride	-0.7546	-1.11991
1341	1-(5-Isoquinolinylsulfonyl)-2-methylpiperazine dihydrochloride	-1.225	-1.11991
1342	Benzocaine	1.08227	-1.12101
1343	Ethamsylate	-0.691594	-1.12101
1344	Histamine 2HCl	-0.945002	-1.12101
1345	UNC1215	-0.945002	-1.12101
1346	Benidipine hydrochloride	1.02544	-1.12793
1347	PIK-293	1.17847	-1.13017
1348	Gallamine Triethiodide	-0.108406	-1.13017
1349	Methyl-Hesperidin	-0.611967	-1.13017
1350	Cilostazol	1.92337	-1.13186
1351	8-(p-Sulfophenyl)theophylline	-0.118626	-1.13186
1352	N-Phenylanthranilic acid	-0.197164	-1.13186
1353	Azelaic acid	-0.275703	-1.13186
1354	Betaine hydrochloride	-0.589856	-1.13186
1355	Cortisone 21-acetate	-0.825471	-1.13186
1356	NSC405020	0.5782	-1.14017
1357	Noscapine hydrchloride	-0.0882	-1.14017
1358	Estradiol valerate	5.02552	-1.14551
1359	(+,-)-Octopamine HCl	1.13607	-1.14551
1360	XL335	1.13607	-1.14551
1361	Valganciclovir hydrochloride hydrate	1.07775	-1.14808
1362	DL-alpha-Difluoromethylornithine hydrochloride	-0.962237	-1.14808
1363	(+/-)-Anisodamine	-1.32839	-1.14808
1364	Calcifediol	3.33794	-1.14915
1365	Rolipram	2.46528	-1.14915
1366	FAUC 213	0.610008	-1.15057
1367	Tiapride hydrochloride	0.00297565	-1.15057
1368	Isradipine	6.28451	-1.15202
1369	Potassium Iodide	-0.196918	-1.15202
1370	Pyrazinamide	-1.36718	-1.15202
1371	Ozagrel HCl	-2.44741	-1.15202
1372	Serotonin HCl	-1.53629	-1.15315
1373	4-Aminopyridine	-0.000818108	-1.15594
1374	Imipenem monohydrate	-0.236433	-1.15594
1375	Rosuvastatin Calcium	-1.17148	-1.15947
1376	GW5074	0.554676	-1.16823
1377	2,3-Butanedione	-0.386856	-1.16823
1378	2',3'-didehydro-3'-deoxythymidine	-0.439164	-1.16823
1379	GR-89696 fumarate	-0.90993	-1.16823
1380	2-Phenylaminoadenosine	1.57412	-1.16957
1381	Methazolamide	0.0743913	-1.16957
1382	PPADS	-0.246979	-1.16957
1383	Thio-NADP sodium	-0.461226	-1.16957
1384	Rivaroxaban	3.59674	-1.16998
1385	Canagliflozin	1.13607	-1.16998
1386	CAY10505	0.659816	-1.16998
1387	Sitagliptin phosphate monohydrate	0.183558	-1.16998
1388	10058-F4	0.0384511	-1.18002
1389	(±)-2-Amino-4-phosphonobutyric acid	-0.236433	-1.18002
1390	(±)-p-Chlorophenylalanine	-0.275703	-1.18002
1391	Cefotaxime sodium	-0.943279	-1.18002
1392	Atropine methyl bromide	-0.982548	-1.18002
1393	NG-Nitro-L-arginine	-0.6762	-1.18068
1394	Acadesine	2.68372	-1.18774
1395	Vitamin B12	1.6935	-1.18774
1396	Candesartan	0.433221	-1.18774
1397	Etazolate hydrochloride	1.07775	-1.18838
1398	Etodolac	-0.282242	-1.18838
1399	L-165,041	-0.439164	-1.18838
1400	(-)-Scopolamine methyl nitrate	0.538593	-1.18856
1401	(-)-Scopolamine hydrobromide	0.145807	-1.18856
1402	Moroxydine HCl	-0.77982	-1.18878
1403	Pirfenidone	2.80298	-1.19445
1404	X80	-0.9506	-1.20093
1405	DL-Cycloserine	0.352605	-1.20411
1406	(±)-Atenolol	-0.314972	-1.20411
1407	OBAA	-0.314972	-1.20411
1408	Tizanidine hydrochloride	0.895671	-1.20756
1409	Candesartan cilexetil	-1.35392	-1.20756
1410	3,5-Dinitrocatechol	0.86852	-1.20852
1411	Piperacillin Sodium	-0.438185	-1.21744
1412	Osthole	0.00349695	-1.21809
1413	Hexestrol	-0.0524543	-1.21809
1414	Synephrine HCl	-0.33221	-1.21809
1415	Streptomycin sulfate	-0.723869	-1.21809
1416	Cytisine	-1.50719	-1.21809
1417	Articaine HCl	12.0106	-1.21892
1418	Laquinimod	1.45358	-1.21892
1419	L-alpha-Methyl DOPA	-0.1274	-1.22118
1420	Methylergonovine maleate	-0.5194	-1.22118
1421	Lomefloxacin hydrochloride	-0.6762	-1.22118
1422	7-Nitroindazole	-0.8722	-1.22118
1423	Praziquantel	-0.9114	-1.22118
1424	5-Nitro-2-(3-phenylpropylamino)benzoic acid	-0.9506	-1.22118
1425	Roxatidine Acetate HCl	0.7933	-1.22346
1426	Mirtazapine	0.163161	-1.22346
1427	Doxifluridine	-0.196918	-1.22346
1428	Diclofenac Sodium	-0.647018	-1.22346
1429	Rolipram	-0.06844	-1.22656
1430	Rauwolscine hydrochloride	-0.675473	-1.22656
1431	Quinidine sulfate	-0.746888	-1.22656
1432	Choline bromide	-0.982548	-1.22819
1433	Dopamine hydrochloride	10.4931	-1.22867
1434	5-Hydroxyindolacetic acid	0.973135	-1.22867
1435	Hexamethonium bromide	-0.229934	-1.22867
1436	2',3'-dideoxycytidine	-1.22377	-1.22867
1437	Oxaprozin	0.735	-1.24144
1438	Nifedipine	0.4998	-1.24144
1439	Pentylenetetrazole	-1.225	-1.24144
1440	SB742457	1.69171	-1.24339
1441	Fexofenadine HCl	1.53296	-1.24339
1442	Vitamin C	0.659816	-1.24339
1443	Pyrazinecarboxamide	0.931379	-1.24556
1444	Lappaconite HBr	0.618961	-1.2474
1445	Formestane	-0.276259	-1.2474
1446	Cloxacillin Sodium	-1.11553	-1.2474
1447	Genipin	3.90235	-1.24882
1448	Hypotaurine	0.973135	-1.24882
1449	Donitriptan monohydrochloride	-0.648393	-1.24882
1450	3-deazaadenosine	-1.06685	-1.24882
1451	R-(+)-8-Hydroxy-DPAT hydrobromide	-1.22377	-1.24882
1452	Citalopram hydrobromide	-0.589856	-1.25227
1453	L-Canavanine sulfate	-1.25743	-1.25227
1454	Arcaine sulfate	-1.45378	-1.25227
1455	Drospirenone	5.69413	-1.25699
1456	Epalrestat	0.61326	-1.25918
1457	Triamcinolone	-2.71747	-1.25918
1458	3-Morpholinosydnonimine hydrochloride	0.0686	-1.26169
1459	TBB	-0.8722	-1.26169
1460	Cysteamine hydrochloride	-1.1466	-1.26169
1461	1-Phenylbiguanide	0.288638	-1.26456
1462	Alogliptin	-0.0545713	-1.26786
1463	(+)-Hydrastine	1.13006	-1.26897
1464	Flumazenil	0.345446	-1.26897
1465	Aminoguanidine hemisulfate	-1.2967	-1.27635
1466	Sesamin	0.283253	-1.2767
1467	Xylometazoline HCl	-1.89885	-1.2767
1468	1,5-Isoquinolinediol	-0.5194	-1.28195
1469	Nialamide	-0.5194	-1.28195
1470	R(+)-IAA-94	-0.5586	-1.28195
1471	Phosphoramidon disodium	-0.211271	-1.28355
1472	Fluvoxamine maleate	0.816213	-1.28912
1473	BMY 7378	-0.213324	-1.29233
1474	Nicorandil	1.06336	-1.2949
1475	Rebamipide	-0.376958	-1.2949
1476	1-Amino-1-cyclohexanecarboxylic acid hydrochloride	-0.629125	-1.30043
1477	Benzamidine hydrochloride	-0.707664	-1.30043
1478	p-Iodoclonidine hydrochloride	0.343	-1.3022
1479	Neostigmine bromide	0.0294	-1.3022
1480	PF-04418948	-0.0098	-1.3022
1481	alpha-Methyl-5-hydroxytryptamine maleate	-0.2842	-1.3022
1482	Oxotremorine sesquifumarate salt	-0.637	-1.3022
1483	Pseudocantharidin C	0.0743913	-1.30255
1484	Tulobuterol hydrochloride	-1.49675	-1.30255
1485	Dimethyl Fumarate	-0.611967	-1.30601
1486	UCL 2077	1.91467	-1.30927
1487	Ganaxolone	0.188524	-1.30927
1488	(±)-7-Hydroxy-DPAT hydrobromide	-0.700701	-1.30927
1489	4-Hydroxybenzhydrazide	-0.805315	-1.30927
1490	XL147	1.76714	-1.31091
1491	Amoxicillin	0.818569	-1.3168
1492	Ranolazine dihydrochloride	0.859963	-1.32155
1493	Vancomycin hydrochloride from Streptomyces orientalis	0.0743913	-1.32155
1494	1-[2-(Trifluoromethyl)phenyl]imidazole	-0.175563	-1.32155
1495	Caroverine hydrochloride	-0.211271	-1.32155
1496	(±)-alpha-Lipoic Acid	-1.60388	-1.32155
1497	Niflumic acid	0.6566	-1.32246
1498	Minocycline hydrochloride	-0.637	-1.32246
1499	NO-711 hydrochloride	-1.3818	-1.32246
1500	(+)-Pilocarpine hydrochloride	-1.4602	-1.32246
1501	AIDA	-0.90401	-1.32452
1502	5-fluoro-5'-deoxyuridine	-0.491471	-1.32942
1503	1,7-Dimethylxanthine	-0.90993	-1.32942
1504	Valaciclovir HCl	0.88332	-1.33062
1505	PD128907 HCl	0.898717	-1.33532
1506	L-(+)-Rhamnose Monohydrate	-0.220308	-1.33532
1507	Tyrphostin 47	1.07421	-1.34055
1508	TTNPB	0.538593	-1.34055
1509	(-)-Sulpiride	-0.604057	-1.34055
1510	cDPCP	-0.639765	-1.34055
1511	Na-p-Tosyl-L-lysine chloromethyl ketone hydrochloride	-1.2468	-1.34055
1512	Meloxicam sodium	-0.5194	-1.34271
1513	L-Methionine sulfoximine	-0.7938	-1.34271
1514	Lidocaine hydrochloride	-1.225	-1.34271
1515	(±)-Metoprolol (+)-tartrate	-1.813	-1.34271
1516	Closantel Sodium	-0.184777	-1.34601
1517	Flutamide	2.01928	-1.34957
1518	Metolazone	-1.01454	-1.34957
1519	Urapidil hydrochloride	1.35987	-1.35955
1520	Tenoxicam	-0.164357	-1.36463
1521	Brompheniramine hydrogen maleate	-2.73811	-1.36463
1522	PA-824	0.545415	-1.36483
1523	Urapidil HCl	2.68372	-1.36634
1524	EX 527 (Selisistat)	2.5937	-1.36634
1525	R-(-)-Desmethyldeprenyl hydrochloride	1.4439	-1.36972
1526	CX 546	-1.27608	-1.36972
1527	cis-4-Aminocrotonic acid	0.431143	-1.37268
1528	Zanamivir	-0.118626	-1.37268
1529	Indinavir sulfate salt hydrate	-1.25743	-1.37268
1530	VGX-1027	3.44929	-1.37464
1531	Idazoxan hydrochloride	-0.4018	-1.38322
1532	p-Fluoro-L-phenylalanine	0.816213	-1.38987
1533	Dextromethorphan hydrobromide monohydrate	-1.433	-1.38987
1534	Moguisteine	0.342311	-1.39022
1535	Bupivacaine HCl	-0.388162	-1.39393
1536	Naringin	-0.500064	-1.39393
1537	SB 204741	0.0777203	-1.39676
1538	N6-2-(4-Aminophenyl)ethyladenosine	-1.49305	-1.39676
1539	Quinelorane dihydrochloride	-0.961135	-1.39754
1540	Nedocromil	-0.996843	-1.39754
1541	Vinpocetine	-1.06826	-1.39754
1542	Ezetimibe	2.95378	-1.40207
1543	Apixaban	-0.466978	-1.40207
1544	Imiloxan hydrochloride	0.4606	-1.40348
1545	L-DOPS	0.1078	-1.40348
1546	Mexiletene hydrochloride	-0.441	-1.40348
1547	Mecamylamine hydrochloride	-0.8722	-1.40348
1548	Loxistatin Acid (E-64C)	-1.46436	-1.40756
1549	N6-methyladenosine (m6A)	0.501063	-1.41469
1550	Y-27632 2HCl	-2.68344	-1.41875
1551	Sildenafil citrate salt	0.156259	-1.42084
1552	BRL 54443 maleate	-0.000818108	-1.42084
1553	5-Fluoroindole-2-carboxylic acid	-0.707664	-1.42084
1554	CBIQ	-1.17889	-1.42084
1555	Caffeine	-1.45378	-1.42084
1556	Indirubin	1.90584	-1.42324
1557	Rheochrysidin	1.29038	-1.42324
1558	Roflumilast	0.395156	-1.42324
1559	3-Indolebutyric acid (IBA)	0.227302	-1.42324
1560	Artemether	-1.28338	-1.42324
1561	Ozagrel	-1.61909	-1.42324
1562	AS605240	-0.833	-1.42373
1563	Methoxamine hydrochloride	-0.8722	-1.42373
1564	DPO-1	0.450061	-1.43016
1565	Hemicholinium-3	-0.596086	-1.43016
1566	Diltiazem hydrochloride	-1.58993	-1.43016
1567	1-(2-Methoxyphenyl)piperazine hydrochloride	0.25293	-1.43554
1568	Tyrphostin 51	-0.246979	-1.43554
1569	Sulindac	-0.854012	-1.43554
1570	Olprinone hydrochloride	-1.17538	-1.43554
1571	EMPA	-1.42534	-1.43554
1572	Ranitidine	3.0438	-1.43779
1573	Rofecoxib	1.69171	-1.43916
1574	(-)-MK 801 Maleate	0.183558	-1.43916
1575	VUF 10166	-2.59462	-1.43916
1576	Thiamet G	1.75802	-1.44244
1577	Dicloxacillin Sodium	0.828857	-1.44244
1578	Pilocarpine HCl	-1.62076	-1.44244
1579	Lometrexol hydrate	0.2254	-1.44399
1580	1,3-Dimethyl-8-phenylxanthine	0.1078	-1.44399
1581	Iproniazid phosphate	-0.245	-1.44399
1582	Nisoxetine hydrochloride	-0.9114	-1.44399
1583	S-Nitrosoglutathione	-0.9506	-1.44399
1584	BPTES	0.502369	-1.45031
1585	Paeonol	-1.61909	-1.45255
1586	Ara-G hydrate	-0.925427	-1.45454
1587	Opipramol dihydrochloride	-0.589856	-1.46901
1588	Cortisone	-0.982548	-1.46901
1589	Propofol	0.763905	-1.47046
1590	Danshensu sodium salt	-0.746888	-1.47353
1591	ZCL278	-0.691594	-1.47459
1592	Arbutin	-0.388162	-1.48186
1593	Paeoniflorin	-0.556015	-1.48186
1594	Oxotremorine methiodide	0.0686	-1.48449
1595	Nomifensine maleate	-1.225	-1.48449
1596	Semaxanib (SU5416)	2.32672	-1.4881
1597	Pergolide mesylate	-2.35649	-1.4881
1598	Caspofungin Acetate	-3.07087	-1.4881
1599	Glybenclamide	-1.22377	-1.49061
1600	GW7647	-1.3807	-1.49061
1601	Tenidap	0.00297565	-1.49253
1602	Urapidil, 5-Methyl-	-0.354102	-1.49253
1603	YC-1	-0.639765	-1.49253
1604	Psora-4	1.64849	-1.49309
1605	Betaxolol hydrochloride	0.0384511	-1.49309
1606	(±)-Isoproterenol hydrochloride	0.2254	-1.50475
1607	MRS 2159	-1.0682	-1.50475
1608	Coumarin	1.84249	-1.50673
1609	Carbimazole	-0.100308	-1.50673
1610	Nithiamide	-0.184777	-1.50673
1611	Pranlukast	-1.09712	-1.50923
1612	Alibendol	-2.08734	-1.50923
1613	FPL 64176	0.0316024	-1.51076
1614	R(-)-Isoproterenol (+)-bitartrate	-1.27608	-1.51076
1615	Nitrendipine	6.04623	-1.51116
1616	BGJ398 (NVP-BGJ398)	0.451107	-1.51116
1617	Galloflavin potassium	0.110099	-1.51153
1618	AC-55649	-0.675473	-1.51153
1619	Primidone	-1.06826	-1.51153
1620	(±)-HA-966	-0.197164	-1.51717
1621	(±)-p-Aminoglutethimide	-0.432779	-1.51717
1622	Actinonin	-0.707664	-1.51717
1623	L-Cycloserine	-1.10036	-1.51717
1624	S-Nitroso-N-acetylpenicillamine	-0.4018	-1.525
1625	4-Amidinophenylmethanesulfonyl fluoride hydrochloride	-0.9506	-1.525
1626	alpha-Lobeline hydrochloride	-1.029	-1.525
1627	Oxymetazoline hydrochloride	-1.5386	-1.525
1628	Dutasteride	2.98887	-1.52659
1629	SB 206553 hydrochloride	0.5743	-1.53053
1630	Tyrphostin 23	-0.854012	-1.53053
1631	1-(m-Chlorophenyl)-biguanide hydrochloride	0.973135	-1.53091
1632	Decamethonium dibromide	0.920827	-1.53091
1633	Bexarotene	0.86852	-1.53091
1634	Ornidazole	2.4061	-1.53704
1635	Lamotrigine	-0.213324	-1.53704
1636	ISRIB	3.26953	-1.53926
1637	Z-VAD-FMK	1.89131	-1.53926
1638	Butylscopolamine Bromide	3.92008	-1.54047
1639	Sodium Danshensu	1.57013	-1.54047
1640	L-Arginine	-1.06109	-1.54126
1641	Estradiol	5.47433	-1.54495
1642	Enalapril Maleate	1.51346	-1.54495
1643	Metronidazole	0.52324	-1.54495
1644	Nimesulide	0.1078	-1.54526
1645	Famciclovir	-0.833	-1.54526
1646	Aprindine hydrochloride	0.717132	-1.54953
1647	Rilmenidine hemifumarate	0.431469	-1.54953
1648	(±)-threo-1-Phenyl-2-decanoylamino-3-morpholino-1-propanol hydrochloride	-0.06844	-1.54953
1649	Guanabenz acetate	2.01928	-1.55106
1650	Naratriptan hydrochloride	1.4439	-1.55106
1651	Bendamustine hydrochloride	0.973135	-1.55106
1652	Baricitinib (LY3009104, INCB028050)	0.342311	-1.56151
1653	Triflusal	-1.16584	-1.56151
1654	Ceftriaxone sodium	0.0384511	-1.56534
1655	Carbachol	-0.236433	-1.56534
1656	PK 11195	-0.236433	-1.56534
1657	Bromoacetylcholine bromide	-0.707664	-1.56534
1658	Betaine aldehyde chloride	-0.786202	-1.56534
1659	(±)-Propranolol hydrochloride	0.4998	-1.56551
1660	Capecitabine	-1.1074	-1.56551
1661	Lomefloxacin HCl	0.618961	-1.56978
1662	Naphazoline HCl	0.507058	-1.56978
1663	GSK2656157	7.92429	-1.57102
1664	Droperidol	0.0686315	-1.57102
1665	Cirazoline hydrochloride	1.13006	-1.57121
1666	Efaroxan hydrochloride	-1.22377	-1.57121
1667	Terazosin HCl	1.42344	-1.58067
1668	Ganciclovir	1.33342	-1.58067
1669	DMXAA (Vadimezan)	-0.106899	-1.58067
1670	Isoniazid	-0.196918	-1.58067
1671	Sparfloxacin	-0.917077	-1.58067
1672	Rufinamide	0.0686	-1.58577
1673	Molindone hydrochloride	-0.2058	-1.58577
1674	Piracetam	-0.9506	-1.58577
1675	H-8 dihydrochloride	-1.225	-1.58577
1676	SB 269970 hydrochloride	-0.461226	-1.58752
1677	SKF-89145 hydrobromide	-0.511318	-1.58942
1678	Alloxazine	-1.41451	-1.58942
1679	SB 415286	0.816213	-1.59136
1680	C646	2.01143	-1.60316
1681	R(-)-Me5	-0.2058	-1.60602
1682	S(+)-Raclopride L-tartrate	-0.532641	-1.60652
1683	Quazinone	-0.925427	-1.60652
1684	Biotin (Vitamin B7)	2.16797	-1.61045
1685	S-(-)-Carbidopa	-1.01454	-1.61151
1686	Bepridil hydrochloride	-0.000818108	-1.6135
1687	5-(N,N-Dimethyl)amiloride hydrochloride	-0.746933	-1.6135
1688	Cephradine	-1.25743	-1.6135
1689	Ethinyl Estradiol	0.433221	-1.61639
1690	Nicotinic Acid	-0.286938	-1.61639
1691	Moexipril HCl	-1.54722	-1.61639
1692	Procainamide hydrochloride	-0.104148	-1.62552
1693	Vincristine sulfate	-3.78205	-1.62552
1694	Lonidamine	-1.4994	-1.62628
1695	Vismodegib (GDC-0449)	2.46528	-1.63442
1696	Veliparib (ABT-888)	1.85441	-1.63442
1697	Azatadine dimaleate	-2.75337	-1.63492
1698	L-Cysteinesulfinic Acid	0.195528	-1.63758
1699	ARL 67156 trisodium salt	-0.629125	-1.63758
1700	CP-380736	-1.06109	-1.63758
1701	Benzamide	-1.21816	-1.63758
1702	Bestatin hydrochloride	-1.2967	-1.63758
1703	(±)-Sotalol hydrochloride	-0.0327322	-1.64452
1704	S-Methylisothiourea hemisulfate	0.0294	-1.64653
1705	Stevioside	-0.7154	-1.64653
1706	Cibenzoline succinate	-1.6954	-1.64653
1707	(±) trans-U-50488 methanesulfonate	2.90851	-1.6518
1708	Harmane	0.0839097	-1.6518
1709	2,4-Diamino-6-pyrimidinone	-0.805315	-1.6518
1710	ET-18-OCH3	-1.11916	-1.6518
1711	Azacitidine	0.61326	-1.65212
1712	Mitotane	-0.286938	-1.65212
1713	Prednisone	-1.18714	-1.65212
1714	Gynostemma Extract	0.674912	-1.6577
1715	5-hydroxymethyl Tolterodine (PNU 200577, 5-HMT, 5-HM)	4.23175	-1.65939
1716	Clindamycin	-1.16584	-1.65939
1717	1-(4-Chlorobenzyl)-5-methoxy-2-methylindole-3-acetic acid	-0.118626	-1.66167
1718	Benazoline oxalate	-0.118626	-1.66167
1719	Artemether	-1.10036	-1.66167
1720	Cyclophosphamide monohydrate	-1.53232	-1.66167
1721	PD-156707	1.07421	-1.66351
1722	rac BHFF	0.181515	-1.66351
1723	SDZ-205,557 hydrochloride	0.0386835	-1.66351
1724	(±)-Normetanephrine hydrochloride	-1.1858	-1.66679
1725	NMDA (N-Methyl-D-aspartic acid)	1.84249	-1.66745
1726	Dirithromycin	-3.47909	-1.66745
1727	(-)-Perillic acid	-0.71118	-1.68251
1728	(+)-MK-801 hydrogen maleate	-0.9898	-1.68704
1729	Cytidine	0.88332	-1.68784
1730	Telbivudine	-0.0168787	-1.68784
1731	Gestodene	3.51247	-1.68834
1732	BTZ043 Racemate	1.24355	-1.68834
1733	Droperidol	0.397754	-1.6921
1734	N6-Cyclohexyladenosine	-1.17147	-1.6921
1735	(±)-SKF 38393, N-allyl-, hydrobromide	-0.854012	-1.70151
1736	ONO-RS-082	0.0686	-1.7073
1737	L-N6-(1-Iminoethyl)lysine hydrochloride	-0.2058	-1.7073
1738	Gliquidone	1.61233	-1.70833
1739	(±)-Brompheniramine maleate	-0.629125	-1.70983
1740	SR 27897 hydrate	0.188524	-1.71225
1741	L-Glutamine	-1.01454	-1.71225
1742	RepSox	-2.79299	-1.71225
1743	Hematoxylin	1.57013	-1.71632
1744	Daphnetin	0.115399	-1.71632
1745	BF-170 hydrochloride	0.145807	-1.72051
1746	Bisoprolol hemifumarate salt	-0.0098	-1.72755
1747	(±)-alpha-Methyl-4-carboxyphenylglycine	-1.029	-1.72755
1748	Myricetin	-2.0482	-1.72755
1749	NS5806	-1.85146	-1.7324
1750	Dolutegravir (GSK1349572)	2.56485	-1.7328
1751	SB 222200	-1.61086	-1.73391
1752	Apremilast (CC-10004)	1.77146	-1.73682
1753	THIP hydrochloride	-0.318395	-1.73951
1754	Atazanavir Sulfate	-1.72351	-1.74226
1755	Asaraldehyde	-0.891723	-1.74562
1756	Loratadine	-0.4802	-1.74781
1757	Lomeguatrib	0.920827	-1.75255
1758	(-)-Cotinine	0.0777203	-1.75799
1759	BRL 37344 sodium	-0.825471	-1.75799
1760	Amisulpride	-0.06844	-1.7585
1761	(6R)-5,6,7,8-Tetrahydro-L-biopterin hydrochloride	-1.49675	-1.7585
1762	Methoxsalen	0.343201	-1.75928
1763	Talc	-1.0071	-1.75928
1764	PD123319	0.997796	-1.76388
1765	CR 2249	-0.3234	-1.76806
1766	8-Methoxymethyl-3-isobutyl-1-methylxanthine	-0.637	-1.76806
1767	Venlafaxine hydrochloride	-0.753008	-1.7727
1768	Conivaptan HCl	1.06657	-1.77493
1769	TCPOBOP	-0.568349	-1.7775
1770	Cyclamic acid	-1.24522	-1.78174
1771	1,3-Dipropyl-8-p-sulfophenylxanthine	0.352605	-1.78208
1772	ODQ	0.3822	-1.78831
1773	Ketorolac tris salt	0.1078	-1.78831
1774	Gallamine triethiodide	-1.79916	-1.79285
1775	Alprostadil	0.7933	-1.795
1776	Meprednisone	0.433221	-1.795
1777	Orlistat	0.163161	-1.795
1778	WAY-100635 maleate	-1.10397	-1.7965
1779	Pioglitazone	-1.22743	-1.80424
1780	Aniracetam	-0.511318	-1.80616
1781	HEMADO	-1.10036	-1.80616
1782	Flupirtine maleate	1.91467	-1.813
1783	GW9508	0.0839097	-1.813
1784	(-)-Physostigmine	-0.386856	-1.813
1785	DL-Thiorphan	-0.604057	-1.8155
1786	SMER28	-1.35392	-1.8155
1787	Tyrphostin 1	-1.35392	-1.8155
1788	Fenobam	-0.7938	-1.82882
1789	Minoxidil	-0.833	-1.82882
1790	Buspirone hydrochloride	-0.118626	-1.83024
1791	Allopurinol	-0.589856	-1.83024
1792	Amiloride hydrochloride	-0.707664	-1.83024
1793	Amlexanox	-0.786202	-1.83024
1794	Lumefantrine	-1.02182	-1.83024
1795	Lithocholic acid	0.421687	-1.83068
1796	Nifedipine	2.05358	-1.83072
1797	Emtricitabine	-0.466978	-1.83072
1798	Aciclovir	-1.18714	-1.83072
1799	beta-Estradiol	3.17004	-1.83315
1800	SCH-28080	-0.962237	-1.83315
1801	Trazodone HCl	1.01062	-1.83355
1802	Cortisone acetate	-0.164357	-1.83355
1803	Resveratrol	1.5027	-1.8345
1804	(-)-Scopolamine methyl bromide	-1.49675	-1.8345
1805	NS-1619	-1.1074	-1.84908
1806	Estrone	2.90851	-1.85329
1807	Edrophonium chloride	-0.805315	-1.85329
1808	CCT007093	0.0386835	-1.85349
1809	Suramin sodium salt	-1.35392	-1.85349
1810	Fulvestrant	2.86583	-1.85432
1811	Centrophenoxine hydrochloride	-1.76793	-1.85432
1812	GW4064	4.15238	-1.85515
1813	Dalcetrapib (JTT-705, RO4607381)	-1.24522	-1.85515
1814	Licofelone	-1.78694	-1.86285
1815	(-)-Naproxen sodium	-0.3234	-1.86933
1816	Zonisamide sodium	-1.35392	-1.87249
1817	4-Hydroxy-3-methoxyphenylacetic acid	0.450061	-1.87344
1818	Diphenhydramine hydrochloride	-1.58993	-1.87344
1819	KX2-391	-5.76967	-1.87962
1820	L-701,324	-0.6762	-1.88959
1821	(E)-4-amino-2-butenoic acid	2.71677	-1.89149
1822	Pergolide methanesulfonate	-0.961135	-1.89149
1823	Quinapril HCl	-1.28338	-1.89216
1824	(+)-Cyclazocine	0.397754	-1.89359
1825	Empagliflozin (BI 10773)	3.50922	-1.90144
1826	Loteprednol etabonate	-0.376958	-1.90216
1827	Adenosine	-0.0793565	-1.90249
1828	DL-Buthionine-[S,R]-sulfoximine	-0.472049	-1.90249
1829	Brivanib (BMS-540215)	-1.37445	-1.90402
1830	3-(1H-Imidazol-4-yl)propyl di(p-fluorophenyl)methyl ether hydrochloride	0.6958	-1.90984
1831	BIA 2-093	-0.71118	-1.91049
1832	8-Cyclopentyl-1,3-dipropylxanthine	1.02544	-1.91374
1833	N,N,N',N'-Tetramethylazodicarboxamide	-0.596086	-1.91374
1834	Rotundine	1.12252	-1.92147
1835	Palomid 529 (P529)	0.842766	-1.92147
1836	Levosimendan	-0.33221	-1.92147
1837	Bethanechol chloride	-0.314972	-1.92657
1838	Cefazolin sodium	-0.864741	-1.92657
1839	Cephalosporin C zinc salt	-0.943279	-1.92657
1840	(+)-CP-99994 dihydrochloride	-0.71118	-1.92949
1841	Nilutamide	-0.7546	-1.9301
1842	Ibudilast	-0.857623	-1.93389
1843	ML167	-0.385752	-1.93437
1844	Prilocaine hydrochloride	-0.175563	-1.94848
1845	SIB 1757	-0.318395	-1.94848
1846	Melatonin	-0.7546	-1.95035
1847	NBQX disodium	-0.9114	-1.95035
1848	Isonipecotic acid	-0.9506	-1.95035
1849	2,6-Difluoro-4-[2-(phenylsulfonylamino)ethylthio]phenoxyacetamide	-1.6954	-1.95035
1850	(±)-Bay K 8644	-0.354241	-1.95065
1851	Carmustine	-1.10036	-1.95065
1852	(±)-Nipecotic acid	-1.17889	-1.95065
1853	Diosmin	0.171351	-1.95078
1854	Estriol	-0.77982	-1.95078
1855	Ampicillin sodium	1.21545	-1.95303
1856	Antipyrine	-0.0545713	-1.95303
1857	5,7-Dichlorokynurenic acid	-0.543779	-1.95404
1858	Fusaric acid	-0.648393	-1.95404
1859	CP-101537	0.2254	-1.97061
1860	Lamotrigine	-0.7546	-1.97061
1861	Nalidixic acid sodium	-1.3034	-1.97061
1862	Flurbiprofen	-0.0168787	-1.97361
1863	3,4-Dihydroxyphenylacetic acid	-0.386856	-1.97419
1864	Org 24598 lithium salt	0.58822	-1.97473
1865	Acetanilide	0.618961	-1.98008
1866	D-609 potassium	-1.13967	-1.98648
1867	Nefopam HCl	0.913326	-1.98888
1868	Tasisulam	-0.522655	-1.98888
1869	N-Methyldopamine hydrochloride	-0.543779	-1.99434
1870	Cytidine 5'-diphosphocholine sodium salt hydrate	-0.648393	-1.99434
1871	Lomeguatrib	1.77146	-2.00022
1872	TPMPA	0.217222	-2.00548
1873	Valsartan	-0.556998	-2.00933
1874	Oleanolic Acid	-0.611967	-2.00939
1875	Propafenone hydrochloride	0.5782	-2.01112
1876	DFB	-1.1074	-2.01112
1877	Ciproxifan hydrochloride	0.920827	-2.01449
1878	2,2'-Bipyridyl	-0.0730123	-2.01449
1879	6,7-ADTN hydrobromide	-1.53762	-2.01449
1880	Acyclovir	-1.02182	-2.0229
1881	Pivmecillinam	-0.996843	-2.02448
1882	MK-2048	2.16797	-2.02644
1883	Morin	0.6566	-2.03137
1884	Phosphonoacetic acid	-0.639765	-2.04347
1885	L-azetidine-2-carboxylic acid	-0.864741	-2.04698
1886	Aurintricarboxylic acid	-1.13963	-2.04698
1887	IB-MECA	0.0294	-2.05162
1888	Tranylcypromine (2-PCPA) HCl	-1.7897	-2.05317
1889	Chlormezanone	-0.700701	-2.05479
1890	Trihexyphenidyl hydrochloride	-0.104148	-2.06247
1891	(±)-6-Chloro-PB hydrobromide	-0.639765	-2.06247
1892	Auraptene	-0.782596	-2.06247
1893	CP-226269	-1.88954	-2.06247
1894	Anastrozole	0.458148	-2.06578
1895	Ifosfamide	-0.327249	-2.06578
1896	Everolimus (RAD001)	-0.938114	-2.06578
1897	Tiotropium Bromide hydrate	-0.164357	-2.068
1898	Memantine hydrochloride	-0.2058	-2.07188
1899	Levallorphan tartrate	-1.7738	-2.07188
1900	Hydroxyurea	0.502369	-2.07493
1901	L-Dopa ethyl ester	0.136217	-2.07493
1902	Epalrestat	-0.962237	-2.07493
1903	Irsogladine	-1.4572	-2.08077
1904	RVX-208	3.44741	-2.08531
1905	Mequinol	2.18037	-2.08531
1906	Mefenamic Acid	0.406509	-2.08531
1907	2-Chloroadenosine triphosphate tetrasodium	-0.282242	-2.09508
1908	N-(2-[4-(4-Chlorophenyl)piperazin-1-yl]ethyl)-3-methoxybenzamide	-1.45378	-2.09514
1909	Nalidixic acid	0.0594482	-2.09731
1910	Aloperine	-3.52143	-2.09731
1911	MPEP	1.21545	-2.09985
1912	PF-4981517	0.342311	-2.09985
1913	NSC 95397	-1.17147	-2.11523
1914	Mexiletine HCl	1.75802	-2.11746
1915	Nelarabine	-0.850847	-2.1197
1916	TG100-115	-1.98531	-2.1197
1917	Pindolol	-0.0098	-2.13264
1918	N-Oleoylethanolamine	-0.7154	-2.13264
1919	1-Phenyl-3-(2-thiazolyl)-2-thiourea	-1.2642	-2.13264
1920	3-Nitropropionic acid	-1.6562	-2.13264
1921	Y-27632 dihydrochloride	-2.113	-2.13538
1922	Brinzolamide	2.4061	-2.14879
1923	Metoprolol Tartrate	-1.4572	-2.15221
1924	SANT-2	-2.4402	-2.1529
1925	NG-Monomethyl-L-arginine acetate	-1.3818	-2.17315
1926	(±)-Thalidomide	0.00297565	-2.17646
1927	Zofenopril calcium	-1.42534	-2.17646
1928	Telaprevir (VX-950)	-2.35739	-2.18794
1929	SB 200646 hydrochloride	-0.157895	-2.19147
1930	(+)-Chlorpheniramine maleate	-1.61086	-2.19147
1931	MTEP hydrochloride	-1.4602	-2.19341
1932	MRS 1523	-1.9306	-2.19341
1933	MDL 28170	-3.2242	-2.19341
1934	Diclofenac sodium	-0.700701	-2.19583
1935	SC-514	0.6958	-2.21366
1936	Ketoprofen	-0.9114	-2.21366
1937	Triamterene	-1.70523	-2.21389
1938	GSK1292263	0.563009	-2.21454
1939	Olanzapine	-1.22743	-2.21454
1940	Alfuzosin hydrochloride	-0.39351	-2.21555
1941	(±)-Chlorpheniramine maleate	-1.13963	-2.21555
1942	BMY 7378 dihydrochloride	-1.21816	-2.21555
1943	BiP Protein Inducer X	-0.565519	-2.2307
1944	3-Tropanyl-indole-3-carboxylate hydrochloride	-1.2468	-2.23345
1945	Xylometazoline hydrochloride	-1.92525	-2.23345
1946	3-Iodo-L-tyrosine	-0.049	-2.23392
1947	Imidazole-4-acetic acid hydrochloride	-2.26992	-2.23613
1948	3-Aminopropionitrile fumarate	-0.589856	-2.23964
1949	5-Aminovaleric acid hydrochloride	-1.13963	-2.23964
1950	Dihydromyricetin	1.90584	-2.24385
1951	Tylosin tartrate	-2.19773	-2.24667
1952	Istradefylline	-4.18214	-2.24667
1953	Riluzole	1.00279	-2.25245
1954	6-Methyl-2-(phenylethynyl)pyridine hydrochloride	-0.7154	-2.25417
1955	ATPO	-1.22377	-2.25628
1956	Serotonin hydrochloride	-1.32839	-2.25628
1957	Rizatriptan Benzoate	-0.556998	-2.25938
1958	Cimetidine	-0.157895	-2.26372
1959	S(-)-Atenolol	-0.236433	-2.26372
1960	Mirabegron	-3.46776	-2.27114
1961	L2-b	1.00279	-2.27145
1962	LY2886721	0.563009	-2.27316
1963	Tioxolone	-1.84289	-2.27316
1964	Sodium Oxamate	-1.225	-2.27443
1965	R(-)-Apocodeine hydrochloride	-1.79916	-2.27642
1966	Diminazene Aceturate	-2.46545	-2.27817
1967	Naftopidil DiHCl	5.86866	-2.28145
1968	2-(2-Aminoethyl)isothiourea dihydrobromide	-1.13963	-2.2878
1969	Rifaximin	1.96356	-2.2951
1970	Mesna	-1.09712	-2.2951
1971	Ketotifen Fumarate	-2.26738	-2.2951
1972	Fenoldopam bromide	-0.648393	-2.29657
1973	Sulfaphenazole	1.14563	-2.30945
1974	Aminoguanidine hydrochloride	-0.550587	-2.31188
1975	Naftopidil dihydrochloride	-0.1274	-2.31493
1976	Haloperidol	3.11774	-2.31672
1977	Phenserine	1.49621	-2.31672
1978	Dipropyldopamine hydrobromide	-1.64223	-2.31672
1979	Acebutolol HCl	-2.03898	-2.32008
1980	Trazodone hydrochloride	-1.96095	-2.32844
1981	Cefdinir	-1.81728	-2.33082
1982	(±)-3-(3,4-dihydroxyphenyl)-2-methyl-DL-alanine	-1.4602	-2.33519
1983	Genistein	2.11621	-2.33537
1984	Dienogest	0.719948	-2.33537
1985	Tigecycline	-0.414515	-2.33537
1986	Oxymetholone	-0.945002	-2.34246
1987	8-Cyclopentyl-1,3-dimethylxanthine	0.606983	-2.35702
1988	6-Hydroxy-DL-DOPA	0.0316024	-2.35702
1989	(±)-2,3-Dichloro-alpha-methylbenzylamine hydrochloride	-1.27608	-2.35702
1990	ATPA	-1.02182	-2.36005
1991	Methscopolamine	-1.18714	-2.36654
1992	L-Glutamic acid hydrochloride	-0.700701	-2.37717
1993	S(-)-Pindolol	-0.805315	-2.37717
1994	Epibestatin hydrochloride	-1.53762	-2.37717
1995	McN-A-343	-0.629125	-2.38413
1996	TBBz	-1.96428	-2.38413
1997	Aniracetam	0.283616	-2.38929
1998	Ketorolac	-0.737038	-2.40226
[truncated: 1,130 more rows]
